# Supplementary material for: A multiethnic genome-wide analysis of 19,420 individuals identifies novel loci associated with axial length and shared genetic influences with refractive error and myopia
Source: Front Genet. 2023 Jun 7;14:1113058. doi: 10.3389/fgene.2023.1113058 (PMC10282939; doi:10.3389/fgene.2023.1113058)
Supplement: Supplementary file 2 [file Table1.XLSX]

## Sheet: TOC
Supplementary Table S1. Characteristics of GERA subjects included in the GWAS of MSE.
Supplementary Table S2. AL-associated loci identified in the GERA multiethnic GWA meta-analysis and results in each ethnic group.
Supplementary Table S3. REGENIE GWAS analysis results for AL and comparison with original PLINK GWAS results.
Supplementary Table S4. AL-associated loci identified in the GERA NHW GWAS analysis.
Supplementary Table S5. Lead SNPs at novel AL-associated loci in the CREAM dataset
Supplementary Table S6. AL-associated variants identified in the conditional and joint multiple-SNP (COJO) analysis conducted on the NHW GWAS results.
Supplementary Table S7. List of the 95% credible set of variants in each of the 15 AL-associated genomic regions identified in the GERA non-Hispanic white GWAS analysis.
Supplementary Table S8. VEGAS2 Gene-based association analysis results for AL.
Supplementary Table S9. VEGAS2-Pathways association analysis results for AL.
Supplementary Table S10. Association of the 17 AL-associated loci identified in the current study with MSE.

## Sheet: Supplementary Table S1
Supplementary Table S1. Characteristics of GERA subjects included in the GWAS of MSE
		Individuals	Spherical Equivalent (diopters)
		N	Mean ± SD
Total		72388	-0.52 ± 2.43
Age at specimen (years), Mean ± SD		64.5 ± 12.5	-
Sex	Female	42902	-0.54 ± 2.47
	Male	29486	-0.48 ± 2.36
Ethnicity	NHW	59094	-0.41 ± 2.35
	H/L	5858	-0.38 ± 2.30
	EAS	5225	-1.87 ± 3.01
	AA	2211	-0.55 ± 2.32
Abbreviations: MSE, mean spherical equivalent; N, number; SD, standard deviation; NHW, non-Hispanic whites; H/L, Hispanic/Latinos; EAS, East Asians; AA, African-Americans

## Sheet: Supplementary Table S2
Supplementary Table S2. AL-associated loci identified in the GERA multiethnic GWA meta-analysis and results in each ethnic group. Loci indicated in bold are novel
						Multiethnic GERA GWA meta-analysis results							GERA NHW GWA results					GERA H/L GWA results					GERA EAS GWA results					GERA AA GWA results
CHR	BP	Locus	SNP	EA	OA	N	P	P.R.	BETA	BETA.R.	Q	I2	FRQ	BETA	SE	P	info	FRQ	BETA	SE	P	info	FRQ	BETA	SE	P	info	FRQ	BETA	SE	P	info
1	207519522	CD55	rs1257728	A	G	4	6.683e-10	0.007294	0.0859	0.0841	0.1977	35.75	0.2861	0.0876	0.0148	3.699e-09	1.00315	0.3153	0.0634	0.0574	0.2695	0.999375	0.5668	0.0249	0.0637	0.6961	1.01563	0.088	0.3436	0.1361	0.0119	0.961934
1	219778675	LYPLAL1-SLC30A10	rs56206286	T	G	4	1.163e-11	1.163e-11	0.0857	0.0857	0.5324	0	0.466	0.0867	0.0134	1.062e-10	0.998647	0.4204	0.0214	0.0542	0.6939	0.978513	0.6788	0.1247	0.07	0.07499	1.00049	0.5991	0.1417	0.0813	0.08192	0.962732
2	172662614	SLC25A12	rs57718990	G	T	4	3.26e-10	3.26e-10	-0.0908	-0.0908	0.7902	0	0.265	-0.0943	0.0153	7.659e-10	0.990614	0.2162	-0.0424	0.0663	0.5224	0.998428	0.5437	-0.096	0.0653	0.1418	0.988619	0.0958	-0.0015	0.1325	0.9908	0.968771
4	81947080	near BMP3	rs1353386	C	A	4	6.928e-09	6.928e-09	-0.0961	-0.0961	0.4057	0	0.835	-0.0998	0.0179	2.712e-08	1.00796	0.8192	-0.1546	0.0701	0.02769	0.99886	0.8008	0.0184	0.0838	0.8265	1.02192	0.4863	-0.0532	0.0778	0.4948	1.03138
6	73643289	KCNQ5-MIR4282	rs7744813	A	C	4	8.519e-15	8.519e-15	0.1002	0.1002	0.9344	0	0.5968	0.1026	0.0136	4.306e-14	1.0004	0.6871	0.0919	0.0569	0.1066	1.0027	0.7606	0.0604	0.0836	0.4703	0.872849	0.7624	0.0668	0.0866	0.4409	1.01343
6	129820038	LAMA2	rs12193446	G	A	3	5.123e-14	0.008634	-0.1698	-0.1594	0.249	28.08	0.0929	-0.1729	0.0231	7.068e-14	1.00171	0.0568	-0.0331	0.115	0.7735	0.999031	0.0244	-0.2575	0.3221	0.4242	0.496965	0.0255	-0.4641	0.2533	0.06755	0.967721
8	40723970	ZMAT4	rs869422	G	A	4	3.583e-08	3.583e-08	-0.0846	-0.0846	0.8054	0	0.218	-0.0825	0.0162	3.509e-07	1.00771	0.2208	-0.1079	0.0651	0.09775	0.994735	0.0843	-0.1821	0.1183	0.1239	0.979879	0.2546	-0.0488	0.0899	0.5876	1.00988
8	60179048	TOX-CA8	rs36005291	C	CA	4	1.128e-13	8.842e-06	-0.0989	-0.1086	0.2744	22.74	0.354	-0.0942	0.0142	3.53e-11	0.973003	0.4645	-0.0686	0.054	0.2042	0.98818	0.4272	-0.1838	0.066	0.005452	0.987433	0.2319	-0.2277	0.0959	0.01797	0.904494
10	86019863	near RGR	rs140405296	AT	ATT	4	3.556e-11	0.000245	0.0903	0.0807	0.3187	14.67	0.349	0.0974	0.0145	2.041e-11	0.936134	0.3511	0.0464	0.0567	0.4139	0.909578	0.2749	-0.0322	0.0752	0.6681	0.947338	0.3169	0.1037	0.0881	0.2396	0.953573
11	40149300	LRRC4C	rs11606250	A	G	4	3.852e-08	4.029e-05	0.0922	0.0865	0.3652	5.56	0.1712	0.1033	0.0179	7.472e-09	0.989867	0.152	0.0177	0.0747	0.813	0.982553	0.2558	0.0011	0.0787	0.9887	0.915955	0.1714	0.0209	0.1054	0.8426	0.936195
12	56115585	RDH5	rs3138142	T	C	2	7.51e-16	0.0008008	-0.1331	-0.155	0.1768	45.18	0.2266	-0.1282	0.0169	3.233e-14	0.909438	0.156	-0.2348	0.0771	0.002362	0.894185	0.1644	-0.2638	0.1094	0.01604	0.660839	0.068	0.1246	0.1953	0.5236	0.663679
14	54552428	BMP4-CDKN3	rs2181346	T	A	4	2.09e-08	2.09e-08	0.0808	0.0808	0.5967	0	0.3042	0.0781	0.0152	2.962e-07	0.912317	0.2824	0.0538	0.0607	0.3757	0.908063	0.2728	0.1706	0.076	0.02497	0.925487	0.0844	0.1591	0.1539	0.3019	0.83467
15	35006073	MIR1233-2-GJD2	rs634990	C	T	4	1.023e-19	1.023e-19	0.1151	0.1151	0.6423	0	0.475	0.1126	0.0135	6.965e-17	0.994092	0.4609	0.1743	0.0533	0.001094	1.00785	0.45	0.1194	0.0664	0.07236	0.979444	0.5085	0.0663	0.0768	0.3887	1.02608
16	7459790	RBFOX1	rs58514548	CT	C	4	9.46e-11	0.004303	0.0868	0.0801	0.2838	21.06	0.3666	0.09	0.014	1.423e-10	0.989023	0.3182	0.0136	0.0572	0.8119	0.971732	0.0653	0.2748	0.135	0.0421	0.987881	0.2161	0.0453	0.1003	0.6522	0.925383
17	54689125	NOG-C17orf67	rs4793821	G	C	4	2.34e-10	2.34e-10	0.0821	0.0821	0.9225	0	0.5898	0.0798	0.0137	5.235e-09	0.997024	0.5783	0.119	0.0551	0.03103	0.990861	0.7304	0.079	0.0762	0.3003	0.975724	0.2549	0.0885	0.0896	0.3237	1.00276
18	47433745	MYO5B	rs55754534	C	G	4	2.96e-10	2.96e-10	0.1173	0.1173	0.4476	0	0.1459	0.1139	0.0193	3.508e-09	0.963923	0.1199	0.1036	0.0847	0.2211	0.93211	0.0239	0.17	0.2309	0.4618	0.904862	0.0773	0.3679	0.157	0.01951	0.919753
Abbreviations: SNP, single nucleotide polymorphism; Chr, chromosome; EA, effect allele; OA, other allele; FRQ, frequency of EA; N, number of ethnic group GWAS results included in the GWA meta-analysis; NHW, non-Hispanic whites; H/L, Hispanic/Latinos; EAS, East Asians; AA African-Americans; SE, standard error; GERA, Genetic Epidemiology Research on Adult Health and Aging; I2, heterogeneity index (…

## Sheet: Supplementary Table S3
Supplementary Table S3. REGENIE GWAS analysis results for AL and comparison with original PLINK GWAS results.
					Multiethnic GERA GWA meta-analysis results							GERA NHW GWA results				GERA AA GWA results				GERA EAS GWA results				GERA H/L GWA results				Multiethnic GERA GWA meta-analysis results using PLINK
CHR	BP	SNP	EA	OA	N	P	P.R.	BETA	BETA.R.	Q	I2	FRQ	BETA	SE	P	FRQ	BETA	SE	P	FRQ	BETA	SE	P	FRQ	BETA	SE	P	P	BETA	Locus
1	207521901	rs2490256	A	C	4	1.465e-09	1.465e-09	0.0801042	0.0801042	0.423	0	0.287785	0.0777946	0.0143044	5.3725e-08	0.0884513	0.244983	0.0996259	0.0139314	0.567232	0.0717644	0.0558891	0.199124	0.316329	0.0737563	0.0507716	0.146306	6.911e-10	0.0858	CD55
1	219778675	rs56206286	T	G	4	1.2e-08	1.2e-08	0.0685928	0.0685928	0.8603	0	0.465975	0.0703728	0.0129841	5.96206e-08	0.599107	0.0727864	0.0595768	0.221812	0.678702	0.0865757	0.061449	0.158864	0.420394	0.0299828	0.0480662	0.532771	1.163e-11	0.0857	LYPLAL1-SLC30A10
2	172832024	rs62183765	T	G	4	8.654e-11	8.654e-11	-0.0942008	-0.0942008	0.8708	0	0.240548	-0.0973772	0.0152433	1.67867e-10	0.0979727	-0.0976526	0.0968168	0.313151	0.0727123	-0.0257352	0.106934	0.809815	0.163911	-0.0617969	0.0640721	0.3348	3.354e-10	-0.095	HAT1
4	81947080	rs1353386	C	A	4	1.963e-09	0.01313	-0.0937614	-0.078935	0.1405	45.15	0.834988	-0.101688	0.0173554	4.65347e-09	0.486266	-0.04065	0.0553627	0.462797	0.800818	0.0387273	0.0727355	0.594421	0.819159	-0.1568	0.0623363	0.0118903	6.928e-09	-0.0961	near BMP3
6	73643289	rs7744813	A	C	4	1.571e-13	1.571e-13	0.0905717	0.0905717	0.7044	0	0.596829	0.0958698	0.0131288	2.82945e-13	0.76233	0.0523173	0.0625939	0.403256	0.760563	0.0335882	0.0733451	0.646989	0.68705	0.0646765	0.0502979	0.198489	8.519e-15	0.1002	KCNQ5-MIR4282
6	129820038	rs12193446	G	A	3	2.54e-11	0.02216	-0.144448	-0.120249	0.2464	28.61	0.0929051	-0.151605	0.0223244	1.11375e-11	0.0255234	-0.196831	0.183658	0.283842	NA	NA	NA	NA	0.0568034	0.0197416	0.101489	0.84577	5.123e-14	-0.1698	LAMA2
8	60179048	rs36005291	C	CA	4	4.183e-13	4.183e-13	-0.0917864	-0.0917864	0.6547	0	0.354018	-0.0874474	0.0137407	1.96445e-10	0.231962	-0.126579	0.0702749	0.0716714	0.427238	-0.156223	0.0577227	0.0068008	0.464543	-0.0835803	0.0474296	0.0780359	1.128e-13	-0.0989	TOX-CA8
8	40723970	rs869422	G	A	4	4.764e-08	4.764e-08	-0.0794762	-0.0794762	0.8898	0	0.218032	-0.0809054	0.0156423	2.31324e-07	0.25457	-0.0691334	0.065533	0.291452	0.084284	-0.138817	0.103178	0.178491	0.220784	-0.0500337	0.0572349	0.38202	3.583e-08	-0.0846	ZMAT4
10	86019863	rs140405296	AT	ATT	4	4.969e-10	0.05138	0.0806579	0.0565694	0.1455	44.32	0.348961	0.089895	0.0140435	1.54197e-10	0.316879	0.0431699	0.0638537	0.498993	0.274924	-0.0586037	0.0653111	0.369558	0.351073	0.0679836	0.0501195	0.174961	3.556e-11	0.0903	near RGR
12	56115585	rs3138142	T	C	2	3.792e-13	3.792e-13	-0.115299	-0.115299	0.9021	0	0.226611	-0.115772	0.0163206	1.30678e-12	NA	NA	NA	NA	NA	NA	NA	NA	0.156018	-0.107105	0.0685131	0.117987	7.51e-16	-0.1331	RDH5
14	54552428	rs2181346	T	A	4	2.379e-08	2.379e-08	0.0766832	0.0766832	0.8596	0	0.304173	0.0747525	0.014694	3.63258e-07	0.0844134	0.116449	0.109161	0.28608	0.272831	0.124793	0.0661385	0.0591817	0.282356	0.061732	0.0534017	0.247684	2.09e-08	0.0808	BMP4-CDKN3
15	35006073	rs634990	C	T	4	2.404e-20	2.404e-20	0.110736	0.110736	0.7797	0	0.474968	0.111766	0.0130399	1.02572e-17	0.508491	0.0711055	0.0545265	0.192215	0.449971	0.151774	0.0579959	0.00887118	0.460892	0.0998216	0.0470354	0.0338155	1.023e-19	0.1151	MIR1233-2-GJD2
16	7459790	rs58514548	CT	C	4	1.534e-09	0.03955	0.0774239	0.0675652	0.1577	42.31	0.366584	0.0814255	0.0135589	1.90962e-09	0.216139	-0.00847984	0.0725623	0.906969	0.0652237	0.272678	0.11819	0.0210485	0.31813	0.0272881	0.0505871	0.589591	9.46e-11	0.0868	RBFOX1
17	54689125	rs4793821	G	C	4	9.579e-10	9.579e-10	0.0751075	0.0751075	0.9326	0	0.589762	0.0778499	0.0131922	3.60804e-09	0.254944	0.0417294	0.0647154	0.519048	0.730467	0.0536036	0.0666117	0.420982	0.578334	0.0677651	0.0484326	0.161764	2.34e-10	0.0821	NOG-C17orf67
Abbreviations: SNP, single nucleotide polymorphism; Chr, chromosome; EA, effect allele; OA, other allele; FRQ, frequency of EA; N, number of ethnic group GWAS results included in the GWA meta-analysis; NHW, non-Hispanic whites; H/L, Hispanic/Latinos; EAS, East Asians; AA African-Americans; SE, standard error; GERA, Genetic Epidemiology Research on Adult Health and Aging; I2, heterogeneity index (…

## Sheet: Supplementary Table S4
Supplementary Table S4. AL-associated loci identified in the GERA NHW GWAS analysis. Loci indicated in bold are additional novel (compared to the GERA multiethnic GWA meta-analysis)
CHR	BP	SNP	EA	OA	info	FRQ	BETA	SE	P	Locus
1	207521901	rs2490256	A	C	1.00817	0.28758	0.0875	0.0148	3.337e-09	CD55
1	219778675	rs56206286	T	G	0.998647	0.465745	0.0867	0.0134	1.062e-10	LYPLAL1-SLC30A10
2	172812544	rs62182444	A	C	0.999228	0.241164	-0.0973	0.0157	6.471e-10	HAT1
2	233389918	rs2853447	G	A	0.783829	0.708381	-0.0943	0.0166	1.429e-08	PRSS56
4	81947080	rs1353386	C	A	1.00796	0.834111	-0.0998	0.0179	2.712e-08	C4orf22-BMP3
6	73643289	rs7744813	A	C	1.0004	0.591492	0.1026	0.0136	4.306e-14	KCNQ5-MIR4282
6	129820038	rs12193446	G	A	1.00171	0.0939451	-0.1729	0.0231	7.068e-14	LAMA2
8	60178721	rs10089517	A	C	0.992526	0.35477	-0.0946	0.0141	2.15e-11	TOX-CA8
10	86019863	rs140405296	AT	ATT	0.936134	0.345117	0.0974	0.0145	2.041e-11	RGR-LOC170425
11	40149300	rs11606250	A	G	0.989867	0.169864	0.1033	0.0179	7.472e-09	LRRC4C
12	56115585	rs3138142	T	C	0.909438	0.227608	-0.1282	0.0169	3.233e-14	RDH5
15	35006073	rs634990	C	T	0.994092	0.476413	0.1126	0.0135	6.965e-17	MIR1233-2-GJD2
16	7459790	rs58514548	CT	C	0.989023	0.363434	0.09	0.014	1.423e-10	RBFOX1
17	54689125	rs4793821	G	C	0.997024	0.59319	0.0798	0.0137	5.235e-09	NOG-C17orf67
18	47433745	rs55754534	C	G	0.963923	0.146496	0.1139	0.0193	3.508e-09	MYO5B-MIR4320
Abbreviations: SNP, single nucleotide polymorphism; Chr, chromosome; EA, effect allele; OA, other allele; FRQ, frequency of EA; NHW, non-Hispanic whites; SE, standard error; GERA, Genetic Epidemiology Research on Adult Health and Aging; Values for fixed effects model (BETA, beta coefficient; and P, P-value) are reported.

## Sheet: Supplementary Table S5
Supplementary Table S5. Lead SNPs at novel AL-associated loci in the CREAM European ancestry dataset
CREAM lead SNP	Chr	Pos	BETA	P	EA	OA
rs62183826	2	172908490	-0.0344	0.01599	T	G
rs13120588	4	81906200	0.2181	0.002585	A	G
rs57205518	10	86015979	-0.0492	0.0004101	C	G
rs4787029	16	7533069	0.0574	3.97e-05	A	G
rs16951355	18	47510488	0.1498	0.0001484	T	C
Abbreviations: SNP, single nucleotide polymorphism; Chr, chromosome; EA, effect allele; OA, other allele;

## Sheet: Supplementary Table S6
Supplementary Table S6. AL-associated variants identified in the conditional and joint multiple-SNP (COJO) analysis conducted on the NHW GWAS results.
CHR	SNP	BP	BETA	SE	P	Locus
1	rs1257728	207519522	0.0876	0.0148	3.24e-09	CD55
1	rs149850621	219779360	0.0866	0.0137	2.6e-10	LYPLAL1-SLC30A10
2	rs62183765	172832024	-0.0972	0.0157	5.98e-10	HAT1
2	rs112176330	233427653	0.0886	0.0159	2.3e-08	PRSS56
4	rs74764079	81952637	0.2266	0.0414	4.41e-08	C4orf22-BMP3
10	rs10887263	86015547	0.0864	0.0139	5.11e-10	RGR-LOC170425
12	rs3138141	56115778	-0.126	0.0168	6.38e-14	RDH5
18	rs17713847	47391025	0.1107	0.019	5.67e-09	MYO5B-MIR4320
Abbreviations: SNP, single nucleotide polymorphism; Chr, chromosome; NHW, non-Hispanic whites; SE, standard error;

## Sheet: Supplementary Table S7
Supplementary Table S7. List of the 95% credible set of variants in each of the 15 AL-associated genomic regions identified in the GERA non-Hispanic white GWAS analysis
CHR	SNP	BP	EA	OA	Posterior Inclusion Probability	Cumulative Inclusion Probability	Locus
1	rs2490256	207521901	A	C	0.0380246	0.0380246	CD55
1	rs1257729	207520788	A	G	0.0374533	0.0754779	CD55
1	rs2802227	207516499	C	T	0.0355513	0.111029	CD55
1	rs1257728	207519522	A	G	0.0344426	0.145472	CD55
1	rs925131	207503721	A	G	0.031451	0.176923	CD55
1	rs10634414	207499365	ATAAT	A	0.0281535	0.205076	CD55
1	rs2782828	207496999	G	T	0.0255509	0.230627	CD55
1	rs2564978	207494416	C	T	0.0232593	0.253886	C4BPA-CD55
1	rs2914937	207488768	A	G	0.0224358	0.276322	C4BPA-CD55
1	rs891378	207490319	G	A	0.0206644	0.296987	C4BPA-CD55
1	rs2802217	207482970	A	G	0.0192929	0.316279	C4BPA-CD55
1	rs2802236	207472189	C	T	0.0189938	0.335273	C4BPA-CD55
1	rs2490260	207477493	T	C	0.0182529	0.353526	C4BPA-CD55
1	rs2782841	207484161	C	T	0.0176437	0.37117	C4BPA-CD55
1	rs1782467	207469670	C	G	0.0176209	0.388791	C4BPA-CD55
1	rs2802231	207465704	C	A	0.0175169	0.406308	C4BPA-CD55
1	rs971317	207476040	T	G	0.017247	0.423555	C4BPA-CD55
1	rs971318	207475596	A	C	0.0172079	0.440762	C4BPA-CD55
1	rs12095015	207456474	C	T	0.0170426	0.457805	C4BPA-CD55
1	rs2802238	207476141	G	A	0.016689	0.474494	C4BPA-CD55
1	rs5780384	207504819	T	TAC	0.0158876	0.490382	CD55
1	rs2135923	207526593	A	G	0.0136816	0.504063	CD55
1	rs4844379	207513218	G	A	0.0121626	0.516226	CD55
1	rs10864181	207448051	G	A	0.0120779	0.528304	C4BPA-CD55
1	rs2661358	207516361	G	A	0.0119121	0.540216	CD55
1	rs1354942	207508492	G	A	0.0112471	0.551463	CD55
1	rs1507761	207509799	T	C	0.0110595	0.562523	CD55
1	rs1588143	207519523	G	T	0.010769	0.573292	CD55
1	rs6673138	207519137	G	A	0.0107524	0.584044	CD55
1	rs67770814	207508252	C	CTTTACTA	0.0106457	0.59469	CD55
1	rs28738985	207508098	CAA	C	0.0104543	0.605144	CD55
1	rs11120733	207506649	T	C	0.0101359	0.61528	CD55
1	rs1507758	207507481	C	G	0.0101359	0.625416	CD55
1	rs1507759	207507628	A	G	0.0101285	0.635544	CD55
1	rs1507760	207509365	T	C	0.0101212	0.645665	CD55
1	rs7555030	207508730	G	A	0.0101139	0.655779	CD55
1	rs7512422	207508950	T	A	0.0101139	0.665893	CD55
1	rs12133548	207506606	A	G	0.0101066	0.676	CD55
1	rs10746462	207510548	G	A	0.010092	0.686092	CD55
1	rs10746463	207510596	A	G	0.010092	0.696184	CD55
1	rs10864231	207506329	G	T	0.010034	0.706218	CD55
1	rs5780383	207463746	A	AC	0.0100197	0.716237	C4BPA-CD55
1	rs28371609	207503385	TC	T	0.00968693	0.725924	CD55
1	rs6662070	207505709	G	A	0.00939483	0.735319	CD55
1	rs925130	207503432	A	G	0.00928913	0.744608	CD55
1	rs1395969	207503208	G	C	0.00919183	0.7538	CD55
1	rs7548463	207502891	T	C	0.00906724	0.762867	CD55
1	rs6700168	207502534	C	A	0.00899759	0.771865	CD55
1	rs1507757	207504748	A	C	0.0089746	0.780839	CD55
1	rs4844592	207501211	A	T	0.00896887	0.789808	CD55
1	rs6703002	207502372	G	T	0.00895175	0.79876	CD55
1	rs6702997	207502347	C	T	0.00893468	0.807695	CD55
1	rs7545125	207424727	G	A	0.00886709	0.816562	C4BPA-CD55
1	rs6700079	207501872	C	T	0.00885034	0.825412	CD55
1	rs2184476	207504669	A	G	0.00852352	0.833936	CD55
1	rs4844591	207500293	T	C	0.00842167	0.842357	CD55
1	rs7535029	207421048	G	A	0.00778137	0.850139	C4BPA-CD55
1	rs6681853	207498644	T	C	0.00774729	0.857886	CD55
1	rs6671700	207489959	T	C	0.00760171	0.865488	C4BPA-CD55
1	rs891376	207491489	C	T	0.00738773	0.872875	C4BPA-CD55
1	rs1858001	207488004	C	G	0.00689296	0.879768	C4BPA-CD55
1	rs1572275	207478980	A	C	0.00608712	0.885856	C4BPA-CD55
1	rs2435297	207477844	G	A	0.00608453	0.89194	C4BPA-CD55
1	rs2802234	207471589	G	C	0.00605108	0.897991	C4BPA-CD55
1	rs2802233	207471224	A	G	0.00588689	0.903878	C4BPA-CD55
1	rs1652333	207470460	A	G	0.00588447	0.909763	C4BPA-CD55
1	rs2564974	207483445	A	G	0.00584129	0.915604	C4BPA-CD55
1	rs2564975	207483957	C	T	0.00583178	0.921436	C4BPA-CD55
1	rs2017760	207455421	G	T	0.00573843	0.927174	C4BPA-CD55
1	rs57696910	207489003	T	TAC	0.00565031	0.932824	C4BPA-CD55
1	rs150046210	207494484	TTAGTTACTTCCCCTCCTTCCC	T	0.0054038	0.938228	C4BPA-CD55
1	rs66561705	207474357	GA	G	0.00539366	0.943622	C4BPA-CD55
1	rs11120688	207486115	C	T	0.00472897	0.948351	C4BPA-CD55
1	rs12021745	207466599	T	C	0.00452229	0.952873	C4BPA-CD55
1	rs56206286	219778675	T	G	0.172579	0.172579	LYPLAL1-SLC30A10
1	rs149850621	219779360	A	G	0.0620917	0.234671	LYPLAL1-SLC30A10
1	rs148795524	219778959	G	T	0.0490385	0.283709	LYPLAL1-SLC30A10
1	rs11118357	219777721	A	C	0.047141	0.33085	LYPLAL1-SLC30A10
1	rs12033783	219776496	G	A	0.0441569	0.375007	LYPLAL1-SLC30A10
1	rs72629670	219768131	G	A	0.0431499	0.418157	LYPLAL1-SLC30A10
1	rs55727452	219768280	G	A	0.0394647	0.457622	LYPLAL1-SLC30A10
1	rs113522281	219769141	T	C	0.0366395	0.494261	LYPLAL1-SLC30A10
1	rs6682581	219766732	A	G	0.035519	0.52978	LYPLAL1-SLC30A10
1	rs11803401	219785593	T	G	0.0332554	0.563036	LYPLAL1-SLC30A10
1	rs12025671	219766469	C	T	0.0319364	0.594972	LYPLAL1-SLC30A10
1	rs200498285	219781246	A	T	0.0296761	0.624648	LYPLAL1-SLC30A10
1	rs11485153	219781921	T	C	0.0287468	0.653395	LYPLAL1-SLC30A10
1	rs72629671	219773827	T	C	0.0281324	0.681527	LYPLAL1-SLC30A10
1	rs199969259	219782361	CG	C	0.025934	0.707461	LYPLAL1-SLC30A10
1	rs3893414	219782363	G	A	0.0258391	0.733301	LYPLAL1-SLC30A10
1	rs12031522	219786454	A	G	0.0178234	0.751124	LYPLAL1-SLC30A10
1	rs7544369	219789462	C	T	0.0169938	0.768118	LYPLAL1-SLC30A10
1	rs11118361	219786708	T	C	0.0169385	0.785056	LYPLAL1-SLC30A10
1	rs10746387	219787214	G	A	0.0164053	0.801462	LYPLAL1-SLC30A10
1	rs10746388	219787322	A	T	0.013022	0.814484	LYPLAL1-SLC30A10
1	rs10779363	219786890	T	C	0.0129102	0.827394	LYPLAL1-SLC30A10
1	rs72629672	219781378	T	A	0.0127001	0.840094	LYPLAL1-SLC30A10
1	rs10779365	219787507	T	A	0.0123434	0.852437	LYPLAL1-SLC30A10
1	rs7541594	219789435	G	A	0.0120476	0.864485	LYPLAL1-SLC30A10
1	rs2152764	219788021	G	T	0.0111876	0.875673	LYPLAL1-SLC30A10
1	rs11118365	219788166	G	T	0.0111758	0.886848	LYPLAL1-SLC30A10
1	rs7534020	219788455	T	C	0.0110304	0.897879	LYPLAL1-SLC30A10
1	rs7525110	219788458	A	G	0.011019	0.908898	LYPLAL1-SLC30A10
1	rs7525202	219788519	A	G	0.0109961	0.919894	LYPLAL1-SLC30A10
1	rs10863467	219762139	T	C	0.0103477	0.930242	LYPLAL1-SLC30A10
1	rs4373767	219759682	T	C	0.0102976	0.940539	LYPLAL1-SLC30A10
1	rs11118367	219790221	T	C	0.00983595	0.950375	LYPLAL1-SLC30A10
2	rs62182444	172812544	A	C	0.0534266	0.0534266	HAT1
2	rs112255160	172833337	C	G	0.0525745	0.106001	HAT1
2	rs62183765	172832024	T	G	0.0502539	0.156255	HAT1
2	rs62183762	172828798	G	A	0.0499819	0.206237	HAT1
2	rs61586009	172818413	G	GT	0.0466644	0.252901	HAT1
2	rs57718990	172662614	G	T	0.0454266	0.298328	SLC25A12
2	rs62182437	172787927	C	T	0.0447964	0.343124	HAT1
2	rs62182439	172799794	A	G	0.0443571	0.387481	HAT1
2	rs72889094	172794769	G	A	0.0426994	0.430181	HAT1
2	rs72890842	172843278	G	T	0.0379458	0.468126	HAT1
2	rs62182429	172769621	G	C	0.031871	0.499997	SLC25A12-HAT1
2	rs62183809	172882962	G	C	0.0280327	0.52803	METAP1D
2	rs7608126	172747588	G	A	0.0279053	0.555935	SLC25A12
2	rs111676152	172882944	G	A	0.027086	0.583021	METAP1D
2	rs6749895	172875442	A	G	0.0267331	0.609755	METAP1D
2	rs17428076	172851936	G	C	0.0262582	0.636013	HAT1-METAP1D
2	rs62183808	172880075	A	G	0.0259814	0.661994	METAP1D
2	rs56218609	172862314	A	G	0.0253757	0.68737	HAT1-METAP1D
2	rs145555918	172751761	A	G	0.0233615	0.710731	SLC25A12-HAT1
2	rs6704590	172878554	G	C	0.0231288	0.73386	METAP1D
2	rs55864623	172748690	G	A	0.0194199	0.75328	SLC25A12
2	rs62183804	172875088	A	C	0.017908	0.771188	METAP1D
2	rs6761111	172883568	C	G	0.016025	0.787213	METAP1D
2	rs56401580	172759776	G	A	0.0154925	0.802706	SLC25A12-HAT1
2	rs62182426	172757458	C	A	0.0153727	0.818078	SLC25A12-HAT1
2	rs62182392	172721762	A	G	0.00957911	0.827657	SLC25A12
2	rs59602050	172734907	A	ACT	0.00841378	0.836071	SLC25A12
2	rs55863868	172888509	A	G	0.00725002	0.843321	METAP1D
2	rs17428174	172886148	C	T	0.00643958	0.849761	METAP1D
2	rs188718229	172723427	A	G	0.004845	0.854606	SLC25A12
2	rs138586827	172901182	C	T	0.0047139	0.85932	METAP1D
2	rs12622895	172686304	G	T	0.00457613	0.863896	SLC25A12
2	rs199971332	172734182	G	GA	0.0044036	0.868299	SLC25A12
2	rs113498168	172901112	C	T	0.0043905	0.87269	METAP1D
2	rs138602362	172919249	AAAAT	A	0.00429223	0.876982	METAP1D
2	rs17581347	172682601	C	T	0.00385279	0.880835	SLC25A12
2	rs17581361	172682612	G	T	0.00376387	0.884599	SLC25A12
2	rs147904842	172915162	GT	G	0.00355102	0.88815	METAP1D
2	rs140986551	172717913	T	TTTTA	0.0034242	0.891574	SLC25A12
2	rs12622772	172625737	C	T	0.00338397	0.894958	DYNC1I2-SLC25A12
2	rs148913951	172901185	T	A	0.00334468	0.898303	METAP1D
2	rs55791993	172911712	G	A	0.00330361	0.901606	METAP1D
2	rs140387692	172681202	A	ATT	0.00315405	0.90476	SLC25A12
2	rs200350679	172681188	TA	T	0.00314914	0.90791	SLC25A12
2	rs143710128	172693402	AT	A	0.00308669	0.910996	SLC25A12
2	rs72892859	172904889	C	T	0.00294537	0.913942	METAP1D
2	rs57775770	172687731	C	T	0.00290532	0.916847	SLC25A12
2	rs7584258	172659836	G	A	0.00285027	0.919697	SLC25A12
2	rs62182373	172685555	T	C	0.00284229	0.922539	SLC25A12
2	rs62182372	172684487	T	C	0.0028403	0.92538	SLC25A12
2	rs2176465	172683067	T	C	0.0027782	0.928158	SLC25A12
2	rs788168	172917799	G	A	0.00271881	0.930877	METAP1D
2	rs12053046	172673399	G	A	0.00267067	0.933547	SLC25A12
2	rs62182370	172681510	A	G	0.00264297	0.93619	SLC25A12
2	rs788161	172926671	T	C	0.00259092	0.938781	METAP1D
2	rs3765167	172693944	G	A	0.00257133	0.941353	SLC25A12
2	rs72885529	172684032	T	C	0.00254409	0.943897	SLC25A12
2	rs72885532	172684033	G	A	0.00254251	0.946439	SLC25A12
2	rs3821093	172694587	T	C	0.00253462	0.948974	SLC25A12
2	rs62183828	172909277	T	C	0.00252834	0.951502	METAP1D
2	rs2853447	233389918	G	A	0.0457178	0.0457178	PRSS56
2	rs112176330	233427653	C	CATGTAAG	0.0284843	0.0742021	EIF4E2
2	2:233424534:TAAA:T	233424534	T	TAAA	0.0229813	0.0971834	EIF4E2
2	rs3838536	233420847	C	CTG	0.0217053	0.118889	EIF4E2
2	rs1190456	233435104	C	T	0.0215329	0.140422	EIF4E2-EFHD1
2	rs6711722	233449650	A	T	0.0211201	0.161542	EIF4E2-EFHD1
2	rs1729257	233429451	A	G	0.0203882	0.18193	EIF4E2
2	rs1190444	233421679	A	G	0.019767	0.201697	EIF4E2
2	rs7607107	233452344	G	T	0.0188718	0.220569	EIF4E2-EFHD1
2	rs4973544	233435535	A	G	0.0186387	0.239207	EIF4E2-EFHD1
2	rs1190437	233423796	G	C	0.0172501	0.256457	EIF4E2
2	rs1190446	233420683	C	G	0.0170519	0.273509	EIF4E2
2	rs10933398	233440544	A	G	0.0144625	0.287972	EIF4E2-EFHD1
2	rs1729255	233429196	G	C	0.0137936	0.301765	EIF4E2
2	rs1190436	233424096	A	G	0.0136497	0.315415	EIF4E2
2	rs1190435	233424106	G	A	0.0136419	0.329057	EIF4E2
2	2:233426760:C:CAAAAAAAAGT	233426760	CAAAAAAAAGT	C	0.0136007	0.342658	EIF4E2
2	rs11429364	233422034	GC	G	0.0134258	0.356083	EIF4E2
2	rs1210070	233423788	G	C	0.0132432	0.369327	EIF4E2
2	rs1656396	233429185	A	G	0.0129321	0.382259	EIF4E2
2	rs199712096	233426582	A	ATT	0.0129229	0.395182	EIF4E2
2	rs80234614	233424159	T	A	0.0128059	0.407987	EIF4E2
2	rs1550099	233428147	G	A	0.0127382	0.420726	EIF4E2
2	rs6721592	233438268	C	A	0.0127135	0.433439	EIF4E2-EFHD1
2	rs35596170	233426929	G	GATGA	0.0125218	0.445961	EIF4E2
2	rs10173736	233454044	G	A	0.0124079	0.458369	EIF4E2-EFHD1
2	rs1190454	233435325	T	G	0.0122898	0.470659	EIF4E2-EFHD1
2	2:233429144:G:GTATTTTATTT	233429144	G	GTATTTTATTT	0.0122192	0.482878	EIF4E2
2	rs1550094	233385396	A	G	0.0121659	0.495044	PRSS56
2	rs1729251	233428518	A	G	0.0121068	0.507151	EIF4E2
2	rs10601173	233426037	G	GAA	0.0120967	0.519247	EIF4E2
2	rs1729254	233428809	G	A	0.0120806	0.531328	EIF4E2
2	rs3108614	233425485	G	T	0.0119747	0.543303	EIF4E2
2	rs1656399	233427803	T	C	0.0118785	0.555181	EIF4E2
2	rs35097549	233423133	TA	T	0.0118649	0.567046	EIF4E2
2	rs1656400	233427783	A	G	0.0117609	0.578807	EIF4E2
2	rs1550095	233428448	G	C	0.0117609	0.590568	EIF4E2
2	rs3838535	233429757	CTG	C	0.011721	0.602289	EIF4E2
2	rs1729252	233428582	A	G	0.0117172	0.614006	EIF4E2
2	rs2950878	233424954	T	C	0.0114635	0.62547	EIF4E2
2	rs1656402	233426526	T	C	0.0113364	0.636806	EIF4E2
2	rs2077975	233425877	A	C	0.0112924	0.648098	EIF4E2
2	rs2077930	233425867	A	G	0.0112504	0.659349	EIF4E2
2	rs2077929	233425738	A	G	0.0112486	0.670597	EIF4E2
2	rs1071997	233425541	C	T	0.0112226	0.68182	EIF4E2
2	rs3021411	233425224	A	G	0.0111674	0.692987	EIF4E2
2	rs1656397	233428927	C	G	0.0110687	0.704056	EIF4E2
2	rs2276560	233450919	T	C	0.0110435	0.715099	EIF4E2-EFHD1
2	rs6437069	233456647	T	C	0.0110318	0.726131	EIF4E2-EFHD1
2	rs2697780	233426857	T	C	0.0109851	0.737116	EIF4E2
2	rs1656395	233429254	G	A	0.0109719	0.748088	EIF4E2
2	rs1550097	233428275	T	C	0.0109586	0.759047	EIF4E2
2	rs2573216	233427057	G	A	0.0108637	0.769911	EIF4E2
2	rs1729246	233426816	G	T	0.0108443	0.780755	EIF4E2
2	rs2573217	233427015	A	G	0.010833	0.791588	EIF4E2
2	rs3108615	233429700	A	C	0.0108024	0.80239	EIF4E2
2	rs1190438	233423259	T	G	0.0107912	0.813182	EIF4E2
2	rs1190455	233435153	G	A	0.0107387	0.82392	EIF4E2-EFHD1
2	rs1656401	233426601	G	A	0.010715	0.834635	EIF4E2
2	rs77718119	233428093	CT	C	0.0103763	0.845012	EIF4E2
2	rs1190441	233422237	G	A	0.0103336	0.855345	EIF4E2
2	rs1190442	233422205	G	T	0.0102322	0.865577	EIF4E2
2	rs1729253	233428740	C	G	0.0100532	0.875631	EIF4E2
2	rs35441143	233423928	AT	A	0.00979579	0.885426	EIF4E2
2	rs1190439	233422390	A	G	0.00945901	0.894885	EIF4E2
2	rs3111399	233429810	A	G	0.00942008	0.904305	EIF4E2
2	rs1190440	233422274	A	G	0.00940918	0.913715	EIF4E2
2	rs1190443	233421879	T	C	0.00932298	0.923038	EIF4E2
2	rs11676436	233453063	G	A	0.00862843	0.931666	EIF4E2-EFHD1
2	rs6761056	233437045	A	T	0.00857712	0.940243	EIF4E2-EFHD1
2	rs11676437	233453065	G	A	0.00798696	0.94823	EIF4E2-EFHD1
2	rs6749955	233437917	T	G	0.00757764	0.955808	EIF4E2-EFHD1
4	rs1353386	81947080	C	A	0.235481	0.235481	C4orf22-BMP3
4	rs74764079	81952637	A	T	0.144385	0.379866	BMP3
4	rs1353387	81947184	A	G	0.109581	0.489447	C4orf22-BMP3
4	rs1390320	81950138	A	T	0.0793387	0.568785	C4orf22-BMP3
4	rs1546156	81951610	G	A	0.0476812	0.616467	C4orf22-BMP3
4	rs1390319	81949978	C	T	0.036537	0.653004	C4orf22-BMP3
4	rs13138132	81950520	C	A	0.0358187	0.688822	C4orf22-BMP3
4	rs2055178	81946533	G	A	0.0265139	0.715336	C4orf22-BMP3
4	rs147002085	82037207	C	T	0.0215719	0.736908	PRKG2
4	rs2868126	81954710	A	T	0.016869	0.753777	BMP3
4	rs1994990	81956924	C	T	0.01637	0.770147	BMP3
4	rs1106107	81953745	A	G	0.0161368	0.786284	BMP3
4	rs10031561	81957186	G	A	0.0153825	0.801666	BMP3
4	rs80081343	81981906	T	TG	0.0150274	0.816694	BMP3-PRKG2
4	rs112000479	81987741	G	A	0.0134417	0.830135	BMP3-PRKG2
4	rs72868581	81954572	C	G	0.0103606	0.840496	BMP3
4	rs80093364	81978791	G	A	0.00986541	0.850361	BMP3-PRKG2
4	rs112513443	82002665	T	A	0.00971055	0.860072	BMP3-PRKG2
4	rs78054211	81965334	T	C	0.00945525	0.869527	BMP3
4	rs72868591	81959468	G	A	0.00910504	0.878632	BMP3
4	rs72870207	81966285	G	C	0.0090367	0.887669	BMP3
4	rs72870298	81978176	G	A	0.00902836	0.896697	BMP3
4	rs77285094	81977699	C	T	0.00900863	0.905706	BMP3
4	rs5859749	81955401	G	GT	0.00867173	0.914378	BMP3
4	rs72870282	81973386	C	T	0.00838114	0.922759	BMP3
4	rs72868578	81951344	A	C	0.00792708	0.930686	C4orf22-BMP3
4	rs72868585	81956618	A	G	0.00721048	0.937896	BMP3
4	rs139754750	82034736	C	A	0.00601297	0.943909	PRKG2
4	rs72868593	81959746	C	T	0.00421232	0.948122	BMP3
4	rs11942256	81970256	A	G	0.00345688	0.951579	BMP3
6	rs7744813	73643289	A	C	0.996013	0.996013	KCNQ5-MIR4282
6	rs12193446	129820038	G	A	0.996512	0.996512	LAMA2
8	rs10089517	60178721	A	C	0.41862	0.41862	TOX-CA8
8	rs72621438	60178580	G	C	0.313408	0.732028	TOX-CA8
8	rs36005291	60179048	C	CA	0.25943	0.991458	TOX-CA8
10	rs140405296	86019863	AT	ATT	0.800305	0.800305	RGR-LOC170425
10	rs10887265	86015573	C	G	0.0346594	0.834964	RGR
10	rs10887264	86015572	C	T	0.0344654	0.86943	RGR
10	rs10887263	86015547	C	G	0.0343166	0.903746	RGR
10	rs736141	86016490	C	T	0.0210196	0.924766	RGR
10	rs4244948	86014418	T	C	0.0118276	0.936594	RGR
10	rs1042454	86012713	T	C	0.0111906	0.947784	RGR
10	rs7909901	85991083	G	A	0.00578883	0.953573	LRIT2-LRIT1
11	rs11606250	40149300	A	G	0.414533	0.414533	LRRC4C
11	rs11602008	40149305	T	A	0.405222	0.819755	LRRC4C
11	rs5791358	40149624	CCCGCT	C	0.119291	0.939047	LRRC4C
11	rs1381566	40149607	G	T	0.0328851	0.971932	LRRC4C
12	rs3138142	56115585	T	C	0.689948	0.689948	RDH5
12	rs3138141	56115778	A	C	0.301756	0.991704	RDH5
15	rs634990	35006073	C	T	0.842548	0.842548	MIR1233-2-GJD2
15	rs524952	35005886	A	T	0.153878	0.996426	MIR1233-2-GJD2
16	rs58514548	7459790	CT	C	0.210575	0.210575	RBFOX1
16	rs17648524	7459683	C	G	0.190489	0.401064	RBFOX1
16	rs7188859	7460426	C	T	0.17944	0.580504	RBFOX1
16	rs10500355	7459347	A	T	0.170361	0.750866	RBFOX1
16	rs7184522	7460699	G	A	0.15235	0.903216	RBFOX1
16	rs4332760	7462045	G	C	0.095365	0.998581	RBFOX1
17	rs4793821	54689125	G	C	0.119322	0.119322	NOG-C17orf67
17	rs4794653	54703475	T	C	0.103599	0.222921	NOG-C17orf67
17	rs1963456	54715143	C	T	0.0927602	0.315681	NOG-C17orf67
17	rs4605230	54704829	T	A	0.0920976	0.407778	NOG-C17orf67
17	rs11079249	54716686	G	A	0.0579545	0.465733	NOG-C17orf67
17	rs740570	54701214	A	G	0.055239	0.520972	NOG-C17orf67
17	rs12325830	54709644	T	C	0.0469755	0.567948	NOG-C17orf67
17	rs7209368	54712449	C	A	0.0442198	0.612167	NOG-C17orf67
17	rs12452431	54693087	G	C	0.0426122	0.65478	NOG-C17orf67
17	rs1986023	54705423	G	A	0.027271	0.68205	NOG-C17orf67
17	rs1442825	54712445	C	A	0.0234048	0.705455	NOG-C17orf67
17	rs11079247	54683722	T	C	0.0214091	0.726864	NOG-C17orf67
17	rs12603264	54729518	T	C	0.0194875	0.746352	NOG-C17orf67
17	rs11079246	54683338	C	T	0.0172734	0.763625	NOG-C17orf67
17	rs12953047	54681473	T	C	0.0166258	0.780251	NOG-C17orf67
17	rs34471062	54681560	T	G	0.016556	0.796807	NOG-C17orf67
17	rs12451582	54734643	G	A	0.0163315	0.813139	NOG-C17orf67
17	rs34896577	54683509	CTAA	C	0.0162308	0.829369	NOG-C17orf67
17	rs1372857	54681042	T	C	0.0148844	0.844254	NOG-C17orf67
17	rs8075811	54735307	G	A	0.0147858	0.85904	NOG-C17orf67
17	rs6503752	54733715	T	C	0.00993819	0.868978	NOG-C17orf67
17	rs2007643	54729309	C	T	0.00873441	0.877712	NOG-C17orf67
17	rs12939240	54707917	A	G	0.00846881	0.886181	NOG-C17orf67
17	rs17713947	54710308	C	T	0.00844832	0.894629	NOG-C17orf67
17	rs2332686	54712453	A	C	0.00839032	0.90302	NOG-C17orf67
17	rs11653840	54739062	A	C	0.00638552	0.909405	NOG-C17orf67
17	rs2108830	54728505	G	T	0.00628829	0.915693	NOG-C17orf67
17	rs12935941	54733888	C	T	0.00616326	0.921857	NOG-C17orf67
17	rs2052033	54729168	G	C	0.0059946	0.927851	NOG-C17orf67
17	rs2877764	54712679	G	T	0.00586266	0.933714	NOG-C17orf67
17	rs17714289	54720804	A	G	0.00578091	0.939495	NOG-C17orf67
17	rs34670427	54736305	T	C	0.00504852	0.944543	NOG-C17orf67
17	rs887091	54729219	A	G	0.00504514	0.949589	NOG-C17orf67
17	rs17647371	54735499	C	G	0.00487197	0.954461	NOG-C17orf67
18	rs55754534	47433745	C	G	0.470789	0.470789	MYO5B-MIR4320
18	rs12965607	47391025	G	T	0.288567	0.759356	MYO5B-MIR4320
18	rs17713847	47376162	A	G	0.145748	0.905104	MYO5B-MIR4320
18	rs17713913	47384171	A	G	0.0424176	0.947521	MYO5B-MIR4320
18	rs62100213	47302809	T	C	0.0213358	0.968857	LIPG-ACAA2

## Sheet: Supplementary Table S8
Supplementary Table S8. VEGAS2 Gene-based association analysis results for AL. For each gene definition, the n SNPs’ p-values are first converted to upper tail chi-squared (χ2) statistics with one degree of freedom (df) and then summed to calculate a gene-based test statistic that would have a χ2 distribution with n df under the null hypothesis, if SNPs are in linkage equilibrium. Significance is…
Chr	Gene	nSNPs	Start	Stop	Test	Pvalue	Best.SNP	SNP.pvalue
12	BLOC1S1-RDH5	15	56109817	56118526	204.179	1e-06	rs3138142	3.23e-14
14	BMP4	22	54416454	54423554	239.487	1e-06	rs2738265	5.07e-07
1	CD55	85	207494816	207534311	1459.91	1e-06	rs2490256	3.34e-09
10	CDHR1	87	85954390	85979376	1029.75	1e-06	rs3814213	6.63e-09
2	EIF4E2	109	233415296	233448355	1988.67	1e-06	rs112176330	2.34e-08
12	ORMDL2	1	56211805	56214959	48.6086	1e-06	rs56108400	3.13e-12
2	PRSS56	13	233385172	233390425	150.638	1e-06	rs2853447	1.43e-08
12	RDH5	15	56109817	56118526	204.179	1e-06	rs3138142	3.23e-14
10	RGR	64	86004808	86018944	721.987	1e-06	rs10887265	5.3e-10
10	TCF7L2	553	114710008	114927436	2742.59	1e-06	rs4073288	1.99e-07
10	LRIT2	19	85980248	85985345	199.809	2e-06	rs6585847	1.04e-08
1	C1orf54	15	150245182	150253335	165.073	3e-06	rs10788873	1.04e-05
2	METAP1D	235	172864803	172945587	1805.23	3e-06	rs62183809	1.27e-09
4	BMP3	61	81952118	81978685	564.447	4e-06	rs74764079	4.52e-08
12	PMEL	14	56347888	56360496	98.1584	4e-06	rs1052165	1.04e-05
2	SLC25A12	293	172639914	172750816	2012.6	6e-06	rs57718990	7.66e-10
1	ATXN7L2	11	110026560	110035420	115.991	1.5e-05	rs12049330	6.48e-06
1	LOC440602	11	111030301	111032880	60.9818	1.6e-05	rs2298252	5.32e-05
12	CDK2	7	56360552	56366573	50.1083	1.7e-05	rs3213122	3.06e-05
1	CIART	8	150255228	150259501	75.932	1.9e-05	rs2147324	8.36e-06
19	PBX4	84	19672515	19729725	599.04	1.9e-05	rs8108705	6.72e-06
16	DPEP2	17	68021292	68033421	151.522	2e-05	rs147974046	5.2e-05
2	GPD2	334	157291964	157442915	2362.12	2.3e-05	rs56051278	8.68e-06
4	OTUD4	53	146054801	146100832	311.388	2.3e-05	rs11731583	7.36e-06
5	BOD1	33	173034147	173043666	320.847	2.9e-05	rs450611	6.75e-06
4	ANK2	1842	113739238	114304896	5040.31	3.2e-05	rs200640663	7.42e-07
6	CENPW	148	126660934	126804466	1338.7	4.1e-05	rs112166936	2.41e-05
13	PHF11	132	50069800	50103117	1097.89	4.5e-05	rs9805560	4.26e-06
16	LCAT	3	67973786	67978015	26.0075	4.6e-05	rs5923	0.001039
15	RASGRF1	422	79252288	79383215	1511.93	4.8e-05	rs7182155	1.05e-05
16	GFOD2	54	67708435	67753273	426.264	5.2e-05	rs201355212	5.52e-05
16	SLC12A4	27	67977376	68002597	197.027	5.6e-05	rs11383451	6.01e-05
12	AACS	194	125549924	125627871	977.831	6.2e-05	rs10744194	3.35e-06
4	ANAPC10	115	145915726	146019693	644.052	6.3e-05	rs2056279	1.27e-05
16	TSNAXIP1	32	67840780	67861971	235.234	7.4e-05	rs118108102	0.0001709
16	C16orf86	1	67700716	67702661	15.5397	8e-05	rs145929427	8.08e-05
16	DPEP3	6	68009565	68014452	44.2398	8e-05	rs255049	9.42e-05
19	ZNF540	141	38042272	38105079	848.887	8e-05	rs138972594	0.0001103
3	MSL2	61	135867759	135914688	358.529	8.3e-05	rs36060212	5.72e-05
16	NUTF2	38	67880818	67905219	245.612	8.6e-05	rs150378217	0.0001891
12	PTPRR	858	71031852	71314584	2309.11	8.6e-05	rs4294640	7.18e-06
19	ZNF571-AS1	101	38039850	38078248	606.592	8.9e-05	rs138972594	0.0001103
16	PARD6A	1	67694850	67696681	15.3692	9.1e-05	rs35356834	8.84e-05
19	ZNF571	101	38039850	38078248	606.592	9.4e-05	rs138972594	0.0001103
2	LOC100271832	60	33152193	33171202	358.817	0.000108	rs55740121	4.27e-05
16	ZDHHC1	31	67428321	67450339	251.516	0.000113	rs149025632	0.0001088
16	HSD11B2	9	67465035	67471454	84.846	0.000128	rs45483293	0.0001766
1	SORT1	142	109852187	109940563	1166.02	0.000128	rs12037569	5.99e-06
16	CENPT	21	67862059	67881361	196.507	0.000129	rs143399800	0.0001979
3	TRAK1	444	42132745	42267382	1978.75	0.000135	rs12054017	6.61e-05
6	KCNQ5	1610	73331570	73908573	4269.72	0.00014	rs7744813	4.31e-14
16	RANBP10	98	67757004	67840555	644.241	0.000145	rs202050443	3.1e-05
10	FRMPD2	178	49364601	49482941	1132.99	0.000146	rs201186272	5.81e-06
10	FRMPD2P1_2	3	49364600	49383240	36.2211	0.00015	rs201186272	5.81e-06
19	ZNF781	69	38158649	38183216	364.988	0.000151	rs2058852	9.03e-05
1	ANP32E	26	150190716	150208504	205.395	0.000163	rs148235161	5.07e-05
10	KCNMA1	2346	78629358	79397577	5020.85	0.000163	rs10588746	2.71e-05
6	MAP3K5	471	136878186	137113656	2172.41	0.000164	rs35912145	4.08e-05
1	SYPL2	51	110009099	110024764	504.999	0.000169	rs5776978	8.08e-05
6	PFDN6	2	33257373	33258711	17.5126	0.000172	rs456261	0.0008897
2	HAT1	174	172778934	172848600	855.651	0.000182	rs62182444	6.47e-10
16	ATP6V0D1	50	67471916	67515089	288.461	0.000186	rs6499130	0.0002478
16	EDC4	12	67906925	67918417	103.369	0.000186	rs145920378	0.0002371
12	FOXN4	60	109715782	109747025	350.225	0.000186	rs2337858	0.0001021
1	PSMA5	45	109941652	109969108	329.262	0.000201	rs12746776	4.23e-06
19	PALM3	1	14164178	14169971	14.0918	0.000202	rs10419451	0.0001741
6	DCDC2	908	24171982	24383520	3137.53	0.000203	rs7770593	8.07e-05
16	AGRP	3	67516473	67517716	27.8626	0.000224	rs5030980	0.0002768
2	STAT1	111	191833761	191878976	484.587	0.000241	rs3215260	1.04e-06
19	SUGP1	81	19387321	19431321	588.109	0.000253	rs4808939	0.0001883
19	ZNF626	282	20802744	20844402	1782.73	0.000253	rs10413851	0.0002397
16	PSMB10	2	67968406	67970780	19.7172	0.000254	rs20549	0.001335
16	PLA2G15	33	68279246	68294961	229.213	0.000261	rs11368218	0.0001192
8	GPR124	70	37654400	37701504	291.705	0.00027	rs12676965	0.0005211
12	CHST11	1017	104850691	105155792	2459.12	0.000273	rs2036836	1.96e-06
12	CD63	5	56119226	56123457	36.2842	0.000291	rs142309837	1.13e-06
19	GATAD2A	171	19496641	19619741	1273.38	0.000297	rs2965185	0.0001504
20	RRBP1	141	17594322	17662928	628.036	0.0003	rs12625382	0.0001414
12	SOX5	2917	23685230	24715383	5287.47	0.000303	rs4581551	0.0001329
11	POLD3	148	74303574	74354105	839.263	0.000312	rs150279002	2.22e-06
16	PSKH1	38	67927174	67963581	243.169	0.000323	rs114884917	0.0002643
16	KCTD19	45	67323392	67360661	311.986	0.000329	rs199700238	6.24e-05
19	MAU2	69	19431629	19469563	534.353	0.00033	rs2905421	0.0001554
16	LRRC36	107	67360746	67419109	701.942	0.000345	rs139114795	0.0001078
2	SNTG2	2210	946553	1371384	6643.02	0.000363	rs34552377	5.76e-05
6	DAXX	8	33286334	33290793	49.317	0.000377	rs3130018	0.0001731
6	TAPBP	38	33267471	33282164	216.284	0.000383	rs1014779	0.0002098
1	CYB561D1	12	110036657	110043063	103.363	0.000386	rs2091329	6.57e-05
4	PPA2	470	106290233	106395227	2440.53	0.000388	rs1490604	0.0001346
19	ZNF607	61	38187263	38210691	336.212	0.000389	rs141187230	0.0002486
4	C4orf22	1519	81256873	81884910	6290.34	0.000392	rs4437239	1.29e-05
13	PCCA	957	100741268	101182691	3501.04	0.000396	rs9518001	4.72e-06
3	EPHA6_1	1405	96533424	97467786	4332.67	0.000405	rs61322295	0.000881
3	STAG1	741	136055998	136471245	3563.03	0.00042	rs13067764	4.25e-05
16	RLTPR	17	67679029	67691472	115.754	0.000428	rs117444844	8.9e-05
1	TMCO1	97	165693527	165738159	538.01	0.000448	rs4233408	8.67e-05
12	LOC101927922	195	68323014	68363797	932.135	0.000457	rs10161160	1.4e-05
12	DGKA	18	56324945	56347807	92.3588	0.000472	rs73123204	5.21e-06
17	NPLOC4	291	79523912	79604138	1729.12	0.000483	rs7405578	0.0004146
13	ITGBL1	932	102104943	102373207	3006.24	0.000510999	rs200690450	7e-05
13	ARL11	18	50202434	50208008	79.6227	0.000514999	rs9568290	1.95e-05
2	CHRNG	23	233404436	233411038	115.273	0.000532999	rs1881492	1.66e-05
16	LOC101928682	113	87305511	87326058	506.927	0.000534999	rs35301499	0.0002317
2	EFEMP1	207	56093096	56151298	854.569	0.000552999	rs17278665	6e-07
22	ARVCF	24	19957401	20004309	223.443	0.000556999	rs6518596	0.0005887
13	SETDB2	167	50018428	50069139	928.067	0.000567999	rs9316454	1.12e-05
1	PSEN2	76	227058272	227083804	457.339	0.000580999	rs2246221	6.72e-05
12	MIR3922	2	104985410	104985494	23.3086	0.000592999	rs61938575	0.0006401
16	NIP7	14	69373414	69377013	77.1161	0.000601999	rs1048818	0.0007974
19	TM6SF2	21	19375173	19384074	149.574	0.000612999	rs2074298	0.000273
16	TPPP3	9	67423709	67427438	56.9371	0.000618999	rs11552319	0.0003277
2	CHRND	24	233390869	233401375	155.023	0.000624999	rs2245601	2.67e-05
13	LINC00554	4	100647153	100650163	39.6832	0.000641999	rs17474781	0.0004439
3	ARL6	89	97483364	97520086	451.038	0.000651999	rs79282850	0.0001935
1	ZSWIM5	389	45482075	45672250	1843.25	0.000653999	rs188223265	9.14e-06
14	SERPINA13P	16	95107061	95113331	100.095	0.000717999	rs4905227	0.0003992
10	PITX3	20	103989945	104001231	151.728	0.000722999	rs3758553	0.0003561
7	PPIA	20	44836240	44842716	104.727	0.000730999	rs6463247	0.001286
14	MTHFD1	240	64854758	64926725	919.693	0.000789999	rs111444824	0.0007553
12	SCAF11	85	46312913	46384401	387.755	0.000798999	rs11183272	6.41e-05
19	ZFP30	55	38123388	38146313	217.458	0.000808999	rs2927744	0.0001781
13	LINC00284	25	44596470	44604599	185.899	0.000810999	rs35039105	1.41e-05
6	SNHG5	5	86386724	86388451	35.0743	0.000818999	rs3087978	0.0004548
2	GLS	135	191745546	191830270	650.944	0.000830999	rs3088307	2.07e-05
12	AVIL	24	58191159	58209852	104.914	0.000909999	rs1021469	0.001381
7	LOC101928211	109	123977433	123992150	697.158	0.000929999	rs12672185	0.0009711
5	LOC100287592	4	50265050	50266021	21.9932	0.000962999	rs250234	8.39e-05
19	GMIP	17	19740281	19754476	95.6663	0.000966999	rs45458192	0.0004936
3	CLDN18	76	137717657	137752494	385.25	0.001002	rs6766201	0.0002502
4	TET2	317	106067031	106200960	1048.02	0.001008	rs9997323	0.0007617
1	GPR25	3	200842082	200843306	17.322	0.001042	rs3738250	0.002952
12	C12orf45	21	105380097	105388505	117.554	0.00106999	rs11112280	0.0009965
16	CTRL	1	67963472	67965778	10.858	0.00107999	rs1134760	0.0009837
4	HS3ST1	108	11399987	11430537	292.956	0.00112999	rs16881642	0.0001261
1	TMEM201	26	9648931	9674935	196.241	0.001138	rs7364899	0.0001531
5	MFAP3	46	153418518	153437014	337.283	0.00113999	rs11451300	0.0007534
1	MRPS21	61	150266261	150281414	370.314	0.00114999	rs7511649	7.88e-05
19	TSSK6	1	19625027	19626469	10.5151	0.00114999	rs7250893	0.001184
19	YJEFN3	14	19639669	19648393	110.958	0.001158	rs4808967	0.001684
16	COG8	20	69362523	69373526	113.464	0.00115999	rs8057004	0.00066
1	PRPF3	96	150293927	150325704	466.983	0.00115999	rs2794682	0.0007582
14	LTBP2	287	74964885	75079034	964.926	0.00117999	rs36016624	4.32e-05
1	ECM1	15	150480486	150486265	70.4537	0.00121999	rs3737240	0.002354
19	LOC284412	5	37756840	37759912	24.5504	0.001222	rs375770875	0.001262
12	ARID2	146	46123619	46301819	587.899	0.00124999	rs1650007	0.0004645
16	DUS2	81	68056846	68113226	467.805	0.00124999	rs8046975	0.0001124
5	FAM114A2	126	153371268	153418497	898.041	0.00124999	rs141220206	0.0001781
1	MYBPHL	42	109834986	109849663	177.544	0.001251	rs652651	0.0004813
3	PCCB	138	135969166	136049013	582.487	0.00128999	rs66895236	0.0004032
12	EMP1	48	13349601	13369708	175.491	0.00130999	rs10845712	0.0002698
10	GBF1	240	104005254	104142656	1047.23	0.00130999	rs2987002	0.0002864
17	SHISA6	1233	11144739	11467380	2587.26	0.00132999	rs146511716	3.05e-05
3	MIR6083	2	124093178	124093284	21.0901	0.00133999	rs78790512	0.001165
16	NFATC3	242	68119268	68263162	1529.83	0.00134	rs8047978	0.0002143
1	MYCL	13	40361095	40367687	49.4625	0.001349	rs1800834	0.001617
19	ADAMTS10	28	8645123	8675620	140.047	0.00135999	rs73501572	0.0001123
16	ACD	5	67691414	67694718	26.8448	0.00143999	rs72547496	9e-05
5	CD74	20	149781199	149792499	86.7689	0.001445	rs78441286	0.0002625
4	PDE5A	457	120415549	120549981	2220.18	0.00146999	rs79133427	0.001127
10	SORCS3	1988	106400858	107024993	5891.98	0.00146999	rs2864034	2.35e-05
19	PSG3	58	43225793	43244668	327.463	0.00148999	rs114148272	0.0003113
7	CRYGN	21	151127055	151137099	103.451	0.00149998	rs2075003	0.000224
2	ATP6V1C2	206	10861774	10925236	695.091	0.0015	rs12467196	0.0001196
6	SYNCRIP	64	86317501	86353043	262.426	0.00151998	rs2758849	0.0003191
2	ARHGEF33	112	39146503	39202590	442.682	0.00154999	rs147825342	0.0002603
11	RAB3IL1	47	61664767	61687741	159.01	0.00164998	rs174473	0.0004162
19	PSG2	115	43568361	43586893	540.381	0.00165998	rs140128993	2.56e-05
10	CFL1P1	59	89578069	89605369	208.36	0.00166998	rs10509412	0.0001124
2	GTDC1	566	144703580	145090101	2052.01	0.00166998	rs182352991	3.95e-05
7	TAF6	23	99704692	99717481	116.405	0.00171998	rs3837088	0.0001278
12	CTDSP2	30	58213709	58240747	169.114	0.00173998	rs4760335	0.0005267
11	MYRF	51	61520120	61555989	241.464	0.00173998	rs10792318	0.0009992
7	AP4M1	14	99699129	99704803	70.8686	0.00174998	rs11384843	8.9e-05
6	SNX14	166	86215214	86303629	683.04	0.00174998	rs2842611	0.0003789
17	FLJ45513	2	47923271	47926199	12.7373	0.001757	rs150038047	0.0004938
16	PLEKHG4	17	67311412	67323403	69.8532	0.00179998	rs74330121	0.0002585
7	ZNF746	38	149169883	149194898	210.663	0.00180998	rs1046140	0.00093
3	CLDN1	89	190023489	190040235	292.751	0.001815	rs6800425	0.0006527
4	MND1	239	154265800	154336247	896.995	0.00181998	rs950892	0.0006029
11	LOC440028	14	9776316	9781080	61.6891	0.001851	rs5789617	0.001097
1	TARS2	76	150459839	150480085	380.822	0.00185998	rs145489526	0.001007
16	TXNDC11	188	11772942	11836648	898.718	0.00186998	rs12599288	0.0001113
11	OR8G5	9	124134722	124135763	47.2283	0.00187998	rs2466637	0.002993
14	PPP2R5E	508	63840609	64010079	2022.14	0.001934	rs375957772	0.000305
13	LINC00423	182	33383327	33485790	684.931	0.00193998	rs147541607	0.0004294
16	PDF	7	69362523	69364498	33.4143	0.001946	rs8057004	0.00066
19	CILP2	15	19649073	19657468	118.863	0.00194998	rs45556231	0.002495
1	ST3GAL3	578	44173203	44396837	2286.06	0.00194998	rs11210920	0.0001862
6	ZBTB22	6	33282181	33285719	37.2419	0.00195998	rs1061783	0.0003899
1	APOA2	2	161192082	161193418	12.9364	0.00201998	rs5085	0.005085
13	LOC101928730	91	112911039	112927314	669.951	0.00202998	rs72667546	0.001431
20	C20orf203	36	31219426	31239783	156.285	0.002036	rs6141766	7.7e-05
1	KDM4A-AS1	8	44165408	44173012	32.1913	0.00207998	rs56319043	0.001584
2	STAT4	249	191894301	192016322	929.429	0.002085	rs148150767	0.0003652
12	TSFM	27	58176527	58196639	162.723	0.00208998	rs10783847	0.002797
11	SPI1	88	47376408	47400127	476.349	0.00218998	rs145440922	0.0004672
5	LPCAT1	76	1461541	1524076	302.026	0.00223998	rs2447846	0.0002062
11	TMEM258	6	61556601	61560085	33.3717	0.00223998	rs117110139	0.002321
11	PSMC3	19	47440319	47448024	107.044	0.002334	rs10710821	0.001616
12	KIAA1033	145	105501491	105562906	558.535	0.00234998	rs1663564	0.0007184
14	PGF	23	75408532	75422467	82.7761	0.00239998	rs4899542	0.003809
13	RCBTB1	313	50106081	50159719	1501.77	0.00241998	rs1570884	7.13e-05
1	LINC00115	2	761585	762902	11.9954	0.002447	rs374493323	0.000989
17	COPRS	16	30178883	30186326	63.2476	0.00247998	rs72821912	0.0003641
12	MMP19	8	56229213	56236767	31.2007	0.00249998	rs12815039	0.006029
22	PPP6R2	266	50781745	50883518	1128.24	0.00251997	rs6520147	1.09e-05
6	LINC00577	8	105384168	105388402	34.708	0.00252997	rs117561136	0.001295
2	LOC401010	37	132199733	132202467	252.369	0.00253997	rs74539677	0.002747
9	TGFBR1	93	101867411	101916473	460.646	0.00253997	rs33959088	0.001049
4	LIMCH1	914	41361623	41702061	2305.43	0.00254997	rs11325771	0.000105
19	NDUFA13	21	19627018	19639013	151.149	0.00256997	rs4808965	0.001299
7	PPP1R9A	758	94536948	94925727	2630.81	0.00257997	rs10265209	4.49e-05
17	BCAS3	1060	58755171	59470199	4398.98	0.002588	rs9895671	0.0002974
2	B3GNT2	50	62423261	62451866	219.634	0.00260997	rs11686771	0.000747
17	SUZ12	168	30264043	30328057	1163.68	0.00261997	rs543038	0.001817
3	PPP2R3A	322	135684514	135866752	1335.17	0.00266997	rs9870122	5.34e-05
17	TMEM235	15	76227390	76237068	83.0955	0.00267997	rs8066078	0.002865
17	PSMD11	43	30771480	30810337	175.092	0.00269997	rs12162135	0.000648
11	KBTBD4	6	47593748	47600567	22.0272	0.00270997	rs112686874	0.00207
3	C3orf58	56	143690639	143711210	243.77	0.00271997	rs76805386	0.001772
5	TCOF1	77	149737201	149779871	308.493	0.00274997	rs75799076	0.0002261
11	CWF19L2	537	107197071	107328572	1889.12	0.00275997	rs59590014	0.0004494
7	VIPR2	423	158820865	158937649	1565.57	0.00277997	rs435077	3.41e-06
11	NPAT	105	108028118	108093365	516.443	0.00284997	rs6589008	0.0009046
3	LINC00883	257	106959538	107045811	920.138	0.002886	rs709538	0.000766
11	H2AFX	4	118964584	118966177	26.8495	0.00292997	rs1064193	0.002999
4	CLCN3	277	170541671	170644338	1034.63	0.00294997	rs67043431	0.001077
9	STOML2	4	35099772	35103192	27.347	0.00294997	rs666549	0.002535
18	SNHG22	117	47340392	47377429	476.557	0.00295997	rs17713847	1.19e-08
17	MYH2	71	10424464	10453017	346.663	0.00299997	rs2277653	0.002032
7	TMEM106B	191	12250847	12276890	1176.4	0.00300997	rs4721056	5.22e-06
16	CTCF	95	67596309	67673088	389.329	0.00304997	rs200827597	6.84e-05
2	FMNL2	1090	153191750	153506348	2748.08	0.00304997	rs6736856	0.0003269
11	NDUFS3	5	47600561	47606115	23.8787	0.00304997	rs2030166	0.00239
4	ABCE1	23	146019155	146050676	80.5198	0.00305997	rs71590488	0.0008263
19	WDR87	42	38375462	38397346	136.597	0.00305997	rs150637956	0.0002502
19	ZSCAN5A	20	56732678	56739659	74.2083	0.00307997	rs150163097	0.0004813
8	KIAA1429	293	95500004	95565746	1101.91	0.003112	rs7835534	0.0002281
10	RASGEF1A	293	43689980	43762367	980.318	0.00312997	rs201244442	0.001644
11	C11orf42	8	6226797	6232365	37.4914	0.00314997	rs199951133	0.001847
5	OCLN	46	68788118	68853931	215.977	0.00321997	rs28451759	0.00081
1	PRDX6	19	173446485	173457946	84.6711	0.00322997	rs9425723	0.001038
11	MTCH2	27	47638857	47664206	117.761	0.00324997	rs10838738	0.001577
5	PDE8B	666	76506705	76724080	1800.42	0.003258	rs2359876	0.000158
12	EFCAB4B	530	3724493	3862366	1379.29	0.00325997	rs12582234	8.75e-05
19	IL27RA	8	14142551	14163717	52.0186	0.00330997	rs10424865	0.0001646
1	MEAF6	87	37955560	37980420	298.494	0.003332	rs12759356	0.00261
7	WDR86-AS1	7	151106246	151110440	45.8416	0.00333997	rs11975357	0.001594
15	SLTM	78	59171243	59225852	360.097	0.00334997	rs7179456	0.001911
11	DRD2	188	113280316	113346001	610.203	0.00336997	rs111464869	0.0001622
7	FAM126A	229	22980877	23053770	929.207	0.00338997	rs10950933	0.0002835
19	LOC100631378	66	38314362	38345836	221.944	0.00339997	rs55744311	0.0002127
20	SPATA2	39	48519928	48532080	161.503	0.00340997	rs62208179	0.0006171
12	GDF11	5	56137063	56146665	25.8953	0.00342997	rs4759192	8.15e-06
11	OR8G1	127	124120422	124135756	848.058	0.00342997	rs2466716	0.001579
15	GDPGP1	18	90777486	90785312	72.9991	0.003432	rs11632753	0.001215
20	RNF114	52	48552913	48570422	229.481	0.00348996	rs11475779	0.001936
17	LRRC37B	25	30348154	30380519	151.677	0.00349996	rs150090108	0.000937
10	CCSER2	618	86088344	86278277	2396.63	0.00351996	rs17103375	8.92e-05
6	HEBP2	26	138725335	138734582	115.561	0.00352996	rs79414798	0.0009956
7	HYALP1	13	123454192	123459484	67.5098	0.00352996	rs2734861	0.002467
16	ESRP2	3	68262449	68270136	18.624	0.00356996	rs141865143	0.0026
3	CTNNB1	60	41240941	41281939	272.875	0.00362996	rs9813198	0.001375
1	RPL5	9	93297593	93307481	43.8973	0.00363996	rs1854797	0.003351
5	C5orf30	50	102594441	102614361	289.552	0.00365996	rs35800	0.002201
11	SLC39A13	18	47430045	47438051	83.0646	0.00365996	rs755555	0.00307
19	ZNF573	96	38229202	38270230	308.886	0.00366996	rs56351266	6.04e-05
17	ABCA8	225	66863427	66951533	813.3	0.00370996	rs8072891	0.0003447
18	MAPRE2	434	32556891	32723432	1261.03	0.00371996	rs633649	0.0006675
12	CCDC53	105	102406716	102455899	359.747	0.00373996	rs11111134	0.0009235
1	RPRD2	381	150336989	150449041	1720.92	0.00373996	rs71578487	3.41e-05
11	ATM	228	108093558	108239826	1200.75	0.00380996	rs58530637	0.001953
12	MYL6B	2	56546203	56551771	17.1776	0.00382996	rs111602323	0.001841
7	PRKAG2-AS1	7	151574126	151576308	43.75	0.00383996	rs117728810	0.002191
1	GPR61	7	110082493	110088455	43.759	0.00388996	rs12023963	0.003295
5	JMY	200	78531924	78623038	878.084	0.00388996	rs2131977	0.001373
2	PDE11A	1989	178487976	178973066	5378.04	0.00388996	rs6736927	7.76e-05
11	FAM160A2	53	6232563	6255941	220.57	0.00390996	rs17238727	0.001759
21	LIPI	428	15481134	15579254	1579.62	0.00394996	rs13048747	0.0001301
3	DUSP7	6	52082936	52090461	24.7385	0.00398996	rs114011355	0.005661
1	FAM87B	15	752750	755214	81.3764	0.00398996	rs10454459	0.001287
21	SSR4P1	8	46490869	46493126	41.512	0.00405996	rs2838769	0.000242
5	BHMT	62	78407603	78428113	210.69	0.00414996	rs6860725	0.004347
3	EPHA6_2	313	97158436	97367421	1503.04	0.00415996	rs61322295	0.000881
17	MYH1	38	10395626	10421859	156.546	0.00418996	rs1017068	0.00327
22	DENND6B	10	50750391	50765489	50.9423	0.00419996	rs4074135	0.0001235
21	ADARB1	402	46494492	46646478	1401.06	0.00420996	rs74619412	1.25e-06
18	MYO5B	1536	47349155	47721451	3719.76	0.00422996	rs55754534	3.51e-09
16	VPS4A	40	69345286	69358946	172.264	0.00422996	rs1127231	0.0009798
12	METTL21B	15	58166382	58176324	101.758	0.00432996	rs9652011	0.003048
5	P4HA2-AS1	19	131520568	131528498	85.5078	0.00434996	rs156036	0.004594
9	GNAQ	601	80331189	80646365	2085.32	0.00437996	rs11145589	0.000622
4	NUP54	264	77035811	77069668	1494.04	0.00439996	rs58024306	0.004173
3	RTP2	19	187416046	187420345	84.0721	0.00448996	rs1851682	0.001756
4	RFC1	132	39289068	39368001	625.379	0.00453996	rs6851075	0.0005865
17	ELP5	9	7155371	7163259	62.3825	0.00461995	rs2654183	0.003163
10	CCDC3	1023	12938624	13141773	2049.76	0.00470995	rs11258055	0.0002132
4	LCORL	465	17844838	18023483	2069.79	0.00472995	rs17460323	0.0006773
1	PLEKHO1	19	150122169	150131825	91.3697	0.00476995	rs10888573	0.001138
2	AC093375.1	710	156877046	157111432	1727.35	0.00478995	rs10198345	0.0006958
11	OR4C45	25	48366899	48373999	118.468	0.00480995	rs182638776	0.002191
2	CNGA3	208	98962617	99015064	792.237	0.00490995	rs34760025	0.000487
12	E2F7	130	77415025	77459360	321.794	0.00495995	rs7314493	4.59e-05
16	SLC7A6	65	68298418	68335726	264.59	0.00496995	rs117417273	0.00259
6	PEX7	226	137143701	137235072	823.648	0.00498995	rs2327761	0.000709
3	LOC100131635	117	187420153	187450203	404.555	0.00499995	rs4417855	0.0007279
1	MFSD2A	19	40420783	40435640	57.6517	0.00500995	rs140696582	0.0003693
21	MRAP	48	33664123	33687094	154.393	0.00504995	rs2833758	0.001393
22	DGCR8	89	20067754	20099400	403.817	0.00511995	rs113504177	0.008032
19	LOC644554	19	38308050	38317278	76.5778	0.00517995	rs56290614	0.0001224
1	LAX1	41	203734283	203745480	205.816	0.00518995	rs67072942	0.001091
6	RGL2	12	33259430	33267165	61.6232	0.00519995	rs35469671	0.005869
18	RPRD1A	174	33569791	33647373	720.192	0.00519995	rs185846348	0.0004846
12	ALDH1L2	244	105413561	105478341	742.25	0.00527995	rs4128817	8.49e-05
6	WDR46	37	33246879	33257304	111.231	0.00532995	rs469064	0.003459
13	ZMYM5	131	20397623	20437776	717.776	0.00532995	rs55779226	0.002582
16	ENKD1	3	67696849	67700628	12.6655	0.00533995	rs7187476	0.0008277
4	SCARB2	199	77079891	77135052	749.255	0.00535995	rs76934511	0.001045
12	C12orf66	28	64586418	64616076	111.829	0.00536995	rs1464055	0.0001936
16	CIRH1A	62	69166498	69202937	185.559	0.00539995	rs9940899	0.0006488
3	BCL6	79	187439164	187463513	256.047	0.00543995	rs4417855	0.0007279
5	AACSP1	58	178191863	178203277	244.692	0.00544995	rs6883492	0.004587
6	METTL24	351	110567148	110679475	1190.12	0.00546995	rs72935938	0.0005136
17	RAB5C	53	40276993	40307062	303.977	0.00551995	rs61653336	0.003605
17	HSPB9	1	40274755	40275371	7.80368	0.00552994	rs1122326	0.005214
5	ZNF474	33	121465214	121489266	88.2542	0.00553995	rs4386751	0.00097
4	INTU	171	128554086	128637934	588.235	0.00554994	rs6828556	0.003691
16	CHP2	6	23765947	23770272	24.9013	0.00555994	rs109592	0.0001001
1	OR2L1P	3	248153568	248154493	16.7641	0.00562994	rs4925586	0.0045
16	SNN	38	11762288	11773015	188.942	0.00562994	rs111726209	0.002206
1	UHMK1	97	162466963	162499419	559.629	0.00563994	rs142796500	0.001769
2	RBM45	39	178977181	178994382	110.252	0.00569994	rs62176035	0.0003739
19	ZNF737	175	20720797	20748626	626.108	0.00571994	rs7250860	0.0001251
12	TUBA1B	4	49521566	49525304	30.6453	0.00572994	rs731350	0.004331
11	CELF1	120	47487488	47574792	348.683	0.00574994	rs112777088	0.0002783
15	CHSY1	291	101715927	101792137	976.965	0.00577994	rs8040668	0.0003063
1	RERE	823	8412463	8877699	2770.96	0.00580994	rs56116303	0.0003745
2	SLC40A1	48	190425315	190445537	195.544	0.00580994	rs112257498	0.0005068
14	SNORD114-20	1	101447340	101447411	7.5491	0.00581994	rs34158896	0.006004
17	UTP6	108	30190189	30228729	430.231	0.00581994	rs146107401	0.001067
2	ZEB2	224	145141941	145277958	539.695	0.00582994	rs13396535	0.0001219
14	SNORD114-7	1	101429390	101429466	7.4956	0.00583994	rs72700530	0.006185
2	ECEL1	15	233344536	233352569	51.285	0.00584994	rs113660447	0.002148
20	SLC12A5	134	44650328	44688789	453.772	0.00585994	rs16991026	0.001874
3	IGSF11	736	118619478	118864898	1857.44	0.00586994	rs39688	0.0001235
6	KIFC1	47	33359312	33377699	154.14	0.00596994	rs62407903	0.001551
4	HSPA4L	71	128703452	128754526	272.022	0.00598994	rs149360224	0.004463
1	CD34	87	208059882	208084683	281.548	0.00601994	rs2745950	0.0003663
16	LOC100505942	12	67551608	67562648	54.3585	0.00604994	rs7196853	0.0001863
3	PXK	433	58318616	58411854	1591.26	0.00604994	rs150516194	0.0009222
17	LINC00675	35	10698229	10707416	121.286	0.00606994	rs4792034	0.001946
8	LINC01289	42	64681987	64698054	167.462	0.00606994	rs199865757	0.002493
1	NOL9	132	6581406	6614658	820.304	0.00606994	rs747712	0.00243
9	C9orf131	8	35041091	35045988	26.645	0.00608994	rs61742471	0.01235
18	LOC100652770	46	29122108	29136874	180.408	0.00611994	rs1449077	0.0003915
3	FILIP1L	401	99551987	99833357	1369.95	0.00617994	rs704582	0.002495
19	ZNF585B	52	37672480	37701451	181.35	0.00619994	rs320888	0.0009189
15	AKAP13	1421	85923846	86292589	3902.77	0.00622994	rs34573727	0.0003175
11	DPAGT1	10	118967212	118972785	47.9765	0.00627994	rs603826	0.00314
1	LINC00568	4	150488232	150490508	18.7202	0.00627994	rs10712406	0.01016
5	LOC101927697	310	157747711	157836781	1191.52	0.00627994	rs75554430	0.0004931
19	SIX5	4	46268042	46272497	21.3113	0.00631994	rs2341097	0.004433
19	TRMT1	5	13215713	13227563	22.0617	0.00631994	rs56984035	0.006083
19	ZNF317	105	9251055	9274091	430.544	0.00636994	rs118007221	0.001092
16	PLLP	96	57290008	57318584	346.783	0.00637994	rs113885775	0.001215
10	C1QL3	35	16555741	16564004	123.646	0.00643994	rs10904762	0.004071
13	INTS6-AS1	6	52027480	52028851	21.3161	0.00643994	rs150923427	7.67e-05
11	MAML2	1343	95709756	96076344	2333.25	0.00650993	rs488964	6.79e-05
6	MTHFD1L	1160	151186814	151423023	2462.16	0.00650993	rs561060	0.0001392
6	TPI1P3	5	116359893	116361107	16.4417	0.00650993	rs76882893	0.005546
17	TTLL6	168	46839592	46894469	587.609	0.00651994	rs5820726	0.000539
19	ZNF260	48	37001588	37019248	163.987	0.00651994	rs17707033	0.002471
12	LMBR1L	12	49490922	49504680	57.6697	0.00655993	rs10783302	0.001999
1	MRPS15	37	36921361	36930040	160.708	0.00656993	rs77010973	0.00241
16	FENDRR	177	86508130	86542466	502.252	0.00660993	rs40548	0.0001008
3	MAGI1	2564	65339905	66024509	4359.63	0.00662993	rs59018051	2.03e-05
6	COL10A1	14	116440084	116447296	43.6004	0.00667993	rs1064583	0.004004
13	PCDH20	11	61983818	61989655	42.3263	0.00668993	rs3812873	0.00112
19	DMWD	19	46286263	46296060	69.5656	0.00669993	rs72626215	0.001226
2	LOC285000	82	106209553	106227016	292.32	0.00669993	rs11675928	0.0004985
3	CMSS1	500	99536677	99897476	1662.28	0.00672993	rs704582	0.002495
4	MIR1273H	1450	39105519	39584819	3915.33	0.00672993	rs71795129	0.0002062
5	LINC01184	82	127357243	127418766	288.396	0.00675993	rs9800302	0.0006921
7	UBE2H	464	129470572	129592800	1978.97	0.00681993	rs3807120	0.000859
19	HAPLN4	13	19366451	19373596	87.9836	0.00682993	rs72999033	0.00146
11	SLC25A45	12	65142662	65151172	42.857	0.00690993	rs80042162	0.004815
10	LINC00858	41	86039735	86054415	132.037	0.00691993	rs11528378	0.001377
12	PARPBP	140	102513955	102591298	517.391	0.00691993	rs7314597	0.002372
6	PRDM13	17	100054649	100063454	49.0719	0.00692993	rs330840	0.001616
17	MAP2K3	9	21187967	21218551	39.3422	0.00693993	rs9903708	0.002676
3	SEMA3B	4	50304989	50314602	17.545	0.00693993	rs9875873	0.005855
19	DMPK	16	46272966	46285815	68.3765	0.00694993	rs2070737	0.004441
12	OSBPL8	354	76745577	76953589	1313.77	0.00695993	rs4635130	0.0006455
18	CDH7	457	63417487	63548175	1557.37	0.00712993	rs71167155	0.0006521
6	LIN28B	203	105404922	105531207	579.484	0.00715993	rs146474797	0.002601
5	IRX2	9	2746278	2751769	31.8268	0.00718993	rs11432	0.01144
12	ANHX	35	133794897	133812422	138.441	0.00719993	rs141475940	0.006209
19	FBXO46	26	46213886	46234151	74.7144	0.00720993	rs35302007	0.004896
4	ART3	668	76932332	77033955	2744.86	0.00723993	rs10712861	0.001244
13	MPHOSPH8	98	20207787	20247599	402.274	0.00726993	rs17085481	0.001982
10	LRIT1	39	85991275	86001217	166.873	0.00728993	rs11200934	0.0005557
1	KDM4A	93	44115796	44171189	320.898	0.00730993	rs4660740	0.0007555
3	LOC101928135	1735	34917288	35435515	3621.49	0.00731993	rs116071088	7.18e-05
2	CAB39	199	231577556	231685790	662.029	0.00732993	rs114407550	0.0002037
17	NAA38	3	7760002	7761172	14.9457	0.00732993	rs8522	0.01095
17	ANKRD40	30	48770550	48785270	104.424	0.00733993	rs11366167	0.00213
14	SYNDIG1L	64	74872595	74892805	243.311	0.00734993	rs8010677	0.000717
19	CABP5	115	48532639	48547311	527.38	0.00740993	rs11879047	0.0003241
1	ELOVL1	8	43829067	43833745	22.2715	0.00740993	rs139464753	0.002173
1	EMC1	109	19542157	19578053	382.369	0.00743993	rs2027306	0.001543
13	GJB6	41	20796100	20806534	127.046	0.00748992	rs945369	0.005116
18	C18orf21	14	33552587	33559250	69.2774	0.00749993	rs2276314	0.007094
1	VAV3-AS1	127	108507064	108537229	393.148	0.00753993	rs3761901	1.67e-05
21	URB1	200	33683329	33765312	887.054	0.00755992	rs2833772	0.001197
2	TIGD1	9	233412778	233415226	45.852	0.00758992	rs4973540	4.37e-05
4	WDR19	213	39184023	39287430	988.809	0.00760992	rs3733280	0.001605
3	LZTFL1	197	45864809	45957216	527.182	0.00764992	rs1471962	0.0008479
16	TMEM114_1	234	8576550	8602209	671.257	0.00764992	rs375497706	0.001208
22	HSCB	44	29138042	29153496	137.448	0.00778992	rs190855450	0.000457
5	PJA2	304	108670409	108745675	1169.56	0.00784992	rs1045704	0.0002601
3	SLC6A6	130	14444075	14530857	414.323	0.00788992	rs199710337	0.0006732
17	CTDNEP1	6	7146905	7155259	31.3195	0.00790992	rs2654186	0.003402
3	LINC00635	109	107560508	107596915	345.242	0.00790992	rs35216796	0.0003654
1	ASTN1	772	176826440	177134040	1698.53	0.00791992	rs6672689	0.0009298
2	MGC16025	8	240115026	240117153	33.2759	0.00795992	rs625839	0.002916
15	PIF1	41	65107828	65117867	159.298	0.00799992	rs56057073	0.001081
9	ANKS6	133	101494290	101558794	454.805	0.00801992	rs12686258	9.79e-05
11	HNRNPKP3	26	43283053	43290919	68.9795	0.00801992	rs61027578	0.003472
16	LINC00254	17	1928285	1934232	75.2682	0.00801992	rs28379116	0.0003022
11	OR8D2	2	124189157	124190093	13.9691	0.00805992	rs2466620	0.007386
14	SLC38A6	179	61447831	61550451	571.553	0.00805992	rs10135773	0.0001849
5	FGF10-AS1	66	44388833	44414091	229.655	0.00809992	rs10512852	0.006495
3	KALRN	2159	123813557	124440036	4200.15	0.00816992	rs10934668	0.0001217
7	CNPY4	12	99717264	99723128	42.9582	0.00817992	rs1569055	0.0002744
3	LRRC3B	262	26664299	26752265	705.748	0.00817992	rs1907163	0.0005433
3	MTHFD2P1	104	95373266	95402037	364.454	0.00822992	rs9831466	0.007527
19	PPP5D1	495	46984044	47104457	1031.35	0.00822992	rs376881343	0.000104
3	RAB7A	261	128444978	128533641	927.61	0.00823992	rs10575679	0.0009358
22	TRMT2A	13	20099388	20104818	48.7698	0.00823992	rs2008701	0.009067
1	ATP1A2	103	160085519	160113374	276.106	0.00827992	rs66566094	0.002305
3	PDHB	26	58413356	58419579	96.6403	0.00827992	rs7231	0.006075
2	LOC102724691	287	105552698	105654954	974.198	0.00832992	rs1541847	0.0004901
12	ZNF891	35	133696554	133707059	121.402	0.00832992	rs73162457	0.002642
2	RNF149	70	101892062	101925178	228.482	0.00833992	rs66471016	0.00295
1	TRAF5	124	211499956	211548286	346.439	0.00835992	rs6660490	0.005858
16	TMED6	19	69377148	69385712	56.7011	0.00837992	rs7186635	0.001531
19	FCGBP	151	40353962	40440533	423.928	0.00842992	rs11083542	0.001507
14	NUMB	452	73741917	73925286	1365.8	0.00843992	rs35259237	0.0005072
4	LOC645513	176	120375937	120420747	921.862	0.00848992	rs191168800	0.001385
11	VWA5A	89	123986110	124017618	247.085	0.00849992	rs17690410	0.0009547
1	GFI1	24	92940317	92952433	96.6467	0.00850991	rs61779244	0.001881
16	SNTB2	271	69221049	69342955	883.903	0.00852992	rs33964663	0.0006968
11	C11orf65	209	108253726	108338258	826.347	0.00854991	rs28491848	0.003047
4	UGT2B4	54	70345882	70361626	220.467	0.00854991	rs1845557	0.003199
19	RSPH6A	70	46298967	46318605	214.939	0.00855991	rs35226705	0.002992
8	NBN	145	90945563	90996899	569.166	0.00858991	rs13312924	0.0008915
8	EMC2	140	109455852	109499136	562.969	0.00864991	rs1871685	0.00629
22	SLC25A18	42	18043182	18073647	140.123	0.00865991	rs35328239	0.006319
15	GABRG3	1830	27216428	27778373	3060.98	0.00869991	rs4887557	0.001847
9	INIP	71	115448790	115480387	262.297	0.00875991	rs2185768	0.0031
19	MAN2B1	28	12757321	12777591	97.6188	0.00875991	rs8108316	0.0004839
11	DOC2GP	5	67380994	67383135	28.9169	0.00888991	rs35156880	0.009159
14	LRFN5	1178	42076763	42373752	3004.22	0.00889991	rs201268376	0.0003264
20	LOC339593	18	11247306	11254031	45.7512	0.00890991	rs13433103	0.004006
17	CLDN7	3	7163221	7166512	15.4087	0.00891991	rs4562	0.003344
18	MBD2	143	51677970	51751158	473.049	0.00893991	rs117223121	0.0007613
3	HP09053	11	99535475	99542709	45.9365	0.00894991	rs1688758	0.005102
6	GJA1	44	121756722	121770890	145.311	0.00895991	rs3805786	0.0018
12	METTL1	4	58162350	58165914	17.0204	0.00900991	rs703842	0.003697
16	C16orf95	69	87336403	87351026	232.267	0.00902991	rs2277850	0.002129
10	FAM160B1	250	116581502	116659586	972.411	0.00902991	rs77782383	0.0007806
1	HYI	7	43916673	43919660	24.1953	0.00906991	rs142369206	0.006873
4	SLC2A9	1040	9827847	10041872	3255.61	0.00914991	rs34752819	0.001564
18	TCF4	746	52889561	53303224	1693.12	0.00915991	rs72627231	0.0001577
2	CBWD2	13	114195267	114253781	55.3789	0.00920991	rs200852880	0.002798
11	DCUN1D5	81	102921412	102962944	248.686	0.00923991	rs200511043	0.0009747
1	TOMM40L	6	161195728	161200536	19.1396	0.00923991	rs3813628	0.001007
12	TUBA1A	4	49578577	49583107	21.5855	0.00929991	rs1056875	0.005614
5	NKD2	3	1009076	1038927	20.0603	0.00930991	rs143856196	0.00439
6	ZBTB9	5	33422355	33425320	15.962	0.00936991	rs2274730	0.002827
1	APH1A	2	150237798	150241609	9.60865	0.00938991	rs11548267	0.01725
6	MLLT4	436	168227670	168372700	1391.22	0.00940991	rs139298675	0.0008254
17	PITPNC1	994	65373396	65693379	1677.32	0.00940991	rs2916139	1.67e-05
4	S100P	16	6695565	6698897	75.9986	0.00940991	rs58986571	0.00882
18	KCNG2	144	77623667	77659816	477.226	0.00941991	rs7505298	3.22e-05
1	LPHN2	620	82266081	82458107	1494.4	0.00941991	rs3790926	0.002809
17	SH3GL1P1	2	30367354	30369851	9.41289	0.00942991	rs72825748	0.002628
18	STARD6	82	51851061	51880943	325.241	0.00942991	rs75650869	0.003018
8	SOX7	25	10581277	10588084	99.574	0.00943991	rs7018288	0.001083
10	LOC100130539	8	44788197	44790097	25.6919	0.00944991	rs808972	0.003444
19	LYL1	10	13209841	13213974	33.5327	0.0095999	rs12151248	0.001048
2	LINC01159	9	105481954	105489053	31.3043	0.0096299	rs1376614	0.005077
15	NMB	13	85198359	85201802	49.91	0.0096499	rs117966434	0.005143
7	SPDYE6	2	101986191	101996889	13.3832	0.0096499	rs1293838	0.00939
1	TAS1R1	45	6615337	6639817	181.362	0.0096699	rs56829014	0.003191
14	HEATR4	144	73945188	74025651	354.275	0.0096799	rs12435949	0.0003386
17	SPAG9	223	49039534	49198226	776.165	0.0097499	rs35339612	0.0008446
4	CXCL10	11	76942268	76944689	62.7164	0.0097799	rs34836828	0.01263
10	PTCHD3	111	27687116	27703297	402.271	0.0098099	rs143939351	0.006978
19	LOC388553	27	46242887	46262748	124.17	0.0098299	rs725660	0.005028
9	FBXO10	237	37510888	37576250	632.41	0.0098499	rs11789166	0.004293
4	SLC25A31	67	128651554	128695447	238.399	0.0099099	rs4834214	0.01132
13	GPR18	8	99906966	99910682	23.8771	0.0099199	rs41279140	0.005239
11	KDELC2	53	108342832	108369159	193.075	0.0099499	rs3901851	0.005259
15	TLE3	143	70340129	70390256	392.194	0.0099499	rs61999938	0.001122
7	ST7-AS2_1	29	116712125	116730835	67.4095	0.0099699	rs184935379	0.0007312
4	PLK4	28	128802015	128820377	98.4404	0.0099799	rs5861839	0.01356
6	C6orf123	65	168185218	168197539	197.311	0.0099999	rs148560517	8.94e-05
22	SRRD	20	26879849	26887904	58.9287	0.0100399	rs76272540	0.002687
16	MIR548D2	203	22729602	22803362	435.103	0.0100799	rs6497606	0.005522
12	MYO1H	287	109826523	109886176	879.558	0.0101299	rs73407542	0.0008993
4	C4orf3	23	120217573	120225600	68.6581	0.0102699	rs4834767	0.001624
2	C2orf44	47	24252205	24270296	141.634	0.0102799	rs7355559	0.003884
5	LOC101928448	468	55807220	55902059	970.617	0.0103099	rs157510	0.000186
20	CD93	10	23059992	23066977	39.0051	0.0103399	rs3746732	0.004236
22	MFNG	10	37865100	37882478	40.9713	0.0103499	rs9610767	0.005398
7	LOC101929086	13	47661536	47669491	55.9506	0.0104099	rs10951914	0.004087
10	FGFR2	246	123237843	123357972	550.421	0.0104499	rs2981431	0.0001446
1	VPS45	109	150039349	150117505	557.545	0.0104799	rs4926409	0.004703
1	WLS	585	68564141	68698284	1117.04	0.0104799	rs9436797	0.001253
19	ZNF566	131	36936020	36980463	453.143	0.0104799	rs2945946	0.002443
11	C2CD2L	24	118978059	118987834	91.0026	0.0105299	rs2509855	0.002977
19	SYMPK	197	46318699	46366548	778.108	0.0106099	rs35159561	0.002885
12	SMARCC2	17	56555635	56583351	53.4071	0.0106299	rs76488473	0.0007799
6	HEY2	20	126070731	126082415	87.047	0.0106399	rs9321054	0.004259
17	DNAH17	377	76419777	76573476	897.23	0.0106599	rs148991392	0.0002189
4	FAM47E	363	77135192	77204936	1089.64	0.0106599	rs11097320	1.22e-05
16	HS3ST6	7	1961464	1968231	42.1311	0.0107499	rs1657140	0.007769
2	RNU6-81P	582	132202795	132360468	2059.2	0.0107599	rs202107526	0.002024
16	MIR548AA2	203	22729602	22803363	435.103	0.0107699	rs6497606	0.005522
19	SBK3	2	56052022	56056909	9.02557	0.0108399	rs117370041	0.005738
16	USP7	169	8985950	9057341	585.589	0.0108799	rs79430602	0.00194
7	HYAL4	60	123485222	123517531	179.261	0.0108899	rs80338026	0.001594
1	CR1L	395	207818457	207897036	1237.27	0.0109899	rs34626131	5.81e-05
12	BCL2L14	152	12223877	12252627	395.809	0.0110299	rs144063402	0.001866
4	CXCL11	20	76954839	76957350	111.724	0.0110399	rs4583787	0.0125
16	NUBP2	16	1832923	1839192	63.6585	0.0110499	rs1065656	0.001925
18	DSG2	137	29078026	29128814	435.812	0.0110599	rs3214786	0.0003416
10	KLLN	1	89618917	89623194	6.47666	0.0110899	rs1903860	0.01093
2	CCDC173	228	170501934	170550931	898.866	0.0111399	rs200843972	0.002258
18	CTDP1	274	77439800	77514510	908.853	0.0111499	rs478133	0.0001895
14	NOP9	26	24769059	24778332	88.7194	0.0111899	rs2281472	0.00169
12	NUP37	91	102467972	102512361	255.85	0.0111899	rs11111163	0.003153
1	SNRPE	44	203830739	203840280	173.421	0.0111899	rs200904781	0.002663
4	C4orf29	104	128886460	128952455	398.714	0.0112099	rs200972956	0.0002479
11	FADS2	137	61583674	61634826	439.718	0.0112299	rs138194593	0.001796
11	RPL23AP64	3	118873670	118874303	13.9951	0.0112699	rs9645663	0.00316
15	LOC100288637	263	30938317	31065209	1030.21	0.0113299	rs62014600	0.006755
11	PEX16	21	45931219	45939674	80.0469	0.0113299	rs142583473	0.008772
1	RSPO1	71	38076950	38100595	206.586	0.0113599	rs11264075	0.002161
17	KAT2A	11	40265128	40273382	60.2507	0.0114399	rs35478347	0.003876
12	TMEM198B	7	56223391	56230030	19.3366	0.0114499	rs73119282	0.0005671
8	ZNF704	388	81540685	81787016	1289.48	0.0115399	rs10504721	0.001524
14	NPC2	44	74946642	74960084	172.527	0.0115499	rs67289103	2.85e-05
12	OLR1	56	10310898	10324790	200.066	0.0117299	rs1050286	0.00508
16	NECAB2	189	84002236	84036379	632.218	0.0117899	rs76175249	0.0001502
15	PRTG	373	55903738	56035177	1004.82	0.0118199	rs490012	7.22e-05
11	OR51I2	7	5474637	5475707	24.2343	0.0118399	rs76300102	0.01035
11	KCNQ1	548	2466220	2870340	1131.51	0.0118499	rs179440	0.0002715
12	SARNP	73	56146246	56211540	213.895	0.0118699	rs117395767	9.31e-09
13	TPP2	339	103249285	103331523	1233.95	0.0119099	rs60986558	0.004896
19	ZNF383	27	37717365	37734574	86.1468	0.0119399	rs320876	0.0006665
9	MAMDC2	607	72658496	72841888	1970.8	0.0119499	rs3015223	0.001136
17	C17orf75	11	30655459	30669228	48.0765	0.0119599	rs35677406	0.003701
4	ANXA10	253	169013687	169108893	727.466	0.0119799	rs6836994	0.004009
14	SIX4	21	61176255	61190852	72.711	0.0119999	rs7146756	0.0006231
2	DIRC1	181	189598464	189654831	772.463	0.0120299	rs7587646	0.005781
12	ZNF268	64	133757994	133783697	270.005	0.0120299	rs11147282	0.008808
2	KLHL29	1243	23608297	23931483	2173.01	0.0120399	rs73919713	1.33e-05
19	MAP1S	53	17830302	17845324	210.594	0.0120399	rs117218207	0.01051
10	UNC5B-AS1	1	72976980	72977985	6.38637	0.0120399	rs59587808	0.0115
2	GPR17	25	128403438	128410213	75.4852	0.0120499	rs62161993	0.001829
15	LOC100128714	772	26147506	26298267	1539.15	0.0121199	rs8030120	0.0008053
17	SNHG16	18	74553845	74561430	74.9283	0.0122199	rs1132648	0.002134
20	ATRN	526	3451664	3631769	1687.56	0.0122699	rs170974	0.0004209
16	LOC101926950	101	5651169	5666251	287.887	0.0122899	rs72633289	0.00504
1	GNL2	72	38032412	38061586	215.127	0.0123099	rs10908360	0.001757
17	LOC101927688	81	56597197	56634286	229.471	0.0123199	rs6503868	0.001473
17	TOM1L1	203	52978051	53039328	668.53	0.0123199	rs9909096	0.003459
22	SH3BP1	42	38035683	38052050	198.749	0.0123499	rs4610159	0.004738
2	AQP12B	1	241615834	241622317	6.26279	0.0124099	rs192451353	0.01233
17	MYH4	48	10346607	10372876	185.691	0.0124399	rs2041124	0.006063
1	OR10J3	2	159283459	159284449	11.8119	0.0124399	rs11265165	0.00965
17	CDK5R1	3	30814104	30818271	13.793	0.0124699	rs735555	0.005417
12	AMIGO2	10	47469489	47473734	31.19	0.0125299	rs79435537	0.001836
6	EZR-AS1	17	159239010	159243272	57.3313	0.0125399	rs62431645	0.002577
13	PDX1	19	28494167	28500451	68.7963	0.0125399	rs139276646	0.005326
10	LINC00993	118	37598113	37635956	545.95	0.0126499	rs7082317	0.007094
2	UXS1	265	106709758	106810795	666.313	0.0126599	rs11685300	0.000369
11	FADS1	22	61567096	61584529	103.375	0.0126699	rs193250731	0.003737
11	TTC12	115	113185250	113237114	316.922	0.0126799	rs7928978	0.003366
2	PHOSPHO2	16	170550963	170558218	60.8975	0.0126999	rs71006025	0.007681
16	TANGO6	534	68877508	69119085	1511.22	0.0126999	rs201525390	0.001628
4	MFSD8	71	128838959	128887139	260.688	0.0127199	rs10648496	0.01157
4	USP53	269	120133781	120216673	815.381	0.0127399	rs34941495	0.003696
11	FRMD8	34	65154040	65180995	98.7008	0.0127499	rs739389	0.002106
6	NT5E	73	86159301	86205509	217.68	0.0127499	rs4431401	0.0005469
3	C3orf30	17	118864996	118870302	49.1752	0.0127599	rs9864127	0.0153
10	ARMS2	19	124214178	124216868	72.9602	0.0127799	rs3750847	0.01346
4	FABP2	39	120238404	120243316	196.994	0.0127899	rs4834770	0.002693
19	MYO1F	85	8585673	8642331	251.276	0.0128899	rs12460946	1.58e-05
1	PTPRF	253	43996546	44089343	822.531	0.0129299	rs116156761	0.0004237
22	ATP6V1E1	214	18074902	18111588	847.746	0.0129599	rs36023351	0.004804
1	PRSS38	119	228003417	228034171	312.482	0.0130399	rs4128390	0.002103
15	SCAND2P	30	85174690	85185694	89.4713	0.0130599	rs78784443	0.005085
16	FAM65A	24	67562716	67580691	71.2165	0.0130699	rs79437914	0.000155
14	LTB4R	10	24780704	24787242	35.7735	0.0130899	rs3181384	0.004104
19	DPY19L3	187	32896654	32976799	538.663	0.0131799	rs68183971	0.001492
10	EDRF1	51	127408083	127452712	182.151	0.0133299	rs3740180	0.01104
1	LOC730159	2	173604660	173606272	11.2065	0.0133299	rs12067170	0.00928
2	RAB17	63	238482964	238499769	244.738	0.0133399	rs73085782	0.007216
7	CAV2	39	116139654	116148595	137.216	0.0133799	rs10233003	0.005586
5	GRIA1	1374	152870083	153193429	2758.35	0.0134099	rs34702193	2.61e-05
12	DYNLL1-AS1	14	120928140	120933749	50.7395	0.0134199	rs2233676	0.009105
8	ZMAT4	1320	40388110	40755343	2595.37	0.0134199	rs869422	3.51e-07
2	SIX3	5	45167292	45169017	19.5564	0.0135299	rs741813	0.008976
4	LINC01061	47	120326677	120331815	222.486	0.0135499	rs370990577	0.005062
16	CHTF8	28	69151911	69166493	72.1949	0.0135599	rs7197515	0.001699
12	TRIAP1	1	120881763	120884215	6.11816	0.0136199	rs1048830	0.01338
12	APPL2	216	105567074	105630008	598.711	0.0136299	rs1196777	0.0008819
2	SIX3-AS1	5	45167292	45169017	19.5564	0.0136399	rs741813	0.008976
17	HAP1	46	39878890	39890898	171.744	0.0136499	rs189790913	0.001578
11	OR51T1	1	4903048	4904113	6.02433	0.0136499	rs78644275	0.01411
10	DMBT1	327	124320180	124403252	1210.06	0.0136599	rs7096251	0.006785
1	MFSD4	139	205538111	205572046	359.631	0.0136799	rs72748993	0.0006143
1	TTC4	430	55107412	55208328	1218.62	0.0136899	rs111263965	0.0009138
12	LOC101928138	14	109791991	109797293	58.6306	0.0137399	rs2075434	0.003738
14	CIDEB	14	24774392	24780576	51.6565	0.0137499	rs2281472	0.00169
17	NME1-NME2	65	49230896	49249105	181.23	0.0137899	rs4605213	0.002043
5	NDUFA2	6	140024947	140027370	29.4867	0.0138599	rs778593	0.01777
17	NME2	19	49242795	49249105	57.1805	0.0138599	rs4605213	0.002043
17	OTOP3	23	72931896	72946087	79.4615	0.0138999	rs35772578	0.009424
16	IGFALS	24	1840413	1844909	102.291	0.0139099	rs12445517	0.0004748
12	OS9	43	58087737	58115340	138.729	0.0139199	rs12426511	0.000856
1	FBXO42	214	16576558	16678948	884.547	0.0139399	rs35312617	0.009172
1	MROH7-TTC4	430	55107412	55208328	1218.62	0.0139999	rs111263965	0.0009138
11	FNBP4	103	47738068	47788993	335.877	0.0140099	rs12361031	0.00101
5	SLC12A2	198	127419482	127525380	675.095	0.0140599	rs10519974	0.004167
22	XBP1	10	29190547	29196560	33.2084	0.0140699	rs138290856	0.002494
7	LOC101927914	160	157258924	157292410	379.576	0.0141699	rs6956430	0.001068
3	PRSS50	23	46753605	46759373	63.4667	0.0141799	rs73063653	0.02247
3	GNAI2	14	50264119	50296786	46.0715	0.0141999	rs1894324	0.005831
12	SRGAP1	595	64238540	64541613	1104.62	0.0142199	rs61931175	3.55e-05
22	TFIP11	69	26887893	26908437	179.683	0.0142399	rs78536867	0.00181
8	DECR1	129	91013579	91064227	412.973	0.0142499	rs117654098	0.0009416
1	PLEKHG5	39	6526151	6580121	166.258	0.0143999	rs12408699	0.002048
22	LOC101929372	17	18062922	18071958	56.1209	0.0144499	rs35328239	0.006319
20	RIN2	445	19867164	19983103	897.824	0.0144499	rs447737	0.0006542
8	OSGIN2	63	90914095	90940095	179.576	0.0144599	rs79301178	0.00104
8	STAU2-AS1	68	74332308	74353753	194.806	0.0144899	rs11776686	0.003315
19	B9D2	26	41860321	41870078	93.2433	0.0145399	rs4803457	0.006765
11	MYBPC3	45	47352956	47374253	121.341	0.0145399	rs2856650	0.0009153
6	FOXC1	2	1610680	1614129	8.73466	0.0145499	rs2745599	0.01062
22	LOC101927051	48	38037838	38054384	189.15	0.0145599	rs4610159	0.004738
17	MYH8	57	10293641	10325267	219.883	0.0145799	rs36049783	0.008429
15	ARHGAP11B	7	30918878	30931013	28.1208	0.0145899	rs62014561	0.006254
20	LOC101929685	35	22568159	22588155	142.395	0.0145999	rs11480708	0.009757
5	LOC340074	21	134984371	134989624	76.1263	0.0146199	rs12514949	0.006611
11	OR8B3	4	124266305	124267247	18.6786	0.0146799	rs507360	0.01297
7	ZKSCAN1	46	99613194	99639312	132.555	0.0146799	rs35414630	0.0002009
2	ADCY3	402	25042038	25142055	1229.48	0.0146899	rs41289506	0.0001397
7	ZNF3	34	99661469	99680171	97.4238	0.0146899	rs941290	0.0001134
8	CALB1	45	91070837	91095107	133.018	0.0146999	rs1805905	0.00256
8	TPD52	491	80947102	81083894	1583.64	0.0147299	rs4739720	0.004356
5	WNT8A	14	137419773	137427199	37.3978	0.0147299	rs6596422	0.001648
1	XPR1	538	180601145	180859415	1442.2	0.0147599	rs7548671	0.002648
19	ZNF793	75	37997840	38034239	188.888	0.0148599	rs1038084	8.55e-05
20	C20orf26	1057	20033157	20341346	2441.64	0.0149399	rs6046719	0.0004114
20	SPEF1	9	3758150	3762102	29.0795	0.0149499	rs6116037	0.0004071
6	MDFI	73	41606194	41621982	205.525	0.0150598	rs61704205	0.0013
19	CCDC9	55	47759730	47775210	235.689	0.0150798	rs10407892	0.008503
1	TRIT1	124	40306705	40349177	376.773	0.0150798	rs7530647	0.003138
14	PACS2	3	105767147	105864484	16.5619	0.0151098	rs6576081	0.01621
12	DNAJC14	18	56214743	56223420	41.0165	0.0151998	rs67049835	0.001151
4	SDAD1	110	76871058	76912115	299.008	0.0152498	rs149376871	0.003332
6	ARG1	25	131894343	131905472	63.8927	0.0152698	rs3850245	0.0143
16	LOC100507501	14	4295825	4303790	68.7139	0.0152798	rs75253522	0.01388
13	LINC00380	19	91739508	91743693	79.3665	0.0152998	rs9583869	0.01251
9	TJP2	551	71736179	71870124	1450.96	0.0153898	rs79702373	0.0009067
6	TBP	45	170863420	170881958	166.662	0.0154298	rs140361815	0.00157
1	CLSTN1	101	9789078	9884550	403.248	0.0154398	rs11121485	0.001433
11	SLC37A4	20	118895060	118901616	64.864	0.0154498	rs741811	0.003575
8	WDYHV1	178	124428964	124454480	733.463	0.0154598	rs35733686	0.003131
4	ADAM29	249	175839508	175899331	789.696	0.0154898	rs7677157	0.002626
1	FAM69A	216	93298285	93427079	922.953	0.0154998	rs12757307	0.001569
20	BMP2	35	6748744	6760910	92.013	0.0156098	rs11463066	0.003343
15	PPIP5K1	45	43825659	43882451	150.3	0.0156398	rs34579673	0.003736
19	NACC1	13	13229101	13251961	43.501	0.0157298	rs79105431	0.004785
18	POLI	103	51795848	51824604	358.41	0.0157598	rs34681381	0.01206
4	CXCL9	11	76922622	76928641	33.0383	0.0157698	rs10337	0.006783
21	NRIP1	210	16333555	16437126	546.711	0.0157998	rs11373143	0.0005252
22	ELFN2	61	37736684	37823505	228.095	0.0158998	rs739169	0.004014
2	CNOT11	34	101869344	101886778	86.2367	0.0159298	rs2272320	0.005722
10	SYCE1	121	135367403	135382876	575.369	0.0159598	rs3747880	0.004532
15	DLL4	12	41221530	41231258	34.3487	0.0159898	rs12441495	0.02282
4	SPON2	66	1160720	1202750	184.099	0.0160198	rs11731643	0.001813
10	PNLIPRP1	73	118350489	118368686	187.639	0.0160698	rs3010500	0.0003461
17	FLOT2	28	27206356	27224715	97.7157	0.0160998	rs7211377	0.002181
4	PRMT9	47	148559533	148605280	190.023	0.0161398	rs79666177	0.0125
4	STBD1	261	77172852	77232283	794.276	0.0161398	rs11097320	1.22e-05
21	TIAM1	1413	32490735	32931290	2388.13	0.0161698	rs2284502	0.000108
1	C1QA	4	22963117	22966175	15.4676	0.0161798	rs12740591	0.0001369
1	OSCP1	146	36883506	36916086	602.426	0.0162898	rs115230603	0.00245
11	MTRNR2L8	6	10529433	10530723	20.3505	0.0163098	rs4909935	0.02149
3	XYLB	268	38388250	38456467	783.172	0.0163198	rs564242	0.003556
12	GALNT4	11	89913189	89918583	39.4795	0.0163298	rs7306772	0.0116
17	MIR6868	1	74094099	74094157	5.80617	0.0164198	rs7208391	0.01597
1	FLJ23867	16	180167143	180169859	43.1886	0.0164498	rs11126	0.002013
22	UBE2L3	79	21903735	21978323	419.069	0.0164598	rs5754100	0.007736
11	CCDC84	47	118868842	118886502	185.319	0.0165498	rs10892319	0.002896
2	EFR3B	289	25264972	25382004	728.947	0.0165598	rs17744785	0.0001839
3	TTC21A	119	39149151	39180394	342.368	0.0165698	rs6599010	0.007394
16	TERF2	41	69389463	69419891	125.309	0.0165898	rs251797	0.006491
4	FAM47E-STBD1	261	77172852	77232283	794.276	0.0167098	rs11097320	1.22e-05
4	UNC5C	1474	96083655	96470361	2464.59	0.0167098	rs72674509	0.0002276
11	NUP160	139	47799669	47870057	449.978	0.0167298	rs9909	0.001012
12	POC1B-GALNT4	13	89913189	89920039	45.3843	0.0167798	rs7306772	0.0116
10	FAM53B	205	126307862	126432930	571.727	0.0168098	rs748129	0.0004325
6	GABRR1	280	89887222	89941007	666.992	0.0168598	rs12198606	0.0006689
17	DHRS13	7	27224798	27230089	25.2466	0.0168798	rs12949907	0.005749
4	CYP2U1	74	108852716	108874613	268.575	0.0168998	rs115849325	0.002259
11	DDI1	7	103907307	103909922	26.4007	0.0168998	rs34987759	0.001795
6	C6orf165	210	88117689	88174191	634.93	0.0169098	rs66679842	0.002541
12	SMUG1	18	54574141	54582778	76.259	0.0169198	rs3136384	0.009341
1	VAV3	1450	108113781	108507545	2589.23	0.0169198	rs76327812	2.12e-05
17	PHF23	3	7138346	7142825	13.44	0.0169398	rs222851	0.00842
7	ARL4A	19	12726451	12730558	50.7348	0.0169498	rs73678526	0.007128
7	CYTH3	269	6201411	6312242	727.657	0.0169898	rs10266466	0.0005794
18	EMILIN2	218	2847027	2914090	443.348	0.0169898	rs7243584	0.00154
13	CAB39L	413	49882785	50018262	995.083	0.0169998	rs9535212	6.42e-05
11	IGSF9B	148	133778519	133826649	355.517	0.0170198	rs73034287	0.001029
5	ABLIM3	315	148521053	148639999	891.675	0.0170598	rs6889927	0.002896
14	BRF1	129	105675622	105781914	636.071	0.0170698	rs2735828	0.01278
22	PKDREJ	25	46651559	46659219	115.668	0.0174098	rs6008357	0.01252
22	KCTD17	11	37447775	37459430	37.4909	0.0174298	rs855793	0.008031
11	FEN1	2	61560108	61564714	8.49254	0.0174398	rs4246215	0.01144
7	H2AFV	60	44866487	44887725	191.741	0.0174698	rs113899874	0.0006264
6	HLA-DOA	45	32971959	32977389	110.01	0.0174698	rs9276981	0.00152
4	USP46	85	53457126	53525502	325.729	0.0174698	rs7671541	0.00539
17	LOC146880	13	62745779	62778117	65.7382	0.0174898	rs7208832	0.01156
3	LMCD1-AS1	907	8262833	8543344	1721.44	0.0175398	rs112900273	0.001035
16	LOC400548	14	85170755	85183049	53.4246	0.0175498	rs882716	0.01401
10	SPRNP1	14	135380437	135383462	54.3199	0.0176298	rs60844451	0.007637
20	BPIFA1	24	31823801	31831115	102.446	0.0176398	rs76818991	0.01477
17	DHX58	26	40253421	40264751	100.804	0.0176398	rs35493105	0.0109
1	SPSB1	38	9352940	9429590	142.07	0.0176398	rs1294054	0.005795
17	AMZ2P1	4	62962667	62971703	18.5991	0.0176598	rs62072157	0.008941
4	HERC5	33	89378267	89427319	86.6351	0.0176598	rs4585264	0.008374
1	ENO1-AS1	2	8938893	8939943	9.11766	0.0176798	rs1325920	0.00591
13	LINC00333	1660	84714736	85180903	3218.24	0.0176798	rs61961968	1.28e-05
1	ENO1	31	8921058	8939151	112.357	0.0176998	rs201853842	0.004595
20	COMMD7	166	31290492	31331814	599.996	0.0177998	rs13036344	0.000333
2	UGGT1	284	128848753	128953249	862.429	0.0178398	rs138280385	0.0004371
6	ANKRD6	488	90142896	90343553	1121.75	0.0178598	rs62415414	0.0008625
17	RNF43	121	56431037	56494931	329.55	0.0178698	rs7211294	0.00193
3	MRAS	150	138066489	138124377	477.544	0.0178798	rs9289557	0.0009897
10	LRRC37A6P	16	27534781	27541235	54.8492	0.0178998	rs12774718	0.01205
1	SH3D21	17	36771993	36786948	55.7899	0.0178998	rs35343437	0.01609
2	MREG	320	216807313	216878346	602.508	0.0179898	rs11692400	0.0001374
12	AMN1	116	31824070	31882108	273.233	0.0180098	rs11051526	0.003545
15	PLEKHO2	80	65134081	65160201	249.349	0.0180198	rs950171	0.008855
5	ANKRD34B	42	79852573	79866304	112.833	0.0180398	rs249220	0.001528
14	BTBD6	3	105714878	105717430	16.7083	0.0180798	rs4677	0.01553
2	KIF1A	142	241653180	241759725	413.588	0.0181498	rs13391736	0.0005826
9	LOC101928797	45	120410883	120419304	123.435	0.0182198	rs10126004	0.0034
4	SLC7A11	232	139085247	139163503	613.004	0.0182198	rs35509920	0.00126
1	QSOX1	179	180123967	180167169	542.976	0.0182398	rs10798739	0.002727
15	ANP32A-IT1	8	69096159	69099440	25.6511	0.0182498	rs1470901	0.002664
1	AMIGO1	2	110049445	110052336	8.00489	0.0182698	rs41301283	0.004822
10	ELOVL3	4	103986034	103989344	18.0355	0.0182798	rs10748817	0.01498
1	C1QB	25	22979681	22988029	78.1952	0.0183198	rs76504354	0.0006305
17	FOXO3B	16	18569235	18576494	72.1439	0.0183598	rs28677981	0.01305
18	RNF165	366	43914186	44040783	725.985	0.0183698	rs77873919	8.58e-05
17	ZNF207	40	30677156	30697468	130.17	0.0183798	rs72813015	0.00134
5	AP3S1	151	115177618	115249778	379.371	0.0183998	rs152367	0.00104
19	PSG8	59	43256838	43269831	241.687	0.0184198	rs147343189	0.0003821
10	TRUB1	107	116697951	116737439	287.633	0.0184198	rs7092748	0.002634
17	PDE6G	14	79617488	79623607	59.0456	0.0185698	rs8067026	0.001206
17	DVL2	10	7128660	7137863	35.4181	0.0186198	rs222835	0.01293
5	MIR3660	1	89312437	89312537	5.59323	0.0186198	rs75102645	0.01803
19	PPP1R12C	10	55602280	55628968	40.4308	0.0186298	rs7259963	0.01636
14	LINC00645	75	28081793	28108842	182.354	0.0186398	rs4983260	0.001976
5	MIR4804	1	72174417	72174490	5.56911	0.0186598	rs266435	0.01828
11	CAPRIN1	150	34073229	34124157	669.528	0.0186798	rs138654211	0.01519
14	ISCA2	3	74960422	74962271	11.9989	0.0186898	rs4903231	0.004741
22	RANBP1	16	20103460	20114880	60.2039	0.0187098	rs2008701	0.009067
10	PARG	96	51026324	51371331	332.57	0.0187698	rs7075365	0.002903
6	LOC100132735	252	140092209	140181608	607.429	0.0187998	rs4301318	0.001495
2	TRMT61B	41	29072687	29093175	130.16	0.0188298	rs35660212	0.01204
17	COX11	74	53029258	53046064	250.043	0.0189698	rs8072231	0.007824
14	LOC283575	93	77507391	77535846	246.082	0.0190098	rs17105272	0.002962
14	ZNF410	200	74353317	74398991	601.794	0.0190298	rs117704116	0.001407
7	YWHAG	83	75956107	75988342	238.127	0.0190698	rs200070734	0.0009846
17	ATP1B2	13	7554253	7561089	36.529	0.0191098	rs1642764	0.00353
10	PPP1R3C	7	93388196	93392858	17.9085	0.0191498	rs35530640	0.004347
2	G6PC2	18	169757749	169766510	55.1141	0.0191898	rs560887	0.001931
21	ERG	1114	39739182	40033704	1925.91	0.0191998	rs2298335	0.0007096
20	ADIG	11	37209837	37217104	29.1756	0.0192198	rs139926059	0.003956
17	IGF2BP1	123	47074773	47133507	335.02	0.0192298	rs28391589	0.005098
5	TRPC7	373	135548998	135701164	958.384	0.0193098	rs13156621	0.005375
11	RPS25	8	118886421	118889057	38.7438	0.0193398	rs3916581	0.01342
20	C20orf85	15	56725982	56736183	51.8831	0.0193498	rs13041737	0.003514
8	ANXA13	193	124693033	124749647	436.33	0.0194498	rs2891800	0.0004167
22	GTSE1	90	46692637	46726707	349.279	0.0194798	rs74532808	0.003312
22	PPARA	181	46546498	46639653	507.345	0.0195198	rs374796059	0.004611
12	C12orf79	446	92378751	92536447	795.467	0.0195298	rs61744626	0.003095
5	GRPEL2	17	148724976	148734146	50.1764	0.0195498	rs79785056	0.0006805
11	MCAM	7	119179233	119187840	23.5543	0.0195498	rs6589731	0.005227
17	SLC16A13	7	6939393	6943440	25.5239	0.0195498	rs4796576	0.005668
3	ATP11B	279	182511290	182639421	931.48	0.0195698	rs71183648	0.00283
22	APOBEC3F	37	39436672	39451975	176.74	0.0195798	rs5757447	0.0114
21	PCBP3	327	47269874	47362368	984.518	0.0195798	rs8133858	0.003223
17	GSG2	8	3627196	3629992	34.2765	0.0195898	rs178322	0.00427
1	LOC646626	12	85742040	85743771	32.4792	0.0196698	rs3768233	0.01469
11	NAT10	81	34127110	34168458	341.709	0.0196698	rs73501073	0.01375
15	PLA2G4B	70	42120282	42140346	216.269	0.0196698	rs1061354	0.007559
1	CAMSAP2	324	200708685	200829831	816.85	0.0197098	rs371852456	0.0007054
7	ING3	46	120590816	120615711	152.772	0.0197398	rs2721368	0.01091
12	PRPH	11	49688908	49692481	36.4008	0.0197698	rs7488343	0.0008585
13	MIR548AN	538	99868261	100058554	1278.95	0.0197798	rs35362750	0.0009942
14	TXNDC16	332	52897307	53019301	908.662	0.0197898	rs1565970	0.002809
4	ETFDH	43	159593252	159629865	95.1198	0.0197998	rs12644851	0.006998
4	ERVMER34-1	18	53609683	53617807	71.8334	0.0198498	rs3733504	0.02306
14	PLEKHG3	92	65171192	65211060	267.076	0.0198598	rs106111	0.0004952
13	GPR183	28	99946788	99959749	69.4313	0.0198998	rs2230342	0.003466
13	SKA3	99	21727733	21750741	268.591	0.0199098	rs4561294	0.005993
10	SORBS1	937	97071529	97321177	1711.85	0.0199598	rs7896646	8.7e-05
19	TMEM91	45	41869870	41889987	141.795	0.0199598	rs181037925	0.001251
8	RUNX1T1	204	92967194	93115454	782.443	0.0199998	rs34797716	0.003815
17	ZNF286B	44	18561741	18585572	143.285	0.0200798	rs28677981	0.01305
2	DGUOK-AS1	71	74185094	74208566	170.192	0.0201198	rs4777	0.001723
15	JMJD7-PLA2G4B	70	42120282	42140346	216.269	0.0201298	rs1061354	0.007559
10	AKR1C4	140	5238797	5260910	463.953	0.0201898	rs147644597	0.001657
5	FAM153B	10	175490711	175541801	29.2938	0.0201898	rs12520581	0.01344
15	STOML1	28	74275558	74286963	86.2731	0.0203798	rs9630436	0.00531
20	CDC25B	38	3767418	3786768	125.429	0.0204398	rs3761218	0.004256
4	TIGD2	4	90033967	90036052	17.7288	0.0204598	rs17015025	0.01319
6	PDCD2	30	170884659	170893780	97.441	0.0205398	rs17875294	0.001508
3	LOC101928790	49	179615981	179639687	142.572	0.0205498	rs3821797	0.003875
18	CABLES1	254	20714527	20840434	554.463	0.0205698	rs7231643	0.002647
5	HSPA4	149	132387661	132440709	470.964	0.0205898	rs147133967	0.0001439
9	HAUS6	258	19053134	19102940	713.754	0.0206298	rs2171957	0.0007905
17	PRCD	12	74523667	74541458	47.2931	0.0206898	rs2289607	0.01621
12	BHLHE41	9	26272958	26278003	26.4638	0.0206998	rs76306214	0.007343
2	GNLY	26	85921413	85925875	104.935	0.0206998	rs35724532	0.005272
17	SNF8	60	47007458	47022154	206.495	0.0207598	rs55917610	0.0008899
10	ARHGAP12	253	32094325	32217804	772.8	0.0207698	rs117109747	0.000289
7	ESYT2	450	158523688	158622319	1461.06	0.0208098	rs188468709	0.003252
4	ASIC5	125	156750880	156787425	336.649	0.0208298	rs7434873	0.002446
3	RNU6-69P	1	86490313	86490361	5.35103	0.0208398	rs1389710	0.02071
16	DEXI	19	11022747	11036257	50.0213	0.0208898	rs11639721	0.001854
22	YDJC	3	21982377	21984340	13.5303	0.0208998	rs2298428	0.01546
6	NCOA7	300	126102306	126253176	729.693	0.0209098	rs9385385	0.00193
3	NCK1	245	136581049	136670452	953.597	0.0209298	rs9879531	0.0002114
12	CIT	473	120123594	120315095	1072.18	0.0209498	rs2996027	0.00344
2	NPPC	6	232786804	232791038	23.6904	0.0209698	rs5269	0.01969
11	OR51A4	6	4967388	4968330	23.0463	0.0210098	rs28698374	0.01424
17	EXOC7	57	74077073	74099868	234.862	0.0210798	rs2305348	0.004185
5	BHMT2	56	78365546	78385897	168.196	0.0211198	rs6453429	0.002014
12	TAS2R9	1	10961692	10962767	5.23083	0.0211198	rs3741845	0.02219
19	ZNF585A	57	37638339	37663643	155.437	0.0211198	rs112401881	0.002522
22	ZDHHC8	32	20119363	20135530	115.697	0.0212098	rs9606258	0.0105
15	WDR76	67	44119111	44160617	240.881	0.0212398	rs34962536	0.001861
17	HSF5	116	56497527	56565762	314.367	0.0212498	rs11358661	0.002485
16	TFAP4	19	4307186	4323001	72.6301	0.0212498	rs144403225	0.002099
3	TMEM158	6	45265955	45267814	21.2933	0.0212498	rs395917	0.007485
2	DGUOK	91	74153952	74186088	299.292	0.0212598	rs62151974	0.0004654
9	C9orf156	52	100666770	100684852	163.434	0.0212798	rs139650440	0.01107
2	PPP1CB	127	28974613	29025806	399.485	0.0212998	rs142574279	0.002566
5	LHFPL2	430	77781037	77944648	1150.83	0.0213898	rs6453397	0.005355
4	LARP1B	408	128982420	129132298	1375.75	0.0213998	rs12646096	0.001475
15	AQP9	201	58430407	58478110	478.34	0.0214098	rs17240559	0.00226
11	SCN3B	109	123499894	123525315	256.087	0.0214698	rs947915	0.0001156
16	LOC101928736	22	30886780	30906539	84.5732	0.0215198	rs140370364	0.011
2	LOC150776	156	132250385	132279149	697.711	0.0215398	rs3817572	0.01704
1	VWA5B1	258	20617411	20681387	599.698	0.0215798	rs373564249	0.0008544
10	LINC00959	147	131862161	131909081	516.229	0.0216198	rs112576346	0.008437
2	TMSB10	3	85132762	85133799	12.0269	0.0216398	rs7148	0.01031
11	ACP2	27	47260852	47270457	86.3864	0.0216898	rs35677603	2.36e-05
3	CEP63	235	134204574	134293855	950.689	0.0217198	rs139472318	0.003694
4	NCAPG	72	17812435	17846487	230.34	0.0217198	rs1395371	0.0001905
11	LOC644656	1	9481102	9482245	5.25689	0.0217498	rs11042365	0.02186
1	IFFO2	108	19230773	19282826	274.217	0.0218498	rs11484749	0.001424
3	PTH1R	47	46919235	46945289	125.206	0.0218598	rs6442036	0.005738
11	OR5J2	1	55944093	55945032	5.29311	0.0219498	rs4489763	0.02141
1	UAP1	77	162531295	162569633	199.287	0.0219498	rs113664581	0.003087
6	HLA-H	82	29855536	29858857	233.414	0.0219598	rs7755851	0.003275
22	ARFGAP3	188	43192531	43253408	619.004	0.0219798	rs4820489	0.002828
19	MAP2K7	1	7968764	7979363	5.22691	0.0219798	rs56169127	0.02224
6	PSMB1	62	170844203	170862417	201.123	0.0219898	rs10455991	0.004394
11	MIR4694	1	19781549	19781629	5.23947	0.0219998	rs77717467	0.02208
15	MAP1A	21	43809805	43823818	60.7778	0.0220098	rs147141458	0.01266
4	C4orf46	3	159587826	159593407	10.2161	0.0220198	rs3210749	0.008238
3	THRB	1249	24158644	24536313	1953.96	0.0220898	rs145425144	0.001424
19	TNNT1	3	55644065	55660722	11.7512	0.0220898	rs57026198	0.01476
1	DUSP23	4	159750758	159752333	13.4235	0.0221398	rs41317529	0.03465
3	B3GNT5	28	182971031	182991179	87.5355	0.0221498	rs9813862	0.01758
10	PSD	25	104162373	104179691	57.6031	0.0221898	rs3781291	0.0009814
20	SLMO2-ATP5E	26	57603732	57617901	70.0742	0.0222998	rs151356	0.002545
19	PRR24	7	47777658	47778980	26.9465	0.0223198	rs3745607	0.0111
1	STK40	50	36805219	36851528	182.067	0.0223698	rs2002808	0.01249
12	CUX2	387	111471827	111788358	907.298	0.0225798	rs4766567	0.0004811
7	GIGYF1	27	100277129	100286870	66.4481	0.0225998	rs221795	0.004242
19	NFIX	157	13106583	13209610	428.129	0.0225998	rs76567647	0.0004635
17	SLC2A4	6	7185053	7191367	20.4632	0.0226098	rs222849	0.009008
2	ANTXR1	688	69240275	69476459	1220.32	0.0226198	rs4854554	0.0002888
9	SMC5-AS1	194	72830974	72873790	582.373	0.0226198	rs140010888	0.00204
7	TAS2R16	2	122634758	122635754	7.67196	0.0226198	rs1204014	0.03839
18	GAREM	621	29843483	30050447	1539.85	0.0226498	rs11876773	0.000449
11	TMEM126B	14	85339616	85347583	37.3562	0.0226498	rs10501595	0.007136
2	AGBL5-AS1	2	27272550	27273132	7.61764	0.0226998	rs76233644	0.005949
19	APOE	5	45409038	45412650	15.8892	0.0228098	rs429358	0.003112
8	FAM83A	80	124191286	124222319	254.072	0.0228098	rs7813708	0.02031
2	NAB1	98	191513847	191557492	260.358	0.0228098	rs151197316	0.0004231
14	FCF1	31	75179849	75203390	92.4966	0.0228198	rs3214408	0.01092
14	AREL1	62	75127954	75179807	212.332	0.0228798	rs17183132	0.009562
12	KRT81	11	52679696	52685299	33.6653	0.0229298	rs7954186	0.01293
19	HNRNPL	24	39327027	39342979	75.0842	0.0229898	rs862458	0.003852
11	MS4A13	91	60282885	60310191	277.758	0.0230398	rs78448638	0.01754
16	BCL7C	68	30845361	30905623	247.987	0.0230698	rs140370364	0.011
17	TMEM100	12	53796987	53809482	35.9838	0.0230698	rs3760281	0.0004355
1	COL11A1	1135	103342022	103574052	2586.65	0.0231198	rs4907986	0.0005919
11	CBL	132	119076985	119178859	431.132	0.0231298	rs1052121	0.0003107
7	MCM7	25	99690350	99699563	81.094	0.0231698	rs1534309	5.92e-05
19	NLRP11	328	56296762	56348128	625.777	0.0231998	rs2547285	0.0002571
16	SPSB3	5	1826712	1832581	21.0196	0.0232098	rs1178437	0.001767
12	SUOX	10	56391042	56399309	26.0289	0.0233298	rs143956013	0.0002125
19	ZNF568	381	37407230	37488834	1344.91	0.0233598	rs74435359	0.0008104
16	DDX28	2	68055176	68057770	7.56851	0.0233798	rs13816	0.01898
2	DIRC3	1478	218148745	218621316	2806.11	0.0234298	rs191830506	0.0004164
12	IKZF4	13	56414688	56432219	37.4972	0.0234698	rs75975191	0.0008822
11	INTS4	341	77589765	77705717	938.457	0.0235498	rs59879828	0.002149
3	PTPN23	33	47422490	47454931	121.181	0.0235998	rs6780013	0.009877
5	FAM153C	52	177433966	177476088	147.19	0.0236298	rs182911179	0.004336
11	FIBIN	6	27015627	27018632	18.6646	0.0236298	rs7111860	0.01785
2	CPS1-IT1	3	211482294	211484599	11.8151	0.0236598	rs3770684	0.01475
19	KRTDAP	13	35978225	35981433	40.5953	0.0236798	rs12460886	0.001919
19	ECH1	42	39306061	39322497	123.637	0.0237298	rs10426289	0.002112
1	SNIP1	51	38000049	38019945	129.641	0.0237398	rs12132301	0.03055
2	SPDYA	64	29033699	29073475	188.934	0.0237498	rs61620093	0.003721
17	PLEKHM1P	13	62780958	62833302	61.0059	0.0237698	rs4791265	0.02208
17	TMEM98	47	31254927	31268667	128.048	0.0237698	rs29009	0.001636
14	EGLN3	92	34393420	34420284	239.614	0.0238498	rs1769609	0.000909
22	DERL3	10	24176689	24181199	44.1585	0.0238598	rs5760061	0.005719
4	UGT2A2	294	70454134	70505360	771.972	0.0238698	rs10033879	0.0005232
7	LOC100129427	56	50599456	50611161	140.517	0.0238898	rs55868815	0.0004533
19	TUBB4A	8	6494329	6502859	26.0486	0.0239998	rs348395	0.02771
9	SLC2A8	24	130159416	130170170	79.3986	0.0240098	rs10987633	0.01066
15	MGA	224	41952609	42062141	606.46	0.0240598	rs68054586	0.005401
3	SCAP	54	47455183	47517445	164.623	0.0240798	rs116353390	0.006106
7	THAP5	19	108202587	108210212	62.3055	0.0241198	rs40942	0.01288
8	MMP16	786	89049459	89339717	1498.75	0.0241298	rs1519930	0.0001743
7	CAV1	109	116164838	116201239	290.197	0.0241598	rs10256914	0.002898
8	FAM83A-AS1	3	124213411	124214983	15.0712	0.0241798	rs13271849	0.02347
11	GYLTL1B	21	45943195	45950647	53.3439	0.0243398	rs55644523	0.004596
7	ZNF800	70	127010353	127032767	216.572	0.0243398	rs62621812	0.008049
12	ZNF10	66	133707213	133736049	208.747	0.0244398	rs117809645	1.55e-05
5	PTTG1	17	159848813	159855751	49.4653	0.0244498	rs1895320	0.001328
2	SPP2	123	234959345	234985776	351.013	0.0245098	rs6715369	0.002896
3	NPHP3-AS1	537	132441185	132593050	1585.34	0.0245798	rs3860505	0.0006044
6	OR12D2	9	29364415	29365448	39.3534	0.0245798	rs9257834	0.02166
5	EFNA5	818	106712589	107006596	1331.77	0.0245898	rs152558	0.0005624
1	LOC100506775	5	203256279	203257924	18.026	0.0245898	rs41308377	0.01069
2	CYP27C1	90	127941411	127963343	242.152	0.0245998	rs11683427	0.002598
7	HIBADH	525	27565058	27702620	1492.77	0.0246498	rs36069602	0.0007429
3	SLC25A26	705	66119284	66429351	1443.25	0.0246898	rs7618284	0.0005701
17	SUPT4H1	22	56422535	56429599	62.4378	0.0247298	rs1859399	0.01294
20	TFAP2C	14	55204357	55214338	36.6878	0.0247698	rs138840509	0.0004323
17	GIP	48	47035917	47045955	158.117	0.0248198	rs67763067	0.005487
8	MAL2	83	120220609	120257914	199.508	0.0248598	rs960609	0.001195
22	PACSIN2	438	43265771	43411184	1447.32	0.0248598	rs4374465	0.004226
6	HDGFL1	4	22569677	22570750	13.5252	0.0249697	rs6922960	0.01653
12	NOS1	419	117645946	117799607	891.247	0.0249898	rs2393207	0.0003393
3	ZNF148	331	124944512	125094198	1074.77	0.0250697	rs148657214	2.14e-05
17	MBTD1	206	49254785	49337427	610.976	0.0251597	rs188257313	0.002524
3	ZIC1	13	147127180	147134506	29.9872	0.0252197	rs4467417	0.001204
19	APOC1	7	45417920	45422606	20.653	0.0252497	rs5117	0.01286
17	MIR4521	1	8090262	8090322	5.0046	0.0252497	rs76800617	0.02528
7	AQP1	19	30951414	30965131	55.6519	0.0252597	rs10255904	0.0002615
17	MYO1D	889	30819627	31203902	1779.79	0.0252697	rs144299400	0.0001621
1	EVI5	720	92974252	93257961	2183.44	0.0253297	rs200308636	0.0007052
18	PQLC1	113	77662419	77711653	297.794	0.0253297	rs35126219	0.0003782
3	OSTN	112	190930321	190967910	263.488	0.0253597	rs16866350	0.0002126
16	LINC00917	109	86365455	86379285	231.222	0.0254297	rs4445918	0.004154
12	DTX3	7	57998404	58003587	18.1276	0.0254497	rs2306390	0.003857
12	PDE6H	30	15125955	15134799	82.3078	0.0254497	rs12305014	0.02487
16	FANCA	411	89803958	89883065	1269.89	0.0255097	rs72631431	0.0003165
6	RAET1G	19	150238013	150244214	60.1023	0.0255097	rs71656790	0.01143
6	TMEM200A	274	130687425	130764210	686.859	0.0255297	rs139447559	0.000398
4	MMAA	88	146540539	146581187	211.477	0.0255497	rs10029927	0.003031
10	NUDT9P1	3	92911760	92912837	13.0084	0.0255497	rs11312830	0.01143
22	C22orf29	29	19833660	19842371	95.2189	0.0255597	rs17534001	0.0009201
3	EPHA3	787	89156673	89531284	1869.31	0.0255597	rs1028013	0.001867
6	MIR5695	18	126433836	126443762	62.9091	0.0255597	rs149967852	0.02851
5	GDNF-AS1	168	37840539	37875900	410.467	0.0255797	rs71619888	0.0005913
5	DAP	316	10679341	10761387	854.016	0.0256297	rs55731798	0.005065
10	OLAH	114	15085894	15115851	253.298	0.0256297	rs11292797	0.004034
7	MBLAC1	3	99724319	99726121	11.6127	0.0256497	rs78225095	0.03855
12	MORN3	40	122089292	122107560	103.703	0.0256697	rs7135038	0.001589
16	PRKCB	1347	23847299	24231932	2270.77	0.0256897	rs7404078	6.87e-05
6	SLC35B3	86	8413299	8435800	293.834	0.0257197	rs75523108	0.01745
6	ATP6V0CP3	3	42695313	42695932	10.2563	0.0257397	rs116799478	0.007112
5	APBB3	8	139937852	139944189	20.9054	0.0257497	rs250430	0.008035
20	DEFB127	16	138110	139804	75.1747	0.0257597	rs3859673	0.02012
1	PAX7	321	18957499	19075360	624.875	0.0257597	rs78503844	0.002778
17	RUNDC3A	16	42385926	42396038	40.2566	0.0258097	rs2074104	0.008612
17	C17orf47	6	56618947	56621733	19.0296	0.0258997	rs35879249	0.002171
5	PCDH12	29	141323149	141338627	81.3808	0.0259497	rs164086	0.009706
1	RSG1	11	16558181	16563659	32.0174	0.0259497	rs2863845	0.03467
4	TMEM184C	16	148538538	148556672	51.0779	0.0259597	rs80172642	0.01688
14	ACOT2	38	74034323	74042362	89.0205	0.0259797	rs60568739	0.0006404
16	SULT1A2	24	28603263	28608391	74.1105	0.0259797	rs4115668	0.02176
17	LOC101927728	236	57508229	57604218	540.711	0.0260097	rs56923818	0.0003119
17	FAM222B	155	27082995	27169857	571.609	0.0260297	rs9900141	0.0068
7	DNAJB9	8	108210188	108215294	26.9095	0.0260397	rs3763457	0.03505
6	HTR1E	212	87647023	87726397	553.75	0.0260397	rs113270593	0.003747
2	CCDC74A	9	132285406	132291239	28.8646	0.0260497	rs57007130	0.02003
3	ACOX2	70	58490862	58522929	152.371	0.0264297	rs7651276	0.002608
1	SLC25A33	45	9599527	9642831	167.485	0.0264397	rs72646723	0.007433
7	EGFR-AS1	44	55247442	55256642	157.116	0.0264497	rs10241326	0.01952
5	PURA	2	139493707	139499001	9.71017	0.0264697	rs5871723	0.02745
4	ANTXR2	536	80822770	80994626	1293.97	0.0265097	rs1139638	0.0004578
14	AJUBA_2	6	23447820	23451851	18.2578	0.0265397	rs941722	0.002912
1	ADAMTSL4	24	150521844	150533412	60.3179	0.0265597	rs4971020	0.003585
4	FAM13A	1099	89647104	89978346	2203.6	0.0266297	rs57400569	0.0003898
6	GGNBP1	19	33551475	33556803	49.986	0.0266297	rs72880088	0.003191
11	AGBL2	109	47681142	47736928	313.477	0.0266397	rs11823949	0.001081
3	ARGFX	83	121286777	121309469	245.192	0.0266897	rs3044706	0.007787
2	PTMA	21	232573234	232578250	63.661	0.0267197	rs2070936	0.0003214
20	ZFAS1	71	47894714	47905795	207.678	0.0267497	rs238200	0.002874
21	C21orf119	3	33765441	33766266	11.3338	0.0267697	rs112644530	0.02159
3	UPK1B	125	118892424	118924000	264.068	0.0268097	rs11707683	0.001596
4	C4orf32	102	113066552	113110237	282.055	0.0268397	rs4834221	0.006878
21	LINC00158	97	26758132	26804013	216.634	0.0268397	rs61742237	0.001682
2	GEMIN6	7	39005326	39009106	23.1141	0.0268697	rs1056104	0.007533
9	LINC00032	225	27245681	27282791	526.662	0.0269397	rs1885382	0.001218
1	LOC100130093	17	227916239	227922055	44.7742	0.0269397	rs1060295	0.007505
9	RORB	476	77112251	77302117	1006.57	0.0269397	rs185140451	0.00153
14	YLPM1	142	75230068	75304013	422.33	0.0269897	rs72732184	0.005122
4	PPID	21	159630278	159644552	72.8075	0.0270097	rs8396	0.02004
4	LOC731424	23	185764449	185768200	63.826	0.0270197	rs12641604	0.02416
14	C14orf1	18	76117232	76127538	43.6513	0.0270697	rs11482151	0.008735
14	TTLL5	622	76127550	76421425	1539.38	0.0270797	rs147675307	0.003619
17	ATP5G1	7	46970147	46973232	25.5475	0.0270997	rs1800632	0.007207
11	DKFZP434K028	6	61521500	61525136	21.4437	0.0270997	rs198460	0.01287
1	ANKRD45	69	173577474	173639001	176.526	0.0271197	rs12059094	0.009102
12	DYNLL1	76	120907659	120936298	202.627	0.0271597	rs2393590	0.008784
17	NME1	35	49230919	49239450	98.277	0.0271797	rs56377453	0.002977
8	PREX2	1042	68864602	69143897	1907.04	0.0271997	rs144496989	0.0001071
14	PTGER2	44	52781015	52795322	130.999	0.0272197	rs1254594	0.009822
15	PLA2G4E	348	42273779	42342901	726.011	0.0272697	rs62004282	0.001534
1	LINC00538	4	214098091	214099996	12.815	0.0273097	rs11390198	0.01897
6	HIST1H2BD	19	26158348	26171576	52.5986	0.0273197	rs140058581	0.01072
22	LOC388849	6	20136108	20137431	20.7533	0.0273497	rs113521702	0.01405
10	PAPSS2	298	89419475	89507462	659.544	0.0273497	rs941828	0.003253
3	PAQR9	6	142680073	142682178	18.5841	0.0273497	rs2276758	0.04885
12	UBE3B	152	109915427	109974510	365.37	0.0273497	rs11066856	0.0002454
2	WNT6	14	219724545	219738954	48.3583	0.0273497	rs7558440	0.002537
15	CIB1	140	90773476	90808991	444.047	0.0274297	rs4451921	0.000589
1	GNAI3	78	110091185	110138454	205.729	0.0274397	rs10712459	0.006737
5	BRD9	46	863849	892939	194.935	0.0275097	rs28692513	0.01952
16	LITAF	182	11641577	11681322	409.474	0.0275097	rs6498223	0.01106
12	LOC101928002	59	70107412	70132348	138.941	0.0275097	rs117082174	0.01103
20	LOC101929698	22	31097761	31108088	62.3454	0.0275297	rs6141743	0.00766
17	PHF12	46	27232270	27278508	122.527	0.0275397	rs8066347	0.004914
1	RNF2	73	185014550	185071740	164.256	0.0276097	rs79091515	0.006039
15	RNU6-28P_15	356	43675287	43894832	1055.54	0.0276597	rs34579673	0.003736
13	ZDHHC20	235	21946709	22033509	646.843	0.0276797	rs9509698	0.003657
11	OR8J3	5	55904246	55905194	18.304	0.0277097	rs17150102	0.02022
12	COQ5	82	120941081	120966964	207.857	0.0277697	rs12813930	0.0002108
10	CUEDC2	15	104183001	104192423	46.1901	0.0278297	rs11597439	0.008221
11	OR51A2	8	4976001	4976943	24.6643	0.0278597	rs35318834	0.006385
3	SLC35G2	120	136537860	136574734	429.466	0.0278597	rs73230093	2.87e-05
15	TUBGCP4	63	43663256	43699293	196.123	0.0279597	rs2244746	0.007905
3	LRRC2	212	46556877	46608040	524.546	0.0280197	rs13353497	0.001208
4	DDX60	342	169137441	169239958	914.232	0.0280397	rs576619	0.003639
14	RNASE6	3	21249209	21250626	9.70102	0.0280697	rs34972223	0.0304
1	PSRC1	9	109822175	109825790	20.7	0.0280897	rs34863121	0.001922
21	LOC100129027	16	47247754	47256333	41.713	0.0281397	rs2839014	0.006311
17	PER1	26	8043787	8055753	65.8629	0.0282497	rs112474322	0.005248
5	C5orf24	16	134181369	134195425	33.8763	0.0282897	rs181115170	0.00137
1	TRMT1L	77	185087217	185126230	258.689	0.0283697	rs2273881	0.01186
12	RNF41	17	56596287	56615753	38.5022	0.0283797	rs773662	0.00199
12	BBS10	5	76738265	76742222	13.8916	0.0284097	rs73383520	0.008426
12	POC1B	262	89813497	89920039	691.671	0.0284097	rs10777178	0.008127
15	FURIN	10	91411821	91426688	36.9324	0.0284597	rs6226	0.01522
1	IL23R	278	67632168	67725650	603.096	0.0285297	rs12562213	0.003399
17	HOXB1	3	46606806	46608272	14.1369	0.0285497	rs7207109	0.0266
4	USP38	83	144106069	144145027	263.628	0.0285797	rs76529644	0.009824
22	TTLL1	189	43435522	43485434	444.563	0.0285997	rs5759133	0.0002772
12	CBX5	40	54624730	54673915	111.56	0.0287197	rs17110109	0.01027
16	TRADD	5	67188088	67193812	15.8075	0.0287197	rs79616223	9.53e-05
9	CDKN2A	44	21967750	21994490	103.456	0.0287697	rs4074785	0.005651
9	ZNF782	48	99579272	99616389	139.44	0.0287697	rs2406182	0.01416
1	RNF186	6	20140521	20141771	14.942	0.0287997	rs1541185	0.01184
11	OR52E8	2	5877978	5878932	7.16636	0.0288297	rs111407817	0.02053
12	LIN7A	408	81191170	81331694	943.561	0.0288697	rs11615643	0.005375
10	POLR3A	84	79734906	79789298	212.543	0.0288797	rs41274604	0.008651
5	SCAMP1	375	77656326	77776562	1073.98	0.0288897	rs112746377	0.0023
19	TSHZ3	187	31765850	31840190	359.385	0.0289597	rs149752185	0.002242
4	UGT2A1	355	70454134	70518967	869.735	0.0290097	rs142284972	0.0001886
6	SYNGAP1	56	33387846	33421466	121.922	0.0290397	rs9461856	0.001744
14	LOC102723809	89	64980868	65007086	238.888	0.0290697	rs45526332	0.0002143
12	LOC100506125	2	49182929	49184318	9.41679	0.0290897	rs11168742	0.02342
1	JMJD4	13	227918889	227923112	32.5026	0.0291897	rs1060295	0.007505
4	NR3C2	1062	148999914	149363672	1859.52	0.0291997	rs185966565	0.0003325
3	ULK4	2572	41288089	42003660	5636.98	0.0292697	rs182288100	5.55e-06
1	LOC641515	27	202789384	202796341	93.1267	0.0293097	rs141207633	0.02508
6	LOC645434	13	139790131	139795733	36.2179	0.0293097	rs35194036	0.003626
3	LRRC2-AS1	15	46598887	46601178	47.9389	0.0293497	rs2280412	0.002501
3	CSRNP1	32	39183341	39195102	78.0757	0.0293897	rs1274957	0.004939
21	LCA5L	99	40777769	40816128	320.225	0.0293897	rs7275686	0.01407
1	LOC284632	3	24526729	24538180	11.5376	0.0294397	rs12024308	0.008812
2	DUSP11	12	73989324	74007284	40.7573	0.0295197	rs2567598	0.001843
4	KIAA0922	530	154387497	154557862	953.972	0.0295197	rs146755010	0.00151
1	THRAP3	89	36690016	36770957	300.968	0.0295197	rs882799	0.02212
8	ASAH1	208	17913924	17942507	560.015	0.0295797	rs11463653	0.005497
12	SLC26A10	5	58013692	58019934	15.4683	0.0296297	rs7314152	0.01232
6	TRIM39-RPP21	55	30297087	30314635	121.996	0.0296697	rs9261658	0.003934
5	HEIH	7	180256953	180258618	30.3255	0.0296797	rs936709	0.02097
16	SRL	190	4239374	4292081	428.261	0.0296797	rs77545585	0.009732
12	OR6C70	3	55862983	55863922	9.72684	0.0297097	rs12313730	0.0204
1	ZDHHC18	47	27153200	27182211	134.257	0.0297497	rs113051297	0.009608
4	CTBP1	82	1205227	1242908	243.861	0.0297697	rs6840180	0.009068
10	FLJ37035	17	127393858	127408062	48.6939	0.0298097	rs10794018	0.005132
1	OR6K6	1	158724605	158725637	4.69901	0.0298397	rs16841001	0.03018
22	CCDC117	61	29168661	29185289	148.506	0.0299197	rs200760968	0.001238
19	MIA-RAB4B	80	41281441	41302849	190.207	0.0299397	rs17726276	0.009345
2	LOC101928386	43	144694633	144721722	113.468	0.0299497	rs80313581	0.00938
13	ENOX1	1587	43787665	44361116	2830.33	0.0299997	rs9533614	0.0008899
4	PDGFC	341	157682762	157892546	758.639	0.0299997	rs35096409	0.007976
8	TRPS1	401	116420723	116681255	1139.4	0.0300397	rs117893126	0.005629
12	LOC101927267	91	49686413	49718359	276.436	0.0300797	rs12313488	0.0005731
6	B3GAT2	307	71571068	71666788	601.177	0.0300997	rs56147001	0.001055
1	CYMP	40	111023387	111033891	90.0045	0.0301097	rs2298252	5.32e-05
1	LINC00467	169	211556096	211605877	377.379	0.0302397	rs1084980	0.01163
6	SNAP91	348	84262604	84419127	830.174	0.0302897	rs13205234	0.0009201
6	CD109	457	74405807	74538041	1125.44	0.0303497	rs9442970	0.003361
1	CA14	6	150230217	150237480	15.4656	0.0303797	rs3850839	0.01135
3	CCR4	5	32993065	32996403	18.2111	0.0303897	rs6550178	0.02251
19	ZNF610	116	52839497	52870376	292.537	0.0303997	rs1961205	0.005957
1	SLC9C2	263	173469603	173572233	792.901	0.0304197	rs4573551	0.001369
6	PHACTR2	700	143929316	144152322	1321.75	0.0304697	rs75201597	0.0005643
10	NFKB2	17	104153866	104162286	36.4845	0.0304797	rs7077329	0.004708
20	LINC00494	35	46988653	46999381	99.5338	0.0305997	rs41310020	0.009672
3	XPC	77	14186647	14220172	189.733	0.0306297	rs3731081	0.003275
11	C11orf44	98	130542850	130587247	199.782	0.0306397	rs11222266	0.006158
3	RAF1	262	12625099	12705700	684.837	0.0306497	rs6766666	0.006099
2	RAPGEF4-AS1	62	173587917	173600934	178.547	0.0306497	rs1376556	0.0009587
19	RAB4B	80	41281441	41302849	190.207	0.0306797	rs17726276	0.009345
2	ASXL2	382	25962252	26101312	1003.4	0.0307497	rs113484155	0.01333
12	LRP6	310	12268960	12419811	737.088	0.0307497	rs11054697	4.65e-06
20	MYT1	32	62795826	62873606	94.9668	0.0307497	rs436515	0.001934
1	UBR4	268	19400999	19536746	682.042	0.0307597	rs10799710	0.00656
11	TRAPPC4	23	118889240	118894385	74.5474	0.0307997	rs4938619	0.00293
2	SOS1	313	39208689	39347604	946.285	0.0308397	rs10183915	0.005784
17	KRTAP3-2	9	39155444	39156138	30.5865	0.0309297	rs3813050	0.02721
2	FAM136A	13	70523107	70529220	46.9411	0.0309797	rs14234	0.02797
22	MIR3199-2	1	28316513	28316599	4.65573	0.0309897	rs75321888	0.03095
3	B4GALT4	136	118930588	118959752	317.322	0.0310397	rs4234657	0.008794
1	DCAF6	208	167905796	168045083	593.902	0.0310397	rs202250	0.005048
22	HPS4	109	26846848	26879829	270.191	0.0310597	rs78776248	0.003992
2	PAPOLG	115	60983364	61029221	285.696	0.0310597	rs12465044	0.001641
11	RSF1	374	77377273	77531880	1062.66	0.0310597	rs572541	0.001308
4	DANCR	1	53578620	53580305	4.6747	0.0310797	rs76772101	0.03061
17	C17orf104	28	42733761	42753165	62.6045	0.0310897	rs111971119	0.0104
18	DTNA	1012	32073253	32471808	2355.73	0.0310897	rs8086358	0.0004408
11	OR8A1	2	124439964	124440945	7.56976	0.0311397	rs12792184	0.01705
17	ACADVL	10	7120443	7128586	30.6756	0.0311597	rs739669	0.01072
20	SNAI1	31	48599512	48605420	117.367	0.0311997	rs1063211	0.0008465
20	NCOA3	391	46130600	46285621	1005.57	0.0312197	rs79444460	0.003892
2	DYNC1I2	141	172543918	172606668	347.807	0.0312397	rs12619041	2.95e-08
10	KIAA1217	2732	23983674	24836777	4413.5	0.0312397	rs77206146	0.00122
11	LOC100996455	4	64216528	64219128	13.1416	0.0312597	rs76247963	0.01369
16	TOX3	250	52471917	52581714	496.597	0.0312697	rs3095611	0.001811
8	HAS2-AS1	14	122651585	122657564	45.9552	0.0312997	rs1866966	0.01569
22	PNPLA3	96	44319618	44343448	309.73	0.0313197	rs139052	0.008754
7	ZNF767P	212	149244244	149321881	576.724	0.0313297	rs4727087	0.002226
22	MIR3199-1	1	28316512	28316600	4.65573	0.0313597	rs75321888	0.03095
20	LOC339568	26	37842423	37853391	62.3866	0.0313797	rs112693623	0.001472
5	ENC1	31	73923230	73937249	90.3529	0.0314197	rs3776477	0.006676
2	PRKAG3	6	219687105	219696512	20.24	0.0314397	rs76174834	0.008645
12	TAS2R7	1	10954130	10955226	4.63643	0.0314697	rs619381	0.0313
4	CTBP1-AS	8	1203907	1212379	23.8423	0.0314997	rs6840180	0.009068
19	ZNF554	58	2819871	2836733	175.066	0.0315197	rs8107771	0.022
11	OR8G2	8	124095343	124096368	25.4976	0.0315297	rs2466612	0.01788
17	LOC100288866	153	47583018	47651426	289.737	0.0316397	rs9807031	0.001946
17	ERAL1	13	27182042	27188072	56.9786	0.0316697	rs9892502	0.0262
20	DZANK1	278	18364010	18447829	633.905	0.0317097	rs144762783	0.002933
19	PRMT1	7	50180408	50191707	16.7756	0.0317497	rs35791962	0.02095
21	LOC101928107	40	34484009	34496006	90.262	0.0318597	rs2211686	0.01393
2	TIA1	80	70436575	70475779	260.342	0.0318697	rs141147883	0.01459
10	KIF5B	112	32297937	32345371	308.384	0.0319097	rs11539713	0.0001868
9	VCP	39	35056064	35072739	99.7569	0.0319197	rs185509438	0.01138
6	CD83	56	14117486	14137148	131.761	0.0319997	rs12190061	0.01365
14	OTX2-AS1	376	57279900	57397550	736.031	0.0320097	rs2656107	0.001598
15	ZSCAN29	26	43650369	43662258	78.4392	0.0320397	rs3809482	0.0107
9	DNAJB5-AS1	5	34985408	34989376	12.7354	0.0320897	rs117292410	0.06747
14	LOC101929369	63	101433988	101452987	166.295	0.0321297	rs34991312	0.005535
1	SIPA1L2	368	232533711	232651243	950.863	0.0321597	rs61823627	0.0008361
5	PCYOX1L	17	148737569	148749221	44.6435	0.0321897	rs115544756	0.01721
7	POLD2	18	44154278	44163169	44.0672	0.0322497	rs3217962	0.01478
11	TBRG1	24	124492741	124505822	51.2995	0.0322797	rs11413994	0.01834
1	PQLC2	90	19638739	19658922	240.785	0.0322897	rs214314	0.008494
17	GRB2	233	73314156	73401790	712.964	0.0323297	rs67616046	0.01456
15	LINC00593	26	70127572	70135306	53.0747	0.0323497	rs67877911	0.003141
9	LOC642236	2	68427782	68454375	9.05077	0.0323697	rs35036923	0.03122
11	OR4A47	4	48510344	48511274	12.3679	0.0323697	rs7103557	0.02257
14	PPP1R36	126	65016619	65056096	300.073	0.0323697	rs112052589	0.002841
6	TRIM39	41	30294620	30311506	87.7928	0.0323897	rs9261658	0.003934
11	ZNF215	127	6947653	6979278	311.715	0.0324397	rs2857890	0.004696
3	LOC253573	160	186172769	186211450	324.007	0.0324497	rs62290726	0.001211
9	ZNF510	26	99518146	99540328	77.5065	0.0324597	rs10816535	0.03303
4	APBB2	1632	40812043	41216635	2762.8	0.0324797	rs56375025	0.0001942
2	CAMKMT	1158	44589042	44999731	2641.46	0.0324997	rs201004651	5.96e-06
1	LOC284578	9	205523400	205525763	24.2303	0.0325497	rs10900512	0.01414
19	ZNF358	3	7581003	7585911	11.2164	0.0325697	rs78057307	0.02394
7	ARF5	9	127228405	127231759	28.3653	0.0325797	rs12536382	0.02581
14	TIMM9	17	58875369	58894232	56.6516	0.0325997	rs1957946	0.0177
21	DIP2A	444	47878861	47989926	986.073	0.0326497	rs113188733	0.003347
22	SMARCB1	203	24129149	24176705	729.93	0.0326497	rs9608201	0.00807
1	LOC101928370	8	101700428	101702084	21.4334	0.0326697	rs2038366	0.02515
2	OSBPL6	649	179059207	179264160	1250.03	0.0326797	rs1434080	0.006039
16	FBRS	2	30675777	30682131	6.82991	0.0326897	rs61738791	0.0172
16	PRSS36	9	31150246	31161415	23.1073	0.0326997	rs146100677	0.03989
14	CNIH1	34	54893646	54908148	100.501	0.0327297	rs61985936	0.007259
2	NAT8B	3	73927635	73928467	10.2774	0.0327397	rs2001490	0.0195
5	GFRA3	45	137588068	137610253	107.348	0.0327697	rs184343110	0.004156
2	PCYOX1	52	70485230	70508317	178.395	0.0328397	rs55992419	0.03631
8	DPYSL2	663	26371708	26515693	1377.33	0.0328897	rs141166699	0.002992
6	TNFRSF21	196	47199262	47277683	385.767	0.0328897	rs28501478	0.000984
5	HSPA9	44	137890570	137911318	111.946	0.0329197	rs256001	0.01911
3	CMC1	180	28283123	28361263	453.3	0.0329797	rs115394134	0.01096
1	ZNHIT6	148	86115105	86174116	330.212	0.0329997	rs35375122	0.009042
3	MIR548G	1020	99273152	99717059	1974.04	0.0331097	rs792838	0.002119
6	MIR7159	1	33866911	33866977	4.50226	0.0331497	rs942506	0.03385
5	NDUFS6	58	1801495	1816167	168.672	0.0331597	rs3776144	0.009036
8	BIN3	136	22477946	22526661	349.693	0.0331797	rs11780207	0.002751
17	HOXB2	11	46620018	46622393	32.6736	0.0331797	rs2229302	0.02098
9	RRAGA	3	19049371	19051021	10.1268	0.0332297	rs4392990	0.003752
12	POP5	11	121016847	121019201	30.1345	0.0332397	rs509445	0.007327
12	RPS26	5	56435685	56438007	13.1851	0.0333697	rs71459335	0.003111
6	IMPG1	337	76630830	76782395	671.339	0.0334197	rs2225036	0.01141
3	MIR4792	1	24562852	24562926	4.51342	0.0334297	rs11714172	0.03363
3	ZIC4	38	147103834	147124596	89.9506	0.0334597	rs954735	0.002077
2	FAM84A	6	14772809	14780168	17.0498	0.0334697	rs74742552	0.015
3	ABHD6	236	58223258	58280461	590.591	0.0334897	rs1554127	0.006766
10	BTRC	483	103113789	103317078	1357.94	0.0335097	rs59643321	0.00398
22	ASPHD2	57	26825279	26840978	135.385	0.0336897	rs13057993	0.001335
15	ELL3	5	44064797	44069502	16.2094	0.0337097	rs3844075	0.03368
3	ANAPC13	19	134196545	134204865	67.711	0.0337597	rs35782477	0.01969
4	TDO2	64	156824844	156841558	145.837	0.0337997	rs10595404	0.00313
4	PRKG2	368	82008523	82136271	915.518	0.0338097	rs147002085	3.31e-07
19	RDH8	51	10123924	10132954	142.134	0.0338397	rs117289720	0.01292
12	CYP27B1	3	58156116	58160976	8.80297	0.0338797	rs4646536	0.004205
6	NT5DC1	371	116421998	116566853	814.189	0.0339697	rs1064583	0.004004
12	ABCC9	288	21950323	22089628	595.429	0.0339797	rs2726120	0.004955
3	IFT80	219	159974773	160117320	496.709	0.0339797	rs141997256	0.002043
3	BTLA	49	112182812	112218408	136.69	0.0340397	rs183993290	0.004048
15	CATSPER2	45	43922759	43941043	126.537	0.0340397	rs188961241	0.007979
13	UBAC2	520	99852678	100038753	1123.07	0.0340897	rs35362750	0.0009942
1	MED8	5	43849578	43855483	13.6414	0.0340997	rs116004196	0.02088
9	ZNF462	254	109625377	109773796	486.297	0.0341097	rs72741799	0.01225
4	SLC4A4	734	72053002	72437804	1494.9	0.0341297	rs7696669	0.003204
2	PHOSPHO2-KLHL23	274	170550963	170608396	605.616	0.0342197	rs144201291	0.007501
1	SNORA66	2	93306275	93306408	6.72088	0.0342197	rs10874744	0.01518
9	HEMGN	34	100689072	100707197	107.68	0.0342397	rs10984405	0.02417
15	C15orf39	8	75494220	75504510	20.2224	0.0342597	rs3743210	0.03241
16	ZC3H7A	132	11844441	11891114	306.319	0.0343597	rs58410590	0.001524
17	TMEM220	179	10633093	10718481	360.016	0.0343697	rs11655506	0.001751
3	LRRC58	75	120043575	120068186	195.334	0.0344397	rs6767308	0.008565
2	TPRKB	8	73956956	73964517	32.8093	0.0344697	rs2421556	0.007237
17	TEKT3	128	15207128	15244958	305.01	0.0344997	rs230898	0.009351
10	C10orf129	121	96953956	96988686	375.389	0.0345797	rs660026	0.01563
11	PGA5	11	61008628	61018929	29.7754	0.0345997	rs181222293	0.00654
7	GRM8	2358	126078651	126892428	4535.95	0.0346897	rs182160215	0.0008149
10	APBB1IP	479	26727265	26856732	1003.24	0.0347497	rs188184163	0.001207
4	CXCL8	5	74606222	74609433	21.7144	0.0347797	rs2227307	0.01327
2	ECEL1P2	3	233250459	233251754	9.48677	0.0348197	rs12328730	0.01919
16	CCDC101	81	28565248	28603111	229.744	0.0348597	rs139102754	0.01885
5	PIK3R1	270	67511583	67597649	502.904	0.0348597	rs3756668	0.0009147
6	LOC100507462	206	139046347	139094816	435.61	0.0349197	rs6937076	0.003641
16	SLC7A6OS	22	68334517	68344868	51.9778	0.0349197	rs11860071	0.0106
1	NR1I3	30	161199455	161208000	70.3759	0.0349297	rs2307424	0.002429
9	FAM154A	711	18927657	19049352	1564.79	0.0349497	rs150444442	5.47e-05
11	CARD17	29	104963195	104972158	77.0902	0.0349997	rs1699088	0.01797
17	TMEM220-AS1	179	10633093	10718481	360.016	0.0351096	rs11655506	0.001751
8	MIR6841	1	24811309	24811381	4.46037	0.0351196	rs76347846	0.03469
5	P4HA2	71	131528303	131563556	171.837	0.0351296	rs152051	0.007537
14	PNP	30	20937537	20946165	79.5599	0.0351696	rs12147688	0.01504
2	LINC00486	406	33050509	33162270	759.728	0.0351796	rs55740121	4.27e-05
12	PRB1	7	11504756	11508524	15.871	0.0352296	rs2272509	0.01762
11	LOC283177	318	134306375	134375555	600.231	0.0352596	rs7925572	0.001429
19	ZNF529_1	139	37034516	37096178	352.457	0.0352696	rs2912443	0.0007389
11	NCAM1-AS1	11	113140253	113144623	22.5	0.0352896	rs118107176	0.02445
20	LINC00658	67	5412602	5426394	162.897	0.0353196	rs6139731	0.0003127
20	SNTA1	56	31995762	32031698	155.149	0.0353796	rs34434208	0.017
13	MIR4305	3	40238170	40238272	9.31748	0.0354396	rs67976778	0.02402
5	IK	25	140027383	140042065	84.9031	0.0354496	rs2245640	0.01772
15	MFAP1	30	44096732	44116951	88.9757	0.0354496	rs7169382	0.02365
14	HIF1A-AS1	38	62147758	62162541	120.927	0.0354596	rs10144958	0.01175
2	ABCB11	401	169779448	169887833	864.102	0.0354796	rs853777	0.0003667
7	ST7-AS2_2	40	116752345	116785646	77.6198	0.0356996	rs739557	0.001146
1	LOC440700	48	165667986	165679199	115.895	0.0357096	rs12027066	0.003138
15	LCMT2	4	43619973	43622820	12.2825	0.0357396	rs7048	0.02738
12	DHX37	30	125431369	125473667	90.0273	0.0357696	rs12299694	0.01403
1	GS1-279B7.1	17	185292978	185304171	42.5584	0.0357696	rs67445291	0.006046
7	GBX1	24	150845675	150864635	63.2024	0.0358196	rs1430624	0.007117
11	LPXN	104	58294343	58345639	255.988	0.0358796	rs7119594	0.006177
17	VMO1	3	4688579	4689729	10.7154	0.0359096	rs2279961	0.0345
12	RAB3IP	197	70132465	70216984	448.837	0.0359296	rs117144251	0.01307
7	LOC101928333	47	126855180	126869975	109.065	0.0359396	rs76027332	0.001445
9	MAMDC2-AS1	97	72768049	72790804	275.228	0.0359396	rs376345985	0.002658
11	MIR1908	1	61582632	61582712	4.32983	0.0359496	rs174561	0.03745
10	SLC29A3	150	73079009	73123147	330.666	0.0359596	rs79586496	0.0007781
12	SRSF9	22	120899470	120907558	51.8974	0.0359796	rs75905531	0.002047
2	DHX57	174	39024875	39103021	479.956	0.0359996	rs116489698	0.0007903
7	TTC26	124	138818489	138876732	432.576	0.0360596	rs57954559	0.01176
8	TCEB1	86	74857372	74884522	222.38	0.0361696	rs71561555	0.001077
20	SLMO2	18	57608199	57617901	40.9495	0.0362596	rs151358	0.002738
1	LINC00184	18	234765056	234770526	43.265	0.0363996	rs16843721	0.005111
11	SBF2	1920	9800213	10315754	4004.18	0.0364196	rs191518115	0.002956
11	SNX32	29	65601409	65621172	58.6537	0.0364396	rs60409156	0.04423
17	ZNF830	4	33288548	33290205	11.4416	0.0364496	rs3744355	0.002732
15	ADAL	68	43622553	43646753	182.759	0.0364696	rs7172374	0.01048
21	YBEY	95	47706266	47717665	280.84	0.0365096	rs62226483	0.02179
15	WDR73	34	85186011	85197521	86.4848	0.0365796	rs7169629	0.008552
19	LOC400684	37	32880955	32896445	81.6945	0.0365896	rs78674413	0.001162
5	LOC728769	5	77654587	77656365	14.9807	0.0366096	rs4530741	0.007907
2	UBXN2A	222	24163375	24223693	531.501	0.0366996	rs112748941	0.003934
12	CDK4	9	58141509	58146230	21.0002	0.0367196	rs2069506	0.008445
1	DISC1	1274	231762560	232177019	1959.33	0.0367396	rs77930366	3.25e-05
6	LOC285740	77	143875251	143890476	261.321	0.0367396	rs147069728	0.001747
14	RNASE8	2	21526051	21526516	8.82417	0.0367496	rs12437266	0.03512
16	SLC9A5	25	67282854	67306094	66.3157	0.0367496	rs201767233	0.0002219
11	MAP3K11	30	65365225	65381720	74.1073	0.0367596	rs117309574	0.00276
11	CREBZF	13	85368607	85376182	31.9046	0.0368696	rs113731424	0.01561
7	LRRD1	32	91774197	91794590	92.9507	0.0368796	rs10271174	0.02983
12	LOC101928449	107	82347497	82386912	252.51	0.0369096	rs73159213	0.01777
17	UBE2Z	62	46985730	47006422	208.828	0.0369096	rs35929648	0.0008266
15	ISLR2	2	74421714	74429143	8.54588	0.0369296	rs3889598	0.03049
2	PPIL3	32	201735678	201753849	76.7594	0.0370696	rs72929005	0.01104
10	LOC439994	2	89102167	89103331	6.9021	0.0371196	rs2767166	0.05459
19	CLASRP	42	45542297	45574214	132.515	0.0371396	rs190731819	0.01733
11	CCDC153	11	119060962	119066584	28.2449	0.0371796	rs2301574	0.006482
11	SEC14L1P1	13	43918852	43921424	34.182	0.0372196	rs2434474	0.006247
15	TP53BP1	223	43699411	43802707	633.999	0.0372396	rs493377	0.01045
14	OR4K17	4	20585565	20586597	11.7405	0.0372896	rs9323534	0.01485
17	VAMP2	6	8062464	8066293	17.6112	0.0372996	rs570597684	0.005336
7	HSPB1	3	75931874	75933614	8.50556	0.0373096	rs36073761	0.008608
7	SRRM3	154	75831210	75916609	372.835	0.0373096	rs11769086	0.004367
2	COL4A4	526	227867426	228029275	1093.05	0.0373296	rs2229814	0.004253
3	VPS8	480	184529930	184770402	1098.38	0.0374396	rs77649285	0.002759
2	FBLN7	148	112895961	112945791	316.341	0.0374596	rs7600843	0.0003745
1	LUZP1	162	23410515	23495351	376.207	0.0375196	rs10799792	0.001293
16	LOC102724163	37	83830840	83837581	90.7689	0.0375996	rs9928133	0.005698
13	FLT1	542	28874482	29069265	1029.69	0.0376496	rs190077462	0.0002067
16	PRSS53	10	31094744	31100130	34.2258	0.0376596	rs4468641	0.05121
6	DACT2	122	168693509	168720434	225.947	0.0376996	rs9364433	0.0003204
7	USP42	214	6144549	6201195	469.236	0.0377496	rs5882082	0.0004706
15	CATSPER2P1	19	44028145	44038496	54.1685	0.0378696	rs4617832	0.03887
14	HSPA2	5	65007185	65009954	11.871	0.0378796	rs17101919	0.002147
2	FLJ33534	133	11239976	11272302	282.197	0.0380296	rs12692432	0.006393
11	EHBP1L1	26	65343508	65360116	60.6713	0.0380596	rs114234466	0.004643
8	OXR1	1471	107282405	107764921	2596.45	0.0381696	rs4335109	3.9e-05
8	BRF2	8	37701397	37707431	26.4	0.0382196	rs72641980	0.03765
6	LINC00336	23	33553882	33561115	55.1473	0.0382396	rs72880088	0.003191
1	AKR7A2	26	19629201	19638640	56.5011	0.0382496	rs2002846	0.004707
6	MLLT4-AS1	8	168224569	168227476	20.9382	0.0383196	rs138026004	0.00366
15	FBN1	386	48700502	48937985	1055.05	0.0383396	rs1876206	0.006304
11	CCND1	18	69455872	69469242	54.5236	0.0383596	rs55816909	0.004986
20	ACSS2	100	33462765	33515769	310.222	0.0384296	rs12717838	0.02072
7	CADPS2	1573	121958477	122526813	2753.8	0.0384296	rs73216116	0.003893
15	MIR629	1	70371710	70371807	4.28324	0.0384596	rs78212770	0.03849
20	AAR2	15	34824338	34844863	35.9552	0.0384996	rs113037911	0.006876
19	B3GNT8	6	41931263	41934635	20.6808	0.0385096	rs45563938	0.05639
9	SPIN1	165	91003296	91093622	622.983	0.0385896	rs9665	0.01594
9	PTGS1	79	125132808	125157982	196.801	0.0386796	rs9233	0.0002755
2	ALMS1P	118	73872045	73912694	323.371	0.0386896	rs112332289	0.006177
14	TMEM121	2	105992952	105996539	8.44554	0.0386896	rs28662250	0.03988
22	LINC01310	159	49262581	49294198	283.156	0.0388096	rs6009275	0.0001848
19	GYS1	17	49471381	49496610	67.9863	0.0388496	rs10402780	0.007431
1	TARDBP	29	11072678	11085549	102.264	0.0388696	rs6698075	0.01771
4	ANXA3	149	79472741	79531605	342.735	0.0389296	rs5945	2.53e-05
2	BBS5	95	170336005	170363165	213.643	0.0389696	rs72885832	0.002952
7	ATP6V0E2	39	149570056	149577801	125.381	0.0389796	rs10807974	0.01675
7	AKAP9	355	91570188	91739987	1155.79	0.0390196	rs200472343	0.006973
22	GTSE1-AS1	7	46691039	46692557	21.3382	0.0390596	rs41279835	0.001175
6	SPACA1	29	88757506	88776550	80.2118	0.0390596	rs806428	0.01602
16	CORO7-PAM16	22	4390251	4466962	74.5076	0.0390796	rs4785961	0.01539
16	LOC101927650	191	65175658	65210476	467.665	0.0390996	rs62044987	0.002617
17	BIRC5	61	76210276	76221716	175.725	0.0391296	rs2856271	0.008114
11	TRIM64C	15	49075265	49080664	38.9795	0.0391596	rs4097526	0.01267
6	DPCR1	39	30908776	30921998	79.3391	0.0391696	rs59968445	0.008673
8	MTDH	189	98656406	98742488	459.741	0.0392096	rs150392481	0.0009796
4	GLRB	351	157997276	158093242	764.809	0.0392496	rs11285651	0.003283
11	CCDC87	2	66357639	66360554	6.54686	0.0393396	rs62000969	0.01166
1	CACHD1	524	64936475	65158741	873.092	0.0394096	rs115886666	0.0005904
14	SERPINA5	81	95047705	95059457	183.007	0.0394096	rs61976073	0.01032
10	INPP5A	407	134351352	134596984	1125.71	0.0394196	rs139481250	0.01249
2	CAPN13	361	30945637	31030311	621.165	0.0394296	rs17324501	0.001098
20	SNHG11	4	37075296	37079564	14.0963	0.0394896	rs707520	0.04654
10	PIP4K2A	612	22823765	23003503	1281.12	0.0395896	rs11013052	0.001682
16	PAM16	22	4390251	4466962	74.5076	0.0395996	rs4785961	0.01539
5	TRIP13	56	892968	918164	206.926	0.0396596	rs116511572	0.02188
16	CORO7	22	4404542	4466962	74.5076	0.0396996	rs4785961	0.01539
9	ATP6V1G1	30	117349993	117361152	64.4908	0.0397196	rs2274595	0.001896
1	GNAT2	26	110145888	110155705	56.6743	0.0397296	rs41313290	0.009115
1	LOC100506747	51	202955579	202976393	139.748	0.0398096	rs143623167	0.005474
22	TTC28-AS1	206	28315363	28398667	456.355	0.0398196	rs9625378	0.002709
2	SATB2-AS1	2	200332820	200337481	6.43081	0.0398496	rs146048583	0.01912
16	ADAD2	32	84224722	84230772	68.2648	0.0398596	rs8049634	0.002218
1	DNALI1	31	38022519	38032458	71.4556	0.0399796	rs76053945	0.02725
16	C16orf54	3	29753785	29757340	12.6957	0.0400296	rs7205278	0.03622
2	LOC100129175	8	219866936	219880444	26.8539	0.0400396	rs55664644	0.02656
10	PNLIP	28	118305427	118327367	83.5691	0.0400696	rs2070772	0.01925
10	TLL2	483	98124362	98273683	910.737	0.0401296	rs12413925	0.0003739
9	NINJ1	46	95883770	95896570	107.01	0.0401696	rs10114849	0.003245
10	WAC	202	28821421	28912041	495.911	0.0403396	rs332122	0.0003086
16	MT1E	7	56659584	56661024	16.3621	0.0403496	rs117777471	0.02063
6	TEAD3	50	35441373	35464861	94.084	0.0403996	rs199823981	0.01477
5	MIR585	3	168690604	168690698	8.3681	0.0404396	rs62376935	0.01828
13	MLNR	2	49794473	49796513	8.29877	0.0404696	rs2075610	0.0296
3	ELP6	32	47537129	47555199	83.8292	0.0405096	rs17784882	0.02254
14	LOC102724190	21	77535522	77542534	49.9078	0.0407896	rs11352793	0.006439
17	SCARF1	7	1537151	1549083	22.8064	0.0408396	rs62088046	0.02716
16	TAF1C	52	84211452	84220676	117.281	0.0408596	rs2288024	0.0004889
9	MIR548H3_9	908	78118511	78338744	1414.81	0.0409496	rs1887797	0.000397
12	DAZAP2	11	51632507	51640501	27.756	0.0409796	rs1130598	0.02686
1	MNDA	45	158801167	158819270	107.612	0.0409996	rs2106090	0.01125
3	CHL1-AS1	88	405055	427478	164.116	0.0410096	rs183977584	0.005392
14	FLRT2	380	85996487	86094270	714.843	0.0410196	rs6574833	0.002784
12	LTA4H	125	96394530	96437298	293.648	0.0410496	rs2246990	0.0121
1	SLC25A24	249	108677343	108742980	593.482	0.0410796	rs35707205	0.00597
1	GBAP1	14	155183615	155197325	41.9557	0.0411396	rs114324536	0.01372
17	HOXB13	8	46802126	46806111	19.2264	0.0411696	rs2411796	0.0019
1	C1orf234	10	23337326	23342343	28.4854	0.0412496	rs34583328	0.008664
11	FGF3	44	69624735	69634192	125.176	0.0412996	rs12049848	0.01493
5	LOX	24	121398889	121414055	67.5019	0.0413196	rs78389649	0.008913
3	HYAL2	2	50355220	50360281	6.43554	0.0413596	rs7629917	0.0112
4	POLR2B	188	57845108	57897334	411.455	0.0413696	rs1713982	0.008197
1	AKR7A3	27	19609056	19615280	78.3863	0.0413896	rs1065658	0.0171
17	C17orf102	19	32901141	32906388	42.5589	0.0414296	rs9916859	0.002451
8	TMEM70	32	74888376	74895018	91.6507	0.0414296	rs5892437	0.005783
22	TTC28	206	28315363	28398667	456.355	0.0415296	rs9625378	0.002709
7	WDR60	318	158649268	158738883	725.691	0.0415596	rs2657363	0.003365
1	C1orf140	20	221503269	221509638	61.303	0.0415696	rs4357534	0.04274
17	LOC728392	9	5402746	5404319	22.1796	0.0415796	rs146602762	0.002018
8	CCAR2	50	22462144	22477983	150.731	0.0415896	rs1545837	0.01105
7	HBP1	65	106809405	106842974	188.382	0.0415996	rs6942927	0.01118
17	GRN	11	42422490	42430470	25.4765	0.0416296	rs4792938	0.00959
3	POLQ	270	121150272	121264853	650.711	0.0417396	rs139001951	0.001966
17	MTMR4	43	56566892	56595251	100.148	0.0417496	rs3809709	0.002705
1	DCST1	26	155006281	155023406	64.3444	0.0418196	rs35719405	0.006738
8	TRHR	95	110099652	110131812	215.994	0.0418296	rs112716948	0.001733
17	GNA13	22	63005406	63052920	60.8821	0.0418996	rs187462436	0.0147
1	C1orf141	205	67557858	67600654	494.34	0.0419096	rs4655521	0.004535
6	PACSIN1	174	34433837	34503000	344.205	0.0419096	rs28642006	0.00825
12	AGAP2	21	58118075	58135944	53.4317	0.0420096	rs2301551	0.003102
2	PCGEM1	41	193614570	193641625	111.066	0.0420296	rs2033853	0.0145
14	TGFB3	48	76424441	76448092	126.34	0.0420596	rs11466414	0.008642
20	PCSK2	1084	17206751	17465222	1852	0.0420696	rs2284917	0.003633
6	HBS1L	250	135281516	135376036	764.674	0.0420796	rs12110789	0.007876
1	TNFRSF1B	25	12227059	12269277	89.6407	0.0420996	rs3766730	0.01825
1	SLFNL1	25	41481268	41487427	56.0217	0.0421096	rs12754704	0.01383
21	KRTAP10-11	3	46066330	46067566	8.36478	0.0421296	rs462007	0.004936
9	PTPDC1	143	96793075	96872138	320.533	0.0421296	rs117276182	0.001514
12	LOC101928244	107	117537271	117579294	210.854	0.0421396	rs61937045	0.002175
13	DOCK9-AS2	14	99738976	99740879	42.2437	0.0421596	rs728981	0.03315
6	RNGTT	797	89319615	89673348	2043.86	0.0422596	rs62428973	0.006508
2	DDX18	55	118572254	118589953	123.096	0.0423496	rs148518934	0.003284
14	ZFYVE21	37	104182080	104200005	90.3141	0.0423596	rs1535100	0.001554
3	DLG1-AS1	16	197025117	197030621	31.9679	0.0423796	rs28372947	0.001831
15	CKMT1A	7	43985083	43991420	18.1259	0.0423896	rs2927085	0.04702
5	FAM71B	9	156589343	156593279	25.4227	0.0424096	rs17054305	0.04786
14	AKAP5	11	64932216	64941221	27.6392	0.0424196	rs147509672	0.001269
9	STRBP	183	125883907	126030855	382.168	0.0424196	rs34576355	0.01124
7	PURB	11	44915891	44924984	25.6126	0.0424596	rs56066170	0.008212
2	SNRPG	24	70508505	70520869	72.0088	0.0424596	rs4567961	0.03064
12	DPY19L2	362	63952692	64062354	762.801	0.0425096	rs1913213	0.0006801
11	LOC643923	8	107462470	107463949	20.9029	0.0425196	rs4085361	0.009633
5	BTF3	27	72794249	72801448	85.9313	0.0425596	rs7735614	0.03003
20	CDK5RAP1	58	31946644	31989375	151.699	0.0425596	rs291703	0.02753
15	LOC101928134	31	33595857	33602860	76.2746	0.0425796	rs111322558	0.008707
12	CLEC12A	155	10103914	10138194	364.867	0.0425896	rs12229020	0.01644
16	RSPRY1	108	57220240	57272947	254.008	0.0426796	rs56031703	6.26e-05
1	MASP2	49	11086579	11107296	146.72	0.0428196	rs141900678	0.0222
3	CYP8B1	9	42913683	42917633	24.8854	0.0428296	rs67697900	0.01993
1	ZNF281	3	200374074	200379186	8.21448	0.0428696	rs1128817	0.01021
6	GFOD1	338	13363586	13487869	689.368	0.0428796	rs58378678	0.004702
9	MIR7702	1	114033435	114033494	4.14815	0.0429196	rs11999864	0.04168
15	OR4F13P	14	102382321	102390527	39.2986	0.0429296	rs1355871	0.006022
12	TBX3	30	115108058	115121969	62.9369	0.0429596	rs34627348	0.0009447
7	WDR86	67	151078206	151107791	141.741	0.0429796	rs6948770	0.001257
17	LOC101927018	24	27253292	27271766	58.3005	0.0429896	rs11655019	0.005728
4	TLR1	32	38797875	38806412	88.3059	0.0430096	rs5743562	0.01777
6	PRSS35	38	84222193	84235421	102.751	0.0430496	rs9449648	0.003076
1	NTNG1	856	107682628	108024475	1415.42	0.0430596	rs17018799	0.0001313
13	SLITRK6	28	86366921	86373483	79.9175	0.0430696	rs410729	0.003405
21	MX1	218	42792484	42831141	543.602	0.0430996	rs466591	0.006426
5	HCN1	606	45255051	45696220	1244.42	0.0431096	rs71616300	0.002509
10	RPS24	46	79793517	79816571	105.934	0.0431096	rs78790491	0.002289
7	ZMIZ2	34	44788529	44809479	78.6622	0.0431196	rs56077345	0.006709
5	POLR3G	99	89770680	89810369	222.027	0.0431396	rs12374570	0.002408
4	PCDH18	34	138440073	138453629	80.2768	0.0431496	rs114166348	9.11e-05
17	CDK5RAP3	34	46047893	46059152	88.0297	0.0432196	rs17617076	0.01289
11	KCNE3	36	74165885	74178600	87.4244	0.0432696	rs3867280	0.00265
15	TGM7	44	43568478	43594453	124.813	0.0432896	rs485148	0.01549
17	MEIS3P1	13	15690163	15693019	34.703	0.0433096	rs200077797	0.03416
3	KY	126	134318764	134369864	379.22	0.0433196	rs13083717	0.000781
9	LPAR1	559	113636053	113800365	1091.93	0.0433596	rs2766988	0.0006136
3	NCK1-AS1	59	136560817	136580905	192.161	0.0433996	rs73231903	0.000301
15	LINC00924	262	95976321	96051076	479.496	0.0434396	rs117020098	0.0004056
20	GNAS-AS1	82	57393972	57425958	185.007	0.0434496	rs6026543	0.006745
3	NRROS	57	196366655	196388874	112.755	0.0434496	rs1798631	0.003947
22	TTC38	70	46663860	46689905	208.256	0.0434596	rs9615937	0.005467
3	SEC61A1	50	127771211	127790526	157.514	0.0434696	rs34762525	0.03131
1	C1orf52	38	85715636	85725355	84.1243	0.0435996	rs10782546	0.001906
8	LOC100505718	789	69824037	70016425	1297.36	0.0436096	rs10104581	0.0002219
15	ANXA2	146	60639349	60690185	297.539	0.0437396	rs62004984	0.002901
1	DDAH1	838	85784167	86044046	1517.67	0.0437496	rs1403954	0.00143
20	APCDD1L-AS1	363	57090434	57194948	613.724	0.0437796	rs73185033	0.001916
4	N4BP2	285	40058523	40159872	596.042	0.0437796	rs2664188	0.004581
11	TMEM80	6	695590	705028	18.697	0.0437896	rs4963167	0.02875
5	NIPAL4	48	156887026	156901730	114.789	0.0438296	rs4704742	0.009948
2	LOC100507073	557	66801161	66922720	1122.54	0.0438596	rs7573609	0.003743
1	MROH9	490	170904611	171033906	1055.16	0.0439196	rs55939717	0.003723
17	SOCS3	2	76352857	76356160	7.92766	0.0439196	rs12953258	0.03545
10	CYP2E1	59	135340866	135352620	151.107	0.0439996	rs8192769	0.002669
19	TEX101	107	43892762	43922767	269.288	0.0440196	rs71169234	0.005297
2	YIPF4	68	32502957	32531658	141.893	0.0440196	rs458628	0.007913
14	TOMM20L	10	58862643	58875419	20.7436	0.0440696	rs10143729	0.01223
22	APOBEC3D	14	39417117	39429256	48.46	0.0440796	rs117922059	0.008764
2	RHBDD1	332	227700670	227863923	859.9	0.0440896	rs4675121	0.01346
6	RNF8	45	37321747	37362514	91.778	0.0440996	rs143075827	0.00654
1	LELP1	2	153175905	153177601	6.30144	0.0441096	rs73008417	0.01226
2	LOC101929570	71	163625445	163654482	180.723	0.0441396	rs10205495	0.01155
12	OR9K2	4	55523552	55524560	16.3003	0.0441396	rs12303066	0.04303
19	RAB4B-EGLN2	105	41284123	41314346	220.251	0.0441796	rs17726276	0.009345
1	MGC34796	10	62119913	62121800	30.4873	0.0442696	rs6700526	0.01566
16	NQO1	48	69743303	69760571	104.208	0.0443096	rs10517	0.009854
20	FOXA2	8	22561641	22566101	25.8056	0.0443196	rs1055080	0.02192
19	ZNF799	14	12500827	12512088	38.245	0.0443196	rs78151943	0.01117
9	TNC	344	117781853	117880536	666.361	0.0443596	rs12352616	0.001251
1	MPC2	28	167885912	167906307	72.0483	0.0443796	rs144434408	0.01813
5	TBC1D9B	80	179289070	179334856	200.873	0.0443996	rs30385	0.01832
2	PPM1B	142	44395999	44461742	337.119	0.0444396	rs141783670	0.003412
16	ZCCHC14	312	87439851	87525460	803.498	0.0445096	rs4843615	0.003505
1	ANGEL2	35	213165523	213189168	85.4102	0.0445296	rs3002285	0.008009
3	NLGN1	2691	173116237	174001139	3986.87	0.0445396	rs186914130	0.0005329
8	TNFRSF10D	92	22993100	23021543	182.79	0.0445796	rs55636833	0.01897
19	ZNF555	56	2841432	2860472	143.839	0.0446396	rs11306740	0.01163
10	BICC1	788	60272903	60588845	1747.81	0.0447296	rs17750848	3.55e-05
1	SLC45A3	67	205626980	205649630	128.204	0.0447596	rs201203117	0.005134
13	INTS6	289	51935700	52027275	692.576	0.0447796	rs9526757	1.19e-05
19	ZNF551	10	58193336	58201169	25.4672	0.0448096	rs141559598	0.003168
1	ADAMTS4	19	161159537	161168845	40.329	0.0448596	rs11265564	0.0302
21	LINC00111	75	43099461	43117496	163.724	0.0448896	rs4084197	0.004833
3	SLC12A8	651	124801479	124931609	1050.23	0.0449296	rs9838559	0.000735
5	MED7	11	156565450	156569921	26.923	0.0449396	rs182659205	0.03109
11	HSD17B12	432	43702142	43878169	988.834	0.0450296	rs56745667	0.0005426
3	LSM3	33	14220227	14239869	87.2255	0.0450895	rs36208721	0.002657
1	RPS6KC1	318	213224574	213446808	717.69	0.0450895	rs56076309	0.008258
16	FAM192A	53	57186377	57219976	129.429	0.0451295	rs3751702	9.69e-05
19	ILVBL	34	15225784	15236610	78.3205	0.0451995	rs8101492	0.01284
11	ACRV1	26	125542228	125550793	62.9929	0.0452095	rs555144	0.009804
19	HIPK4	19	40885177	40896094	45.4148	0.0452195	rs4803334	0.01264
8	SNTG1	2982	50822348	51706678	5202.19	0.0452295	rs68053525	0.0001958
5	LOC102467213	774	106150897	106346715	1435.22	0.0452495	rs111498349	0.00439
9	PIGO	10	35088684	35096598	22.6084	0.0452595	rs75289720	0.03828
5	GABRP	110	170210722	170241050	244.824	0.0454195	rs143037510	0.0006553
19	ZNF583	49	56915382	56936400	116.892	0.0454795	rs4801159	0.006559
4	NEUROG2	4	113434671	113437328	9.76838	0.0454995	rs112786223	0.007797
15	THAP10	13	71173680	71184772	26.6603	0.0455595	rs75686731	0.009216
1	LOC284581	104	205831206	205865215	230.792	0.0456095	rs35959462	0.01005
21	LINC00308	35	23470935	23488847	76.8855	0.0456395	rs117761137	0.01683
13	EEF1DP3	384	32420919	32533721	789.545	0.0456495	rs2106583	0.002424
1	CR1	275	207669472	207815110	591.039	0.0457495	rs4844600	0.0001883
2	SCN2A	445	166095911	166248820	888.205	0.0458695	rs3769950	0.006642
20	ROMO1	4	34287231	34288902	11.1661	0.0459095	rs139867363	0.00477
10	VTI1A	906	114206755	114578504	1395.12	0.0460095	rs10885348	0.002878
19	C19orf48	26	51300949	51308110	70.2838	0.0460595	rs56914577	0.01878
15	LOC101929655	265	81616673	81735417	540.579	0.0460595	rs7175864	0.0001887
1	WARS2	291	119573838	119683295	633.361	0.0460695	rs17185996	8.61e-05
2	ERLEC1	83	54014067	54045956	178.416	0.0461695	rs79616368	0.004087
3	ACAD11	187	132276981	132378975	417.582	0.0462195	rs201069358	0.004233
5	YIPF5	49	143537722	143550278	124.511	0.0462195	rs6864640	0.004599
4	HSD17B13	62	88224940	88244058	134.099	0.0462395	rs72613567	0.01057
22	TRMU	31	46731297	46753237	85.6787	0.0462395	rs9615954	0.002025
5	LINC01020	143	5034471	5070115	344.206	0.0462695	rs272186	0.0005836
3	TFDP2	801	141663269	141868386	1881.32	0.0462795	rs10589827	0.0008385
3	ACKR2	149	42850963	42908775	346.845	0.0463395	rs4682863	0.01552
11	MADD	153	47290926	47351582	364.521	0.0463395	rs326217	1.46e-05
11	ANKK1	38	113258512	113271140	94.6887	0.0463995	rs61492892	0.002131
2	LINC00211	298	38053389	38103006	710.861	0.0464595	rs72803725	0.0007759
19	FCHO1	106	17858526	17899377	241.526	0.0464795	rs118006164	0.003147
6	BTBD9	1213	38136226	38607924	1993.33	0.0465295	rs17650092	0.0001798
11	KIRREL3	2078	126293395	126870766	3101.87	0.0465295	rs34136461	9.88e-05
17	RHBDF2	34	74466974	74497509	94.8568	0.0466295	rs76764510	0.01394
6	HLA-E	10	30457182	30461982	22.1116	0.0466895	rs9283	0.0181
18	C18orf54	105	51884286	51908405	295.42	0.0466995	rs117360456	0.001291
4	LOC100505912	62	22328989	22341289	180.667	0.0466995	rs1061576	0.03847
7	SYPL1	60	105730813	105753093	121.767	0.0467495	rs2240473	0.001991
17	TRAF4	10	27071022	27077976	27.6178	0.0467495	rs3214580	0.01847
9	CKS2	16	91926112	91931618	34.28	0.0468095	rs3211672	0.004977
6	IRF4	53	391738	411443	119.147	0.0469195	rs150149100	0.009824
11	NTM-IT	5	132154195	132158353	13.7789	0.0469495	rs972463	0.0665
2	DOK1	9	74776146	74784678	24.8277	0.0469695	rs76631475	0.007293
13	FKSG29	1	100003673	100004281	3.91982	0.0470595	rs727263	0.04772
9	ZNF189	48	104161135	104172942	125.702	0.0470995	rs1047971	0.03562
10	FANK1	321	127585107	127698161	774.527	0.0472395	rs11318152	0.002889
15	MTMR10	157	31231143	31283807	376.108	0.0472495	rs72710425	0.004043
6	MCHR2	217	100367785	100442114	433.373	0.0472795	rs12215875	0.009653
3	KIF9	79	47269515	47324337	189.653	0.0473095	rs141531713	0.01127
15	ONECUT1	88	53049159	53082209	167.205	0.0473195	rs61586459	0.0006849
22	DNAL4	33	39174512	39190161	70.9326	0.0473395	rs14040	0.0194
2	SPC25	57	169727400	169746944	132.509	0.0473395	rs509988	0.02778
1	LINC00862	103	200311671	200342920	301.445	0.0474095	rs2808506	0.002115
1	OR2L5	3	248185249	248186188	7.9667	0.0474095	rs55982561	0.0113
6	GPX6	56	28471072	28483570	115.148	0.0474995	rs406113	0.01199
3	KLHL18	60	47324329	47388306	131.365	0.0475995	rs2302278	0.02603
2	METTL8	237	172173912	172291312	482.171	0.0475995	rs2356707	0.002027
13	MBNL2	411	97874549	98046374	800.352	0.0476095	rs71292884	0.001492
11	TMEM126A	18	85358962	85367597	46.1122	0.0476595	rs17148293	0.01731
1	SYNC	56	33145506	33168361	176.512	0.0476795	rs191701	0.001956
7	KRBA1	60	149412101	149431664	158.543	0.0476895	rs143787639	0.001372
2	SRSF7	7	38970740	38978636	20.8745	0.0477395	rs71439230	0.007594
11	SSSCA1	2	65337942	65339239	6.11664	0.0477395	rs2236684	0.06694
20	LOC101929608	200	21591424	21684223	489.337	0.0477595	rs7270286	0.01307
7	ACTL6B	14	100240725	100254084	31.4063	0.0477695	rs11770534	0.01766
7	SNORA5B	2	45145566	45145698	6.11825	0.0478095	rs7776981	0.01488
3	STXBP5L	1810	120627049	121143608	3814.55	0.0478495	rs73191432	0.001067
1	C2CD4D	4	151810338	151813033	11.746	0.0478595	rs7551806	0.02704
1	LOC101929099	141	117568103	117602112	302.885	0.0478895	rs17229389	0.002789
4	UBE2K	293	39699663	39784410	667.885	0.0479095	rs35941407	0.007932
6	CYB5R4	206	84569369	84670146	565.714	0.0479295	rs6454350	0.009765
2	UBE2E3	353	181845111	181928154	957.523	0.0479795	rs10930948	0.01918
14	RPPH1	4	20811229	20811570	10.8538	0.0479895	rs3093873	0.01193
17	TRPV3	236	3413795	3461289	439.264	0.0480295	rs71379511	0.005045
12	METTL20	58	31800093	31822016	110.346	0.0482295	rs900609	0.008315
2	DNMT3A	212	25455829	25565459	375.537	0.0482395	rs11437683	0.0007874
20	CNBD2	112	34556528	34618622	275.823	0.0483195	rs71351005	0.0004926
8	SMIM18	14	30496116	30503469	35.6967	0.0483995	rs139312858	0.01773
4	EPGN	12	75174186	75182520	40.4112	0.0484195	rs72654838	0.006771
3	CCR8	4	39371196	39375171	10.9392	0.0485095	rs2853699	0.03881
11	MMP26	9	5009423	5013659	21.6442	0.0485295	rs61880628	0.005275
2	ITGB1BP1	47	9545814	9563643	124.086	0.0486895	rs4313949	0.005505
12	LOC338797	69	131832014	131852100	152.463	0.0487195	rs77094105	0.001815
16	MT1B	9	56685810	56687116	28.2252	0.0487195	rs2013775	0.03402
9	GRHPR	27	37422706	37436986	60.7989	0.0487395	rs58991793	0.01959
20	EIF2S2	27	32676114	32700085	64.6702	0.0487495	rs76526863	0.003085
9	KANK1	1508	470293	746106	2763.97	0.0487995	rs111859821	0.0001692
18	CETN1	4	580368	581524	10.7618	0.0488095	rs61734344	0.03361
20	ACTL10	3	32254303	32256331	10.628	0.0488795	rs4911356	0.05676
7	PCOLCE-AS1	11	100187023	100201661	23.5723	0.0488795	rs62482222	0.008703
10	C10orf120	7	124457224	124459338	18.8782	0.0489195	rs2947594	0.001407
1	RCOR3	212	211432707	211489725	428.539	0.0489895	rs7520989	0.01275
3	ECT2	167	172468474	172539264	384.249	0.0490195	rs113885184	0.02536
10	RSU1	836	16632616	16859453	1359.66	0.0490195	rs71493268	0.0003938
7	LOC650226	70	56491396	56516068	135.167	0.0490695	rs139061837	0.0009784
7	FAM131B	13	143050492	143059840	28.8112	0.0491295	rs79172074	0.01275
11	NDUFV1	4	67374322	67380012	10.901	0.0491395	rs7948073	0.01964
19	PSMC4	33	40476911	40487671	84.8069	0.0491995	rs11417582	0.02595
11	PSMD13	85	236807	252984	213.716	0.0492095	rs6598057	0.005191
11	FAM181B	7	82443045	82444906	21.4217	0.0492395	rs986096	0.01785
3	CCDC12	82	46963219	47023500	206.99	0.0492895	rs55786350	0.0344
8	VPS13B	1710	100025493	100889814	3816.85	0.0493295	rs148443462	0.001709
5	SLC4A9	23	139739786	139754722	47.0162	0.0493495	rs12519148	0.02575
9	MIR548Q	421	109653504	109848716	752.194	0.0493795	rs1519040	0.01031
12	FICD	5	108909050	108913380	14.1355	0.0494795	rs35664142	0.005783
17	SPAG5	11	26904582	26926056	21.3179	0.0495095	rs577451	0.01633
14	ADCY4	65	24787554	24804277	138.491	0.0495295	rs56064078	0.002325
22	LRRC75B	2	24981590	24989035	6.06634	0.0495295	rs9612662	0.01471
6	RAET1E-AS1	179	150184633	150240644	472.358	0.0496495	rs10457854	0.006033
18	LOC101927273	91	53548918	53587430	187.857	0.0496695	rs11427305	0.0008628
19	ZNF296	3	45574757	45579688	9.16212	0.0497095	rs11083759	0.05357
11	MIR5579	1	79133212	79133270	3.87091	0.0497295	rs11237828	0.04913
12	RNF10	126	120972131	121015397	270.707	0.0497595	rs4767913	0.001903
9	ZBTB26	29	125680377	125693779	62.7992	0.0497895	rs3739836	0.02257
10	PDE6C	209	95372344	95425429	405.381	0.0498395	rs1223308	0.0006477
21	KRTAP27-1	2	31709330	31710012	6.03817	0.0498595	rs2244485	0.03592
8	GTF2E2	195	30436030	30515738	430.784	0.0499495	rs2979501	0.008453
17	SNORD1A	1	74557714	74557788	3.85425	0.0499595	rs73369110	0.04962
20	GNAS	214	57414794	57486250	367.682	0.0499695	rs6092702	0.01121
2	ALPP	7	233243347	233247599	17.7726	0.0499895	rs1130335	0.03623
14	PPP1R13B	254	104200087	104313927	704.595	0.0499895	rs12433310	0.01022

## Sheet: Supplementary Table S9
Supplementary Table S9. VEGAS2-Pathways association analysis results for AL. Entries were sorted by significance (P-value) and only entries above a nominal significance cutoff (P-value <0.05) are shown in this table. As 9,732 pathways or gene-sets from the Biosystem's database were tested, the P-value adjusted for Bonferroni correction was set as P<5.14x10-6 (0.05/9,732); the three pathways that …
Pathway	nGenesMapped	nGenesUsed	ObservedP	empiricalP	Genes
510756_GO:0048701_embryonic_cranial_skeleton_morphogenesis	44	42	1.62659e-14	9.99999e-07	TBX15_SLC39A1_PRRX1_SIX2_DLX2_TWIST2_TGFBR2_CTNNB1_SETD2_WDR19_PDGFRA_SPEF2_NIPBL_MEF2C_NDST1_TFAP2A_MTHFD1L_TWIST1_HOXA2_RDH10_MMP16_GRHL2_PAX5_TGFBR1_PRRX2_NODAL_FGFR2_TULP3_CHST11_MMP14_BMP4_SIX4_MTHFD1_TGFB3_SMAD3_IRX5_LHX1_WNT9B_EIF4A3_SMAD2_GNAS_TBX1
1347086_GO:1904888_cranial_skeletal_system_development	53	51	1.53617e-13	2e-06	TBX15_SLC39A1_PRRX1_SIX2_INSIG2_DLX2_TWIST2_TGFBR2_CTNNB1_SETD2_WDR19_PDGFRA_SPEF2_NIPBL_MEF2C_NDST1_MSX2_TFAP2A_RAB23_MTHFD1L_TWIST1_HOXA2_GLI3_INSIG1_RDH10_MMP16_GRHL2_FREM1_PAX5_TGFBR1_PRRX2_NODAL_FGFR2_FGF4_TULP3_CHST11_MMP14_BMP4_SIX4_MTHFD1_TGFB3_SMAD3_IRX5_LHX1_WNT9B_EIF4A3_SMAD2_TGFB1_MEGF8_GNAS_TBX1
1270252_R-HSA-2129379_Molecules_associated_with_elastic_fibres	29	27	4.19471e-11	3e-06	MFAP2_TGFB2_LTBP1_EFEMP1_BMP10_LOC100505984_ITGAV_FBLN2_ITGB5_MFAP3_ITGB8_ITGA8_ITGB1_EFEMP2_BMP4_LTBP2_TGFB3_FBLN5_MFAP1_VTN_ITGB3_LTBP4_TGFB1_BMP2_GDF5_BMP7_FBLN1
1270251_R-HSA-1566948_Elastic_fibre_formation	40	38	1.53919e-11	4e-06	MFAP2_TGFB2_LTBP1_EFEMP1_BMP10_LOXL3_LOC100505984_ITGAV_FBLN2_ITGB5_LOX_FBN2_MFAP3_ITGB8_ELN_LOXL2_ITGA8_ITGB1_LOXL4_EFEMP2_ITGA5_BMP4_LTBP2_TGFB3_FBLN5_MFAP1_FBN1_LOXL1_FURIN_VTN_ITGB3_FBN3_LTBP4_TGFB1_BMP2_GDF5_BMP7_FBLN1
518754_GO:2000105_positive_regulation_of_DNA-dependent_DNA_replication	12	12	1.0554e-09	9.99999e-06	CDC7_BMP6_BMP5_STOML2_CIZ1_E2F8_CDK2_E2F7_BMP4_INO80_DBF4B_WIZ
510759_GO:0048704_embryonic_skeletal_system_morphogenesis	93	74	4.31582e-12	1.9e-05	HSPG2_COL11A1_ALX3_TBX15_SLC39A1_PRRX1_FLVCR1_WNT9A_SOX11_MYCN_OSR1_ASXL2_SIX2_DLX2_HOXD3_SATB2_TWIST2_TGFBR2_CTNNB1_SETD2_HYAL1_SHOX2_DLG1_WDR19_PDGFRA_SPEF2_NIPBL_MEF2C_NDST1_TFAP2A_MDFI_MTHFD1L_TWIST1_HOXA11_GLI3_EYA1_RDH10_MMP16_OSR2_GRHL2_PAX5_TGFBR1_PRRX2_ZEB1_NODAL_FGFR2_ALX4_DSCAML1_TULP3_COL2A1_HOXC9_MYF5_ALX1_CHST11_MMP14_BMP4_SIX4_MTHFD1_TGFB3_GSC_SMAD3_AXIN1_IRX5_LHX1_PCGF2_WNT9B_HOXB…
510761_GO:0048706_embryonic_skeletal_system_development	124	99	1.60701e-12	2e-05	PAX7_HSPG2_SLC35D1_COL11A1_ALX3_TBX15_SLC39A1_PBX1_PRRX1_FLVCR1_WNT9A_SOX11_MYCN_OSR1_ASXL2_SIX2_ACVR2A_DLX2_SP3_HOXD1_SATB2_IHH_TWIST2_TGFBR2_CTNNB1_SETD2_HYAL1_WNT5A_SHOX2_DLG1_NKX3-2_TAPT1_WDR19_PDGFRA_SPEF2_NIPBL_MEF2C_NDST1_TFAP2A_MDFI_MTHFD1L_T_TWIST1_HOXA11_GLI3_SULF1_EYA1_RDH10_MMP16_OSR2_GRHL2_EXT1_DMRT2_PAX5_PCSK5_TGFBR1_PRRX2_KIAA1217_ZEB1_NODAL_RBP4_FGFR2_DEAF1_ALX4_WNT11_DSCAML1_TULP…
502828_GO:0033612_receptor_serine/threonine_kinase_binding	14	13	3.74291e-09	2.59999e-05	BMP8B_BMP10_BMP3_BMP6_BMP5_INHBA_MAGI2_NODAL_BMP4_SYNJ2BP_SMAD6_BMP2_BMP7
494533_GO:0010463_mesenchymal_cell_proliferation	11	11	3.06779e-09	2.7e-05	OSR1_STAT1_CTNNB1_MSX1_HAND2_FGFR2_FGF4_BMP4_FGF7_BMP2_BMP7
487094_GO:0000803_sex_chromosome	28	27	5.60517e-10	2.8e-05	MAEL_RNF2_SMC6_DNMT3A_SUMO1_RAD18_SMARCC1_ATR_H2AFZ_PLK4_UBE2B_H2AFY_DAXX_ESCO2_SMC5_H2AFY2_EED_BIRC2_H2AFX_CDK2_SUZ12_PCGF2_SMCHD1_SIN3B_PBX4_DMRTC2_SMARCB1
515626_GO:0070696_transmembrane_receptor_protein_serine/threonine_kinase_binding	13	12	6.99634e-09	3.99999e-05	BMP8B_BMP3_BMP6_BMP5_INHBA_MAGI2_NODAL_BMP4_SYNJ2BP_SMAD6_BMP2_BMP7
517005_GO:0072089_stem_cell_proliferation	54	53	2.67311e-10	6.99999e-05	ARTN_DOCK7_WNT2B_NES_PRG4_ASPM_CD34_WNT3A_OSR1_RAB10_SIX2_STAT1_TRIM71_CTNNB1_ARIH2_WNT5A_MECOM_MSX1_LEF1_HHIP_SFRP2_HAND2_ID4_TEAD3_DAGLB_FZD9_ABCB1_FGFR1_FGFR2_DAGLA_FGF4_KCNA1_ETV6_SOX5_WNT10B_RACGAP1_NEUROD4_FRS2_ASCL1_SART3_DCT_BMP4_NUMB_EML1_FGF7_NDE1_PAFAH1B1_CTC1_RNF43_NUMBL_BMP2_BMP7_RUNX1
487440_GO:0001501_skeletal_system_development	445	360	1.71631e-16	7.79998e-05	SKI_DHRS3_EPHA2_PAX7_HSPG2_RUNX3_EXTL1_WASF2_MATN1_BMP8B_COL9A2_PRDX1_TAL1_HSPB11_USP1_SLC35D1_CYR61_COL11A1_ALX3_WNT2B_TRIM45_TBX15_GJA5_SETDB1_SLC39A1_THBS3_BCAN_ADAMTS4_DDR2_PBX1_PRRX1_MYOC_PAPPA2_PTPRC_CACNA1S_PRELP_FLVCR1_TGFB2_MIA3_WNT9A_SOX11_MYCN_OSR1_MATN3_ASXL2_IFT172_SRD5A2_PKDCC_SIX2_MEIS1_CYP26B1_EIF2AK3_ARID5A_INSIG2_EN1_GLI2_ACVR2A_SP5_DLX2_SP3_HOXD1_PRKRA_FRZB_COL5A2_NAB1_SATB2_BM…
198893_WP400_p38_MAPK_Signaling_Pathway	32	32	3.25729e-09	8.39998e-05	CDC42_MKNK1_SHC1_MEF2D_PLA2G4A_MAPKAPK2_TGFB2_ATF2_STAT1_CREB1_MAP3K1_RIPK1_DAXX_MAPK14_MAP3K7_MAP3K5_RAC1_HSPB1_MYC_TGFBR1_TRAF2_DDIT3_MAPKAPK5_MAX_MAP3K9_RPS6KA5_RASGRF1_TRADD_MAP2K4_MAP2K6_GRB2_HMGN1
492110_GO:0009790_embryo_development	985	679	1.80895e-21	8.39998e-05	SKI_ICMT_ENO1_MFN2_EPHA2_MFAP2_PAX7_WNT4_ID3_GRHL3_SYF2_WDTC1_PHACTR4_RBBP4_GJB3_INPP5B_MACF1_KCNQ4_YBX1_TIE1_NASP_STIL_SSBP3_JUN_FOXD3_SLC35D1_WLS_PRKACB_CYR61_LMO4_GFI1_VCAM1_COL11A1_ALX3_HIPK1_TBX15_NOTCH2_GJA5_SETDB1_SLC39A1_MUC1_CRABP2_VANGL2_PBX1_POU2F1_PRRX1_TDRD5_RNF2_CDC73_ZNF281_ELF3_ETNK2_RBBP5_IL10_PLXNA2_LAMB3_NEK2_FLVCR1_PROX1_TGFB2_HLX_DISP1_TP53BP2_MIXL1_PSEN2_WNT3A_NUP133_EGLN1_R…
517133_GO:0072217_negative_regulation_of_metanephros_development	10	10	6.56589e-08	8.59998e-05	PAX8_STAT1_CTNNB1_ADIPOQ_PAX2_WT1_IFNG_BMP4_SALL1_HNF1B
494926_GO:0010862_positive_regulation_of_pathway-restricted_SMAD_protein_phosphorylation	45	40	2.40387e-09	0.000109999	BMP8B_TGFB2_LEFTY2_GDF7_BMP10_INHBB_ACVR2A_ACVR1_MSTN_BMPR2_INHA_BMP3_DAB2_GDF9_BMP6_HFE_CSNK2B_BMP5_TTK_INHBA_BMP1_RBPMS_SDCBP_GDF6_TGFBR1_ENG_GDF10_NODAL_BMPR1A_ACVR1B_GDF11_INHBE_BMP4_TGFB3_SMAD4_GDF1_TGFB1_BMP2_GDF5_BMP7
487977_GO:0002088_lens_development_in_camera-type_eye	64	59	8.58783e-10	0.000119999	SKI_EPHA2_FOXE3_BCAR3_WNT2B_HIPK1_GJA8_PYGO2_KDM5B_PROX1_SOX11_SIX3_MEIS1_CRYGA_WNT7A_TGFBR2_CTNNB1_WNT5A_PVRL3_BFSP2_SKIL_SOX2_CRYGS_DLG1_SLC7A11_GJA1_CITED2_WNT2_HIPK2_TMOD1_TGFBR1_GATA3_VIM_PITX3_FGFR2_PAX6_CRYAB_PVRL1_CDON_WNT5B_MIP_CDK4_FRS2_SLITRK6_SOX1_BMP4_SMAD3_NTRK3_MAF_CTNS_CRYBA1_UNC45B_MED1_TGFB1_SIX5_LIM2_TBC1D20_BFSP1_NF2
504479_GO:0035295_tube_development	587	493	2.18695e-18	0.000199998	SKI_ERRFI1_CTNNBIP1_PDPN_EPHA2_PAX7_WNT4_LUZP1_CLIC4_SEPN1_ARID1A_PHACTR4_STK40_HEYL_EDN2_STIL_SSBP3_TACSTD2_PRKACB_BCL10_LMO4_GLMN_GPSM2_RBM15_NRAS_MAN1A2_NOTCH2_GJA5_VANGL2_PBX1_CHI3L1_PLXNA2_HSD11B1_PROX1_TGFB2_HLX_ENAH_MIXL1_PSEN2_WNT3A_NUP133_AGT_RYR2_SDCCAG8_KIF26B_RPS7_SOX11_ID2_ITGB1BP1_ROCK2_MYCN_OSR1_GDF7_IFT172_SLC8A1_PKDCC_SIX2_EPAS1_EPCAM_NOTO_ATOH8_SEMA4C_EDAR_BCL2L11_PAX8_EN1_EPB41…
514856_GO:0061311_cell_surface_receptor_signaling_pathway_involved_in_heart_development	20	20	3.65668e-08	0.000219998	NOTCH2_VANGL2_WNT3A_CTNNB1_WNT5A_MSX1_RBPJ_WNT8A_MSX2_POU5F1_HEY2_GALNT11_HEY1_LRP6_BMP4_DLL4_JUP_BMP2_JAG1_SNAI1
490425_GO:0005160_transforming_growth_factor_beta_receptor_binding	46	41	6.68697e-09	0.000239998	BMP8B_TGFBR3_TGFB2_LEFTY2_GDF7_BMP10_TGFBRAP1_INHBB_MSTN_INHA_TGFBR2_RASL11B_BMP3_SNX25_GDF9_BMP6_BMP5_INHBA_BMP1_GDF6_TGFBR1_ENG_BAMBI_GDF10_NODAL_GDF11_INHBE_USP15_SNX6_BMP4_TGFB3_SMAD3_SMURF2_SMAD2_SMAD7_GDF1_TGFB1_FKBP1A_BMP2_GDF5_BMP7
513949_GO:0060393_regulation_of_pathway-restricted_SMAD_protein_phosphorylation	56	50	7.2787e-09	0.000259997	BMP8B_TGFB2_LEFTY2_GDF7_BMP10_INHBB_ACVR2A_ACVR1_MSTN_BMPR2_INHA_BMP3_SNX25_DAB2_GDF9_BMP6_HFE_CSNK2B_BMP5_TTK_BMPER_INHBA_BMP1_RBPMS_SDCBP_GDF6_TGFBR1_ENG_GDF10_DKK1_PBLD_NODAL_BMPR1A_STRAP_ACVR1B_GDF11_INHBE_BMP4_TGFB3_GREM1_SMAD6_LDLRAD4_SMAD7_SMAD4_PIN1_GDF1_TGFB1_BMP2_GDF5_PMEPA1
499262_GO:0021983_pituitary_gland_development	40	40	1.03438e-08	0.000269997	WNT4_KDM1A_TBX19_SIX3_GLI2_CREB1_WNT5A_POU1F1_GATA2_SOX2_HES1_RBPJ_PITX2_SLC6A3_SRD5A1_FGF10_ISL1_OTP_PITX1_PROP1_POU3F2_GHRHR_BMPR1A_FGF8_TCF7L2_PAX6_DRD2_ETS1_GLI1_HMGA2_GSX1_NKX2-1_BMP4_DUOX2_ALDH1A2_SALL1_CDH1_ADCYAP1_BMP2_GHRH
487567_GO:0001654_eye_development	338	299	4.0471e-14	0.000279997	SKI_NPHP4_CASZ1_MFN2_EPHA2_MFAP2_EPHB2_CLIC4_ARID1A_PHACTR4_HDAC1_HPCA_COL8A2_FOXE3_JUN_RPE65_BCAR3_OLFM3_GNAT2_WNT2B_HIPK1_NOTCH2_GJA8_PYGO2_NES_ATF6_FASLG_CRB1_CACNA1S_KDM5B_ATP2B4_RD3_PROX1_TGFB2_WNT9A_SOX11_ZNF513_CYP1B1_SOS1_SIX3_EFEMP1_WDPCP_MEIS1_VAX2_SLC4A5_CNGA3_NPHP1_MERTK_RAB3GAP1_GPD2_SP3_NEUROD1_COL5A2_BMPR2_ABI2_CRYGA_IHH_PRSS56_TWIST2_WNT7A_RARB_SLC4A7_TGFBR2_ACVR2B_CTNNB1_LAMB2_GN…
488800_GO:0003002_regionalization	314	260	1.19143e-13	0.000279997	SKI_CTNNBIP1_PAX7_NBL1_SCMH1_DMRTA2_SSBP3_WLS_MTF2_CELSR2_WNT2B_HIPK1_VANGL2_PBX1_NME7_TDRD5_RNF2_BTG2_PLXNA2_DISP1_PSEN2_WNT3A_GREM2_MSGN1_OSR1_IFT172_SIX2_OTX1_VAX2_CYP26B1_NOTO_TCF7L1_PAX8_EN1_EPB41L5_GLI2_ZEB2_ACVR2A_TBR1_TTC21B_DLX2_HOXD3_NEUROD1_NCKAP1_SF3B1_BMPR2_NRP2_FZD5_PAX3_GBX2_TRAF3IP1_WNT7A_EOMES_ACVR2B_CTNNB1_TDGF1_SEMA3F_WNT5A_FEZF2_ARL13B_IFT57_IFT122_PPP2R3A_CHRD_TRA2B_TP63_HES1…
510653_GO:0048592_eye_morphogenesis	148	140	5.69759e-11	0.000299997	SKI_CASZ1_MFN2_EPHA2_MFAP2_EPHB2_ARID1A_PHACTR4_COL8A2_FOXE3_RPE65_BCAR3_OLFM3_GNAT2_WNT2B_HIPK1_NOTCH2_FASLG_CRB1_PROX1_WNT9A_SOX11_SIX3_EFEMP1_MEIS1_VAX2_CNGA3_SP3_COL5A2_CRYGB_IHH_RARB_SLC4A7_CTNNB1_GNAT1_WNT5A_CCDC66_ARL6_COL8A1_PVRL3_IFT122_EPHB1_PPP2R3A_FOXL2_PRKCI_SOX2_PROM1_KDR_PITX2_TENM3_NIPBL_HCN1_MAN2A1_FBN2_FOXF2_TFAP2A_BAK1_TULP1_VEGFA_TFAP2B_PRDM1_AHI1_CITED2_DLL1_SDK1_TWIST1_AQP1_…
506101_GO:0043010_camera-type_eye_development	299	267	7.56405e-14	0.000309997	SKI_NPHP4_CASZ1_MFN2_EPHA2_EPHB2_CLIC4_ARID1A_PHACTR4_HDAC1_HPCA_COL8A2_FOXE3_JUN_RPE65_BCAR3_GNAT2_WNT2B_HIPK1_NOTCH2_GJA8_PYGO2_NES_CACNA1S_KDM5B_ATP2B4_RD3_PROX1_WNT9A_SOX11_ZNF513_CYP1B1_SOS1_SIX3_EFEMP1_WDPCP_MEIS1_VAX2_SLC4A5_CNGA3_NPHP1_MERTK_RAB3GAP1_GPD2_SP3_NEUROD1_BMPR2_ABI2_CRYGA_IHH_PRSS56_TWIST2_WNT7A_RARB_SLC4A7_TGFBR2_ACVR2B_CTNNB1_LAMB2_GNAT1_WNT5A_CCDC66_MITF_ARL6_COL8A1_RPL24_M…
510657_GO:0048598_embryonic_morphogenesis	563	446	2.24657e-16	0.000319997	SKI_EPHA2_MFAP2_WNT4_LUZP1_GRHL3_SYF2_KDF1_PHACTR4_HDAC1_GJB5_MACF1_KCNQ4_STIL_WLS_PRKACB_CYR61_LMO4_GFI1_VCAM1_COL11A1_ALX3_HIPK1_TBX15_NOTCH2_GJA5_SLC39A1_EFNA1_CRABP2_VANGL2_PBX1_POU2F1_PRRX1_RNF2_CDC73_ZNF281_IL10_LAMB3_FLVCR1_PROX1_HLX_ENAH_MIXL1_PSEN2_WNT3A_RYR2_GREM2_RPS7_SOX11_ID2_ROCK2_MYCN_OSR1_GDF7_NCOA1_ASXL2_IFT172_SOS1_SIX2_EFEMP1_WDPCP_ATP6V1B1_CYP26B1_NAT8B_ATOH8_DUSP2_SEMA4C_AFF3…
487442_GO:0001503_ossification	237	218	9.98527e-13	0.000339997	EPHA2_HSPG2_ZBTB40_RUNX3_BMP8B_CYR61_COL11A1_SORT1_CSF1_CTSK_TUFT1_ADAR_THBS3_MEF2D_NR1I3_DDR2_MYOC_SUCO_DHX9_PTGS2_MYOG_WNT3A_HNRNPU_RDH14_PKDCC_ATP6V1B1_EIF2AK3_SNRNP200_FHL2_GLI2_SP3_COL5A2_NAB1_HSPE1_SATB2_IGFBP5_IHH_NPPC_HDAC4_CLEC3B_LIMD1_PTH1R_PLXNB1_RHOA_CASR_DNAJC13_WWTR1_IGSF10_DHX36_SHOX2_IFT80_SOX2_CHRD_AHSG_OSTN_STATH_BMP3_SPP1_LEF1_FAT4_SMAD1_VCAN_MEF2C_HSD17B4_SMAD5_SLC26A2_SPARC_F…
499183_GO:0021904_dorsal/ventral_neural_tube_patterning	19	19	1.71972e-07	0.000339997	PAX7_PSEN2_WNT3A_GLI2_IFT122_WDR19_KIF3A_TBC1D32_GLI3_SMO_MNX1_PTCH1_TULP3_TCTN1_FOXA1_BMP4_PSEN1_GSC_FOXA2
516654_GO:0071731_response_to_nitric_oxide	22	22	9.80018e-08	0.000389996	EGLN1_MTR_TPO_IL1R1_HNRNPD_CCNA2_GUCY1B3_AQP1_CCL19_TRAF2_MAPK8_MMP3_CDK2_KCNC2_NOS1_FOXO1_BMP4_THBS1_MT3_DPEP1_CCR7_DNM2
518469_GO:0090329_regulation_of_DNA-dependent_DNA_replication	36	33	5.87364e-08	0.000449996	CDC7_PID1_SENP2_RFC4_WRNIP1_BMP6_BMP5_RFC2_TERF1_NBN_DSCC1_STOML2_CIZ1_FBXO18_SMC3_E2F8_MRE11A_CDK2_E2F7_RFC5_BRCA2_RFC3_DACH1_BMP4_INO80_TIPIN_TICRR_BLM_TERF2_LIG3_DBF4B_WIZ_CHEK2
487569_GO:0001656_metanephros_development	75	74	1.54114e-09	0.000459995	WNT4_ID3_APH1A_NPHS2_CD34_KIF26B_ID2_OSR1_SIX2_PAX8_HOXD11_STAT1_CXCR2_CTNNB1_LAMB2_ROBO2_ADIPOQ_HES1_SLIT2_PDGFRA_FRAS1_PKD2_SPRY1_IRX2_IRX1_BASP1_NIPBL_GDNF_FGF10_FOXD1_EGR1_PDGFRB_TFAP2B_TCF21_HOXA11_AQP1_GLI3_SMO_NKX3-1_EYA1_RDH10_CALB1_OSR2_PTCH1_GATA3_ITGA8_RET_DLG5_PAX2_FGF8_LGR4_WT1_ACAT1_AQP2_HOXC11_GDF11_BMP4_SIX4_GREM1_FBN1_CTSH_UMOD_SALL1_IRX3_NF1_LHX1_WNT9B_SOX9_FOXJ1_SMAD4_BCL2_BMP7…
513951_GO:0060395_SMAD_protein_signal_transduction	57	52	1.49146e-08	0.000459995	SKI_BMP8B_JUN_TGFB2_LEFTY2_GDF7_BMP10_ATOH8_INHBB_MSTN_INHA_SLC33A1_NCEH1_AFP_BMP3_SMAD1_SUB1_LNPEP_GDF9_JADE2_SMAD5_BMP6_BMP5_T_INHBA_MAGI2_HIPK2_GATA4_BMP1_GDF6_ROR2_VIM_GDF10_NODAL_RBM14-RBM4_GDF11_INHBE_BTBD11_SMAD9_BMP4_FOS_TGFB3_SMAD3_STOML1_SMAD2_SMAD4_GDF1_TGFB1_BMP2_GDF5_HNF4A_BMP7
492160_GO:0009887_organ_morphogenesis	860	646	1.80561e-19	0.000469995	SKI_ERRFI1_MTOR_MFN2_DHRS3_EPHA2_MFAP2_PAX7_WNT4_EPHB2_ID3_GRHL3_ARID1A_PHACTR4_MATN1_HDAC1_CSF3R_HEYL_KCNQ4_FOXE3_JUN_RPE65_LHX8_CYR61_HS2ST1_TGFBR3_GFI1_BCAR3_S1PR1_OLFM3_COL11A1_RBM15_WNT2B_HIPK1_TBX15_NOTCH2_GJA5_TUFT1_SLC39A1_GBA_MEF2D_VANGL2_DDR2_PBX1_PRRX1_FASLG_PAPPA2_LHX4_UCHL5_LHX9_NR5A2_TNNI1_ELF3_KDM5B_MDM4_FLVCR1_PROX1_TGFB2_HLX_LEFTY1_PSEN2_WNT3A_ACTA1_AGT_EGLN1_EDARADD_RYR2_KIF26B_…
493898_GO:0009791_post-embryonic_development	107	104	8.29151e-10	0.00051999	MTOR_MFAP2_SZT2_ACADM_PYGO2_KDM5B_ETNK2_TBCE_APOB_SLC8A1_EFEMP1_EMX1_BCL2L11_NR4A2_SLC4A10_SCN9A_FZD5_STK36_NPPC_GIGYF2_ITPR1_ATG7_ACVR2B_CSRNP1_CCDC66_HEG1_SERP1_TIPARP_MECOM_TAPT1_GRXCR1_KDR_TET2_HELT_SEPP1_GABRG2_ALDH5A1_BAK1_CLPS_VEGFA_MUT_PRDM1_IGF2R_SEMA3C_FOXP2_MNX1_IMPAD1_AGO2_ACO1_GNAQ_TGFBR1_INVS_TAL2_KLF4_RC3H2_GATA3_ARID5B_SGPL1_NKX2-3_TCF7L2_SLC18A2_FGFR2_PLEKHA1_SOX6_ALX4_DHCR7_INPP…
487978_GO:0002089_lens_morphogenesis_in_camera-type_eye	20	20	1.9327e-07	0.000529995	SKI_EPHA2_BCAR3_HIPK1_PROX1_SOX11_SIX3_MEIS1_CRYGB_CTNNB1_PVRL3_SOX2_CITED2_HIPK2_TDRD7_PITX3_PVRL1_SOX1_BMP4_TBC1D20
510627_GO:0048562_embryonic_organ_morphogenesis	287	248	6.13393e-13	0.000529995	EPHA2_MFAP2_HSPG2_EPHB2_GRHL3_ARID1A_PHACTR4_KCNQ4_STIL_GFI1_COL11A1_ALX3_HIPK1_TBX15_SLC39A1_EFNA1_VANGL2_PRRX1_FLVCR1_PROX1_HLX_WNT3A_RYR2_SOX11_ID2_MYCN_OSR1_ASXL2_IFT172_SIX2_EFEMP1_WDPCP_ATP6V1B1_NOTO_PAX8_INSIG2_GLI2_ACVR1_BBS5_DLX2_SP3_HOXD3_PRKRA_NEUROD1_NCKAP1_SATB2_FZD5_IHH_GBX2_TWIST2_ATP2B2_RARB_TGFBR2_CTNNB1_SETD2_HYAL1_WNT5A_HESX1_LRIG1_ARL13B_IFT57_GATA2_NPHP3_FOXL2_ZIC1_CLRN1_SHOX…
506100_GO:0043009_chordate_embryonic_development	591	475	2.30712e-16	0.000539989	SKI_ICMT_ENO1_MFN2_EPHA2_PAX7_HSPG2_LUZP1_GRHL3_SYF2_WDTC1_PHACTR4_GJB3_INPP5B_YBX1_TIE1_NASP_STIL_SSBP3_FOXD3_SLC35D1_PRKACB_CYR61_LMO4_GLMN_VCAM1_COL11A1_ALX3_TBX15_NOTCH2_SETDB1_SLC39A1_MUC1_VANGL2_PBX1_PRRX1_ELF3_ETNK2_IL10_PLXNA2_NEK2_FLVCR1_PROX1_CAPN2_ENAH_PSEN2_WNT3A_NUP133_EGLN1_ZBTB18_RPS7_SOX11_KIDINS220_ROCK2_MYCN_MSGN1_OSR1_APOB_SF3B6_NCOA1_ASXL2_IFT172_BIRC6_SLC8A1_SIX2_EPAS1_MSH2_E…
518325_GO:0090185_negative_regulation_of_kidney_development	17	17	4.94926e-07	0.000539989	TACSTD2_OSR1_PAX8_STAT1_CTNNB1_ADIPOQ_GATA3_PAX2_WT1_IFNG_BMP4_SIX1_GREM1_SALL1_FLCN_HNF1B_BMP7
500306_GO:0031016_pancreas_development	82	81	3.61571e-09	0.000539995	WLS_IL6R_PKLR_VHLL_ILDR2_NR5A2_PROX1_EIF2AK3_RFX8_NEUROD1_IHH_ACVR2B_CTNNB1_WNT5A_NPHP3_SLC2A2_CCDC39_HES1_NKX3-2_CCKAR_AFP_NKX6-1_FGF10_ISL1_APC_BMP6_SOX4_BAK1_BMP5_RFX6_DLL1_IL6_GCK_CDK6_PAX4_SMO_MNX1_CLU_C8orf22_HNF4G_RFX3_ANXA1_INVS_PTF1A_NEUROG3_HHEX_TCF7L2_INS_PDE3B_PAX6_MEN1_SIDT2_IAPP_CELA1_GDF11_IGF1_IFT88_PDX1_FOXO1_BMP4_AKT1_MEIS2_ONECUT1_ALDH1A2_IGF1R_DNAAF1_FOXF1_HNF1B_GIP_SOX9_CCDC4…
513591_GO:0060033_anatomical_structure_regression	11	11	9.37644e-07	0.000549995	GLI2_LEF1_SMAD5_NINJ1_BMPR1A_SPI1_CD248_LRP5_AMHR2_GLI1_BMP4
750388_ko04390_Hippo_signaling_pathway	140	131	9.31509e-10	0.000579988	PRKCZ_WNT4_BMP8B_INADL_WNT2B_CRB1_TGFB2_TP53BP2_WNT3A_ID2_YWHAQ_GDF7_PPP1CB_MOB1A_CTNNA2_TCF7L1_GLI2_BMPR2_FZD5_WNT10A_WNT7A_TGFBR2_CTNNB1_LIMD1_RASSF1_WNT5A_GSK3B_WWTR1_PRKCI_SOX2_DVL3_DLG1_PPP2R2C_MOB1B_RASSF6_BMPR1B_LEF1_SMAD1_APC_PPP2CA_WNT8A_CTNNA1_FGF1_PPP2R2B_WWC1_FBXW11_BMP6_TEAD3_CCND3_BMP5_CTGF_LATS1_ACTB_FZD9_YWHAG_FZD1_SERPINE1_WNT2_WNT16_PPP2R2A_FZD3_PPP2CB_SNAI2_GDF6_STK3_YWHAZ_FZD6…
487554_GO:0001637_G-protein_coupled_chemoattractant_receptor_activity	26	17	4.05155e-07	0.000599988	ACKR1_GPR75_GPR17_CXCR4_CXCR1_ACKR3_CCR4_CCR8_ACKR2_CCRL2_ACKR4_CCR6_RGR_CXCR5_CMKLR1_CCR7_CCR10
513947_GO:0060391_positive_regulation_of_SMAD_protein_import_into_nucleus	12	12	8.38879e-07	0.000599988	PARP1_DAB2_BMP6_POU5F1_RBPMS_TGFBR1_NODAL_BMPR1A_BMP4_TGFB3_SMAD4_TGFB1
672460_WP2064_Neural_Crest_Differentiation	91	88	2.76788e-09	0.000599988	PAX7_HDAC1_DMBX1_FOXD3_NOTCH2_MPZ_WNT3A_RHOB_TCF7L1_PAX3_GBX2_HDAC4_HDAC11_CTNNB1_MITF_GSK3B_ZIC1_DVL3_HES1_MSX1_RBPJ_PHOX2B_NFKB1_FGF2_SMAD1_CDH6_ISL1_NEUROG1_WNT8A_HDAC3_HAND1_MSX2_TFAP2A_NOTCH4_COL11A2_TFAP2B_HDAC2_HEY2_MYB_OLIG3_DLL1_TWIST1_HOXA1_DLX5_FZD3_FGFR1_SNAI2_MYC_LHX2_ITGB1_FGF8_NFKB2_FGFR2_CTBP2_FGF19_ETS1_SOX5_COL2A1_ASCL1_LHX5_DCT_ZIC5_BMP4_DLL4_PRTG_AXIN1_TBX6_CDH1_DVL2_PMP22_LHX…
487083_GO:0000790_nuclear_chromatin	258	194	5.53262e-11	0.000619988	DFFB_DFFA_TARDBP_KDM1A_RUNX3_TRNP1_RCC1_RBBP4_NASP_TAL1_JUN_FOXD3_UBE2U_POLR3GL_ANP32E_POGZ_GATAD2B_MUC1_ETV3_RNF2_UCHL5_MIXL1_HIST3H2BB_ASXL2_MSH6_MXD1_INO80B_TTC21B_HAT1_STAT1_CREB1_SATB1_KAT2B_THRB_CTNNB1_SMARCC1_ACTR8_RUVBL1_ACTL6A_DVL3_TP63_PPARGC1A_PHOX2B_H2AFZ_HAND2_ING2_ENC1_POLR3G_FER_IRF1_UBE2B_H2AFY_BRD8_IRF4_FOXC1_HIST1H3G_HIST1H2AH_HIST1H3J_ZFP57_POU5F1_EHMT2_RING1_PPARD_SRF_BEND3_HD…
510760_GO:0048705_skeletal_system_morphogenesis	209	176	2.80625e-11	0.000619988	SKI_DHRS3_HSPG2_MATN1_COL11A1_ALX3_TBX15_SLC39A1_THBS3_MEF2D_DDR2_PRRX1_PAPPA2_FLVCR1_TGFB2_WNT9A_SOX11_MYCN_OSR1_ASXL2_SIX2_CYP26B1_INSIG2_SP5_DLX2_HOXD3_PRKRA_NAB1_SATB2_BMPR2_NPPC_TWIST2_WNT7A_RARB_TGFBR2_ACVR2B_CSRNP1_CTNNB1_LTF_SETD2_HYAL2_RYK_TIPARP_SHOX2_IFT80_OSTN_DLG1_IDUA_MSX1_EVC_NKX3-2_WDR19_PDGFRA_BMPR1B_RAB33B_HHIP_SFRP2_SPEF2_NIPBL_GHR_MEF2C_FBN2_NDST1_FGF18_MSX2_BMP6_TFAP2A_COL11A…
516991_GO:0072074_kidney_mesenchyme_development	16	15	4.92962e-07	0.000619988	WNT4_OSR1_SIX2_STAT1_PKD2_BASP1_FOXD1_PDGFRB_TCF21_PAX2_WT1_BMP4_SIX4_SMAD4_BMP7
510654_GO:0048593_camera-type_eye_morphogenesis	114	109	1.10486e-09	0.000629994	SKI_CASZ1_MFN2_EPHA2_EPHB2_ARID1A_PHACTR4_COL8A2_FOXE3_RPE65_BCAR3_GNAT2_WNT2B_HIPK1_NOTCH2_PROX1_WNT9A_SOX11_SIX3_MEIS1_CNGA3_SP3_CRYGB_IHH_SLC4A7_CTNNB1_WNT5A_CCDC66_ARL6_COL8A1_PVRL3_IFT122_EPHB1_SOX2_PROM1_KDR_PITX2_TENM3_HCN1_MAN2A1_FOXF2_TFAP2A_BAK1_VEGFA_TFAP2B_AHI1_CITED2_DLL1_SDK1_TWIST1_AQP1_GLI3_IKZF1_WNT2_WNT16_PTN_HIPK2_RP1_CALB1_TOPORS_RORB_TDRD7_PTF1A_ZEB1_PDE6C_PAX2_PITX3_TH_PAX6_…
487639_GO:0001741_XY_body	16	16	8.47711e-07	0.000639987	MAEL_DNMT3A_SUMO1_RAD18_SMARCC1_ATR_PLK4_UBE2B_DAXX_ESCO2_BIRC2_H2AFX_SIN3B_PBX4_DMRTC2_SMARCB1
493899_GO:0009792_embryo_development_ending_in_birth_or_egg_hatching	602	480	4.2922e-16	0.000639987	SKI_ICMT_ENO1_MFN2_EPHA2_PAX7_HSPG2_LUZP1_GRHL3_SYF2_WDTC1_PHACTR4_GJB3_INPP5B_YBX1_TIE1_NASP_STIL_SSBP3_FOXD3_SLC35D1_PRKACB_CYR61_LMO4_GLMN_VCAM1_COL11A1_ALX3_TBX15_NOTCH2_SETDB1_SLC39A1_MUC1_VANGL2_PBX1_PRRX1_ELF3_ETNK2_IL10_PLXNA2_NEK2_FLVCR1_PROX1_TP53BP2_ENAH_PSEN2_WNT3A_NUP133_EGLN1_ZBTB18_RPS7_SOX11_KIDINS220_ROCK2_MYCN_MSGN1_OSR1_APOB_SF3B6_NCOA1_ASXL2_IFT172_BIRC6_SLC8A1_SIX2_EPAS1_MSH2…
492152_GO:0007389_pattern_specification_process	421	346	6.27702e-14	0.000659987	SKI_CTNNBIP1_C1orf127_PAX7_NBL1_GRHL3_SCMH1_STIL_DMRTA2_SSBP3_WLS_MTF2_CELSR2_RBM15_WNT2B_HIPK1_NOTCH2_VANGL2_PBX1_NME7_TDRD5_RNF2_BTG2_PLXNA2_DISP1_LEFTY1_PSEN2_WNT3A_GREM2_MSGN1_OSR1_DRC1_IFT172_DYNC2LI1_SIX2_OTX1_VAX2_CYP26B1_NOTO_TCF7L1_PAX8_EN1_EPB41L5_GLI2_ZEB2_ACVR2A_ACVR1_TBR1_TTC21B_BBS5_DLX2_HOXD3_NEUROD1_NCKAP1_SF3B1_SATB2_BMPR2_NRP2_FZD5_ERBB4_IHH_PAX3_DAW1_GBX2_TRAF3IP1_WNT7A_EOMES_T…
749777_hsa04390_Hippo_signaling_pathway	140	131	9.31509e-10	0.000659987	PRKCZ_WNT4_BMP8B_INADL_WNT2B_CRB1_TGFB2_TP53BP2_WNT3A_ID2_YWHAQ_GDF7_PPP1CB_MOB1A_CTNNA2_TCF7L1_GLI2_BMPR2_FZD5_WNT10A_WNT7A_TGFBR2_CTNNB1_LIMD1_RASSF1_WNT5A_GSK3B_WWTR1_PRKCI_SOX2_DVL3_DLG1_PPP2R2C_MOB1B_RASSF6_BMPR1B_LEF1_SMAD1_APC_PPP2CA_WNT8A_CTNNA1_FGF1_PPP2R2B_WWC1_FBXW11_BMP6_TEAD3_CCND3_BMP5_CTGF_LATS1_ACTB_FZD9_YWHAG_FZD1_SERPINE1_WNT2_WNT16_PPP2R2A_FZD3_PPP2CB_SNAI2_GDF6_STK3_YWHAZ_FZD6…
948122_GO:1902679_negative_regulation_of_RNA_biosynthetic_process	1088	714	3.6207e-19	0.000659987	SKI_PRDM16_HES2_PER3_ENO1_CTNNBIP1_TARDBP_PRAMEF2_SPEN_WNT4_ID3_RUNX3_FCN3_HDAC1_TRIM62_SFPQ_ZC3H12A_HEYL_SCMH1_YBX1_DMAP1_PLK3_DMBX1_TAL1_BEND5_ZCCHC11_GLIS1_JUN_NFIA_FOXD3_DEPDC1_GFI1_DR1_RWDD3_PRMT6_RBM15_DDX20_TRIM33_TBX15_NOTCH2_TXNIP_CIART_RFX5_GATAD2B_MUC1_ETV3_AIM2_NR1I3_PBX1_CREG1_XCL1_PRRX1_FASLG_TNFSF4_RNF2_TPR_CDC73_LHX9_ZNF281_ELF3_ZBED6_MDM4_ELK4_BATF3_CENPF_TAF1A_PARP1_HIST3H2A_EGL…
501566_GO:0032331_negative_regulation_of_chondrocyte_differentiation	20	19	4.24832e-07	0.000669993	WNT9A_EFEMP1_GLI2_RARB_CTNNB1_NKX3-2_ADAMTS12_SNAI2_TGFBR1_PTHLH_RARG_FAM101A_BMP4_GREM1_ADAMTS7_FAM101B_SOX9_GDF5_CHADL
1269598_R-HSA-4641265_Repression_of_WNT_target_genes	12	12	1.44856e-06	0.000699986	HDAC1_TCF7L1_CTNNB1_CTBP1_LEF1_TCF7_TLE4_TLE1_TCF7L2_CTBP2_TLE3_TLE2
487078_GO:0000785_chromatin	389	284	4.90688e-13	0.000699986	DFFB_CHD5_PARK7_DFFA_EXOSC10_PADI2_HP1BP3_KDM1A_RUNX3_TRNP1_RPA2_RCC1_RBBP4_PHC2_SFPQ_KDM4A_PLK3_NASP_TAL1_JUN_FOXD3_UBE2U_POLR3GL_ANP32E_POGZ_GATAD2B_MUC1_ETV3_MAEL_RNF2_UCHL5_CENPF_CAPN2_MIXL1_HIST3H2BB_AHCTF1_MYCN_ASXL2_CENPA_MSH6_MXD1_HTRA2_ZC3H8_TTC21B_HAT1_NFE2L2_STAT1_SF3B1_ORC2_SUMO1_CREB1_TNP1_RAD18_SATB1_KAT2B_THRB_TOP2B_CTNNB1_SMARCC1_WDR82_ACTR8_RUVBL1_H1FOO_STAG1_ACTL6A_DVL3_TP63_PPA…
138024_tgfbrpathway_TGF-beta_receptor_signaling	49	48	4.44753e-08	0.000739985	ZFYVE9_TGFBR3_SHC1_SOS1_SPTBN1_TGFBR2_CTNNB1_RHOA_EIF2A_SKIL_DAB2_OCLN_ZFYVE16_PPP2CA_CAMK2A_DAXX_MAP3K7_CTGF_DACT2_SMURF1_CAV1_PPP2R2A_PPP2CB_WWP1_TGFBR1_BAMBI_PPP1CA_YAP1_STRAP_TGFB3_RNF111_SMAD3_PML_AXIN1_PARD6A_YWHAE_ARRB2_RPS6KB1_SMURF2_GRB2_SMAD2_SMAD7_SMAD4_NEDD4L_TGFB1_PPP1R15A_FKBP1A_DYNLRB1
498820_GO:0021536_diencephalon_development	78	76	2.0542e-08	0.000759985	WNT4_KDM1A_CHRNB2_TBX19_NCOA1_SRD5A2_SIX3_OTX1_GLI2_RAB3GAP1_ZEB2_NR4A2_NRP2_CREB1_GBX2_WNT5A_POU1F1_GATA2_SOX2_HES1_RBPJ_LEF1_PITX2_SLC6A3_SRD5A1_SEMA5A_FGF10_ISL1_OTP_UQCRQ_PITX1_PROP1_POU3F2_GHRHR_OGDH_SEMA3A_SMO_PTN_CNTNAP2_NKX2-6_CRH_TAL2_NRP1_BMPR1A_FGF8_TCF7L2_KCNC1_PAX6_DRD2_ETS1_LRP6_GLI1_HMGA2_KCNC2_UBC_GSX1_POU4F1_NKX2-1_BMP4_OTX2_ESR2_DUOX2_ALDH1A2_FOXB1_SALL1_CDH1_UBB_SLC6A4_HAP1_CRH…
83113_hsa05217_Basal_cell_carcinoma	50	45	1.31204e-07	0.000759985	WNT4_PTCH2_WNT2B_WNT3A_TCF7L1_GLI2_FZD7_FZD5_WNT10A_WNT7A_CTNNB1_WNT5A_GSK3B_DVL3_LEF1_HHIP_APC_TCF7_WNT8A_GLI3_FZD9_FZD1_WNT2_WNT16_SMO_FZD3_FZD6_PTCH1_FZD8_WNT8B_SUFU_TCF7L2_WNT11_FZD4_WNT5B_WNT10B_GLI1_FZD10_BMP4_AXIN1_TP53_FZD2_WNT9B_AXIN2_BMP2
507550_GO:0045168_cell-cell_signaling_involved_in_cell_fate_commitment	29	29	6.06762e-07	0.000799984	WNT4_WNT2B_HIPK1_SIX3_HOXD11_FZD5_CTNNB1_HES1_SPRY1_GDNF_FGF10_FGF1_POU5F1_DLL1_HOXA11_WNT2_HIPK2_FGFR1_FGF8_FGF3_HOXC11_FRS2_NKX2-1_BMP4_SIX1_SALL1_WNT3_SOX9_BMP2
500415_GO:0031128_developmental_induction	28	28	4.68761e-07	0.000819984	WNT4_WNT2B_HIPK1_SIX3_HOXD11_FZD5_CTNNB1_SOX2_SPRY1_GDNF_FGF10_FGF1_POU5F1_HOXA11_WNT2_HIPK2_FGFR1_FGF8_FGF3_HOXC11_FRS2_NKX2-1_BMP4_SIX1_SALL1_WNT3_SOX9_BMP2
512144_GO:0051253_negative_regulation_of_RNA_metabolic_process	1163	742	1.71257e-19	0.000819984	SKI_PRDM16_HES2_PER3_ENO1_CTNNBIP1_TARDBP_PRAMEF2_SPEN_WNT4_SRSF10_RUNX3_FCN3_PTPRU_HDAC1_TRIM62_SFPQ_ZC3H12A_HEYL_SCMH1_YBX1_DMAP1_PLK3_DMBX1_FOXD2_BEND5_ZCCHC11_GLIS1_JUN_NFIA_FOXD3_DEPDC1_GFI1_DR1_RWDD3_PTBP2_PRMT6_RBM15_DDX20_TRIM33_TBX15_NOTCH2_TXNIP_CIART_RFX5_GATAD2B_MUC1_ETV3_AIM2_NR1I3_PBX1_CREG1_XCL1_PRRX1_FASLG_TNFSF4_RNF2_TPR_CDC73_LHX9_ZNF281_ELF3_ZBED6_MDM4_ELK4_BATF3_CENPF_TAF1A_PA…
525_ko05217_Basal_cell_carcinoma	50	45	1.31204e-07	0.000819984	WNT4_PTCH2_WNT2B_WNT3A_TCF7L1_GLI2_FZD7_FZD5_WNT10A_WNT7A_CTNNB1_WNT5A_GSK3B_DVL3_LEF1_HHIP_APC_TCF7_WNT8A_GLI3_FZD9_FZD1_WNT2_WNT16_SMO_FZD3_FZD6_PTCH1_FZD8_WNT8B_SUFU_TCF7L2_WNT11_FZD4_WNT5B_WNT10B_GLI1_FZD10_BMP4_AXIN1_TP53_FZD2_WNT9B_AXIN2_BMP2
496364_GO:0016324_apical_plasma_membrane	268	234	1.04153e-11	0.000859983	PRKCZ_AJAP1_VAMP3_SLC2A5_SLC9A1_SLC2A1_AKR1A1_CYP4A11_INADL_CLCA4_STXBP3_AHCYL1_DRAM2_ATP1A1_PDZK1_IL6R_MUC1_VANGL2_ATP1B1_CRB1_KISS1_DSTYK_SLC26A9_CD55_CD34_USH2A_PSEN2_KCNK1_ADAM17_PLB1_ABCG8_EPCAM_WDPCP_ATP6V1B1_SLC4A5_PROM2_SLC9A4_SLC5A7_MYO7B_LCT_DPP4_STK39_LRP2_BMPR2_FN1_MREG_IGFBP2_KCNE4_RAB17_OXTR_ATP2B2_SLC4A7_SLC22A13_MYRIP_SLC6A20_PTH1R_SLC26A6_HYAL2_TLR9_ATP6V1A_UPK1B_MUC13_TF_AMOTL2_…
1129334_GO:1903507_negative_regulation_of_nucleic_acid-templated_transcription	1066	710	8.80094e-19	0.000879982	SKI_PRDM16_HES2_PER3_ENO1_CTNNBIP1_PEX14_PRAMEF2_SPEN_WNT4_ID3_RUNX3_ZNF593_WDTC1_HDAC1_SFPQ_ZC3H12A_HEYL_SCMH1_YBX1_DMAP1_PLK3_DMBX1_TAL1_BEND5_ZCCHC11_GLIS1_JUN_NFIA_FOXD3_DEPDC1_GFI1_DR1_RWDD3_PRMT6_RBM15_DDX20_TRIM33_TBX15_NOTCH2_TXNIP_CIART_RFX5_GATAD2B_MUC1_ETV3_AIM2_NR1I3_PBX1_CREG1_XCL1_PRRX1_FASLG_TNFSF4_RNF2_TPR_CDC73_LHX9_ZNF281_ELF3_ZBED6_MDM4_ELK4_BATF3_CENPF_TAF1A_PARP1_HIST3H2A_EGL…
504466_GO:0035282_segmentation	94	90	6.24549e-09	0.000899982	MTF2_TDRD5_PLXNA2_PSEN2_WNT3A_MSGN1_OSR1_TCF7L1_EPB41L5_GLI2_ZEB2_HOXD8_NCKAP1_NRP2_FZD5_TDGF1_SEMA3F_WNT5A_PPP2R3A_RBPJ_LEF1_SFRP2_IRX2_IRX1_BASP1_WNT8A_FOXC1_RIPPLY2_TBX18_T_DLL1_LFNG_MEOX2_HOXA2_COBL_SEMA3C_SEMA3A_XRCC2_NKX3-1_SFRP1_PRKDC_RGS20_MLLT3_ROR2_CRB2_BMI1_ABI1_NRP1_DKK1_EGR2_BMPR1A_WT1_ATM_LRP6_FRS2_MYF5_TBX3_TMED2_PCDH8_BMP4_OTX2_PSEN1_FOXB1_SMAD3_PCSK6_AXIN1_PALB2_TBX6_RPGRIP1L_IRX…
507559_GO:0045177_apical_part_of_cell	336	280	3.57514e-12	0.000899982	PRKCZ_AJAP1_VAMP3_SLC2A5_CDC42_CLIC4_SLC9A1_SLC2A1_AKR1A1_CYP4A11_DAB1_INADL_CLCA4_VCAM1_GPSM2_AHCYL1_DRAM2_ATP1A1_PDZK1_IL6R_MUC1_VANGL2_ADCY10_ATP1B1_CRB1_KISS1_DSTYK_SLC26A9_CD55_CD34_USH2A_PSEN2_KCNK1_ADAM17_OTOF_PLB1_ABCG8_EPCAM_WDPCP_ATP6V1B1_SLC4A5_FABP1_PROM2_SLC9A4_SLC5A7_EDAR_MYO7B_LCT_ACVR1_FAP_STK39_LRP2_BMPR2_FN1_MREG_IGFBP2_KCNE4_RAB17_OXTR_ATP2B2_SLC4A7_SLC22A13_MYRIP_CTNNB1_SLC6A2…
507589_GO:0045216_cell-cell_junction_organization	161	147	6.58027e-10	0.000919982	RCC2_CDC42_GJA4_CLDN19_TESK2_INADL_PKN2_RHOC_HIPK1_GJA5_CGN_RAB13_CADM3_MPZ_NFASC_TGFB2_GNPAT_ACTN2_STRN_LIMS2_PKP4_XIRP2_CTNNB1_RHOA_CADM2_PVRL3_HEG1_CLDN18_PRKCI_ECT2_CLDN1_DLG1_ANK2_UGT8_CLDN22_CDH18_CDH12_CDH10_CDH9_CDH6_ITGA2_OCLN_APC_CTNNA1_CSF1R_DSP_SRF_GJA1_PTPRK_PERP_CLDN20_MLLT4_FSCN1_RAC1_CCM2_CLDN3_CLDN12_CLDN15_CLDN23_PTK2B_ZNF703_SNAI2_CDH17_MTDH_GRHL2_MTSS1_TLN1_DFNB31_MPP7_ITGB1_P…
508081_GO:0045740_positive_regulation_of_DNA_replication	82	78	1.59026e-08	0.000939981	CDC42_JUN_CDC7_SHC1_CCT3_NEK7_NEK2_NVL_CCT4_CCT7_GLI2_CTNNB1_ATR_PDGFRA_EREG_PARM1_PDGFC_CCT5_FGF10_CSF2_BMP6_BMP5_PKIB_MAS1_MAP3K4_RAC1_IL6_EGFR_CCT6A_EPO_POT1_TNKS_NPM2_HMBOX1_GRHL2_MAPK15_STOML2_KLF4_CIZ1_PRKCQ_CDK1_DNA2_TNKS2_OBFC1_INS_E2F8_ATM_ATF1_HNRNPA1_CDK2_GLI1_CCT2_E2F7_KITLG_IGF1_MAPKAPK5_PLA2G1B_BMP4_TGFB3_GREM1_INO80_IGF1R_MAPK3_ACD_WRAP53_CTC1_TNFAIP1_DBF4B_INSR_MAP2K7_CALR_WIZ_PNK…
487269_GO:0001046_core_promoter_sequence-specific_DNA_binding	96	92	8.43009e-09	0.00097998	THRAP3_MTF1_HEYL_TAL1_CIART_PROX1_H3F3A_SMYD3_SOX11_TAF1B_PAX8_NR4A2_TBR1_SP3_STAT1_GBX2_PPARG_NR1D2_MITF_GATA2_RBPJ_CLOCK_REST_H2AFZ_SMAD1_MEF2C_H2AFY_SMAD5_NSD1_RREB1_TFAP2A_SOX4_NFYA_TFAP2B_HSF2_ESR1_TBP_IKZF1_ZNF277_NRF1_KLF10_NFIL3_NR4A3_CDK9_GATA3_CREM_SIRT1_TCF7L2_ARNTL_PAX6_SPI1_YAP1_KMT2A_SP1_STAT6_CRY1_KDM2B_PDX1_SOHLH2_SOX1_PRMT5_ESR2_FOS_RORA_CHD2_RRN3_NLRC5_ZFHX3_TAF1C_TP53_MYOCD_SUZ…
499727_GO:0030326_embryonic_limb_morphogenesis	130	114	1.07683e-08	0.00109989	SKI_ECE1_HDAC1_ALX3_NOTCH2_GJA5_CRABP2_PBX1_PRRX1_FLVCR1_PSEN2_WNT9A_MYCN_OSR1_WDPCP_CYP26B1_AFF3_BCL2L11_EN1_GLI2_SP9_HOXD9_IHH_TRAF3IP1_WNT7A_RARB_CTNNB1_WNT5A_IFT122_MBNL1_SHOX2_MECOM_TP63_MSX1_WDR19_FRAS1_LEF1_PITX2_INTU_SFRP2_HAND2_C5orf42_FBN2_PITX1_MSX2_TFAP2A_PBX2_RAB23_HDAC2_GJA1_GNA12_TWIST1_SP8_HOXA13_GLI3_DLX5_LMBR1_FGFR1_IMPAD1_CHD7_RDH10_OSR2_GRHL2_FZD6_RSPO2_RECK_GNAQ_ROR2_PTCH1_PR…
504423_GO:0035239_tube_morphogenesis	350	315	1.64386e-12	0.00109989	SKI_CTNNBIP1_EPHA2_WNT4_LUZP1_CLIC4_ARID1A_PHACTR4_STIL_TACSTD2_PRKACB_BCL10_LMO4_GLMN_RBM15_VANGL2_PBX1_KDM5B_HLX_ENAH_WNT3A_AGT_RYR2_SDCCAG8_KIF26B_RPS7_SOX11_ID2_ITGB1BP1_ROCK2_MYCN_OSR1_GDF7_IFT172_SIX2_NOTO_ATOH8_SEMA4C_EDAR_BCL2L11_PAX8_EPB41L5_GLI2_ZEB2_ACVR1_BBS5_HOXD11_NCKAP1_CASP8_CXCR2_IHH_EPHA4_PAX3_GBX2_TGFBR2_TRIM71_ACVR2B_CTNNB1_SETD2_MST1_WNT5A_ROBO1_ARL13B_IFT57_PLXND1_NPHP3_SHOX…
515758_GO:0070830_bicellular_tight_junction_assembly	38	37	3.23513e-07	0.00109989	INADL_CGN_RAB13_F11R_STRN_CLDN18_PRKCI_ECT2_CLDN1_DLG1_CLDN22_OCLN_APC_SRF_CLDN20_CLDN3_CLDN12_CLDN15_CLDN23_MTDH_GRHL2_MPP7_ITGB1_PARD3_FRMPD2_ARL2_WNT11_MPP5_PARD6A_MARVELD3_RAMP2_TBCD_PARD6G_ACTN4_PARD6B_CLDN17_CLDN14
517126_GO:0072210_metanephric_nephron_development	30	30	1.06818e-06	0.00109989	WNT4_NPHS2_CD34_KIF26B_OSR1_SIX2_PAX8_CTNNB1_LAMB2_HES1_PDGFRA_PKD2_IRX2_IRX1_GDNF_FOXD1_PDGFRB_TFAP2B_TCF21_AQP1_SMO_PAX2_LGR4_WT1_BMP4_GREM1_SALL1_LHX1_SOX9_PDGFB
502304_GO:0033083_regulation_of_immature_T_cell_proliferation	10	9	4.9575e-06	0.00111998	IL1B_IHH_KIAA0922_GNRH1_RIPK2_CDKN2A_BMI1_BMP4_ERBB2
516961_GO:0072044_collecting_duct_development	9	9	4.17424e-06	0.00117998	TFAP2B_DACT2_AKR1B1_CALB1_DLG5_PAX2_AQP2_BMP4_WNT9B
198802_WP1591_Heart_Development	41	41	6.39832e-07	0.00119988	BMP10_SMYD1_BMPR2_BHLHE40_CTNNB1_PITX2_SMAD1_HAND2_VEGFC_IRX4_FGF10_ISL1_MEF2C_MIR143_HAND1_NKX2-5_FOXC1_SRF_VEGFA_HEY2_TBX20_GATA4_HEY1_BMPR1A_FGF8_VEGFB_ERBB3_PTPN11_TBX5_NFATC4_BMP4_NFATC3_TBX2_GATA6_SMAD4_NFATC1_BMP2_FOXA2_NFATC2_TBX1_MAPK1
487655_GO:0001759_organ_induction	18	18	1.46832e-06	0.00119988	WNT2B_HOXD11_CTNNB1_SPRY1_GDNF_FGF10_FGF1_POU5F1_HOXA11_WNT2_FGFR1_FGF8_FGF3_HOXC11_FRS2_BMP4_SIX1_BMP2
491500_GO:0006605_protein_targeting	381	327	5.7329e-13	0.00119988	ICMT_RERE_PEX14_MFN2_DDOST_RPL11_OPRD1_KPNA6_MACF1_IPO13_RPS8_ZFYVE9_JUN_ATG4C_RPL5_TXNIP_PIP5K1A_RPS27_ADAR_MTX1_VHLL_PEX19_TOMM40L_TPR_TIMM17A_ADORA1_NFASC_TGFB2_SRP9_NUP133_AGT_TOMM20_RPS7_YWHAQ_GCKR_EHD3_SIX2_SPTBN1_RPS27A_PEX13_PPP3R1_RPL31_RGPD3_RGPD4_RANBP2_RGPD8_MTX2_NUP35_TRAK2_NOP58_RPL37A_SLC11A1_ZFAND2B_AP1S3_MFF_RTP5_TRNT1_RPL32_CHCHD4_RPL15_GOLGA4_RPSA_RPL14_TRAK1_ZDHHC3_RTP3_NCKIPS…
498816_GO:0021532_neural_tube_patterning	33	33	1.59798e-06	0.00119988	PAX7_SSBP3_PSEN2_WNT3A_EN1_GLI2_GBX2_TRAF3IP1_ARL13B_IFT122_HES1_WDR19_KIF3A_TBC1D32_GLI3_SMO_MNX1_SOX17_PTCH1_FGF8_PAX6_TULP3_LRP6_TCTN1_KDM2B_FOXA1_BMP4_PSEN1_GSC_IFT140_RPGRIP1L_TMEM107_FOXA2
504292_GO:0035107_appendage_morphogenesis	157	140	2.1315e-09	0.00119988	SKI_ECE1_HDAC1_ALX3_NOTCH2_GJA5_CRABP2_PBX1_PRRX1_PLXNA2_FLVCR1_PSEN2_WNT9A_SOX11_MYCN_OSR1_PKDCC_WDPCP_CYP26B1_AFF3_BCL2L11_EN1_GLI2_SP9_HOXD9_IHH_TRAF3IP1_WNT7A_RARB_CTNNB1_MUSTN1_WNT5A_IFT122_MBNL1_SHOX2_MECOM_TP63_ZNF141_IDUA_MSX1_WDR19_FRAS1_BMPR1B_LEF1_PITX2_INTU_SFRP2_HAND2_C5orf42_FGF10_FBN2_PITX1_MSX2_TFAP2A_SOX4_PBX2_BAK1_TFAP2B_RAB23_HDAC2_GJA1_GNA12_TWIST1_SP8_HOXA13_GLI3_SEMA3C_DLX5_…
504293_GO:0035108_limb_morphogenesis	152	135	2.22722e-09	0.00119988	SKI_ECE1_HDAC1_ALX3_NOTCH2_GJA5_CRABP2_PBX1_PRRX1_PLXNA2_FLVCR1_PSEN2_WNT9A_SOX11_MYCN_OSR1_PKDCC_WDPCP_CYP26B1_AFF3_BCL2L11_EN1_GLI2_SP9_HOXD9_IHH_TRAF3IP1_WNT7A_RARB_CTNNB1_WNT5A_IFT122_MBNL1_SHOX2_MECOM_TP63_ZNF141_IDUA_MSX1_WDR19_FRAS1_BMPR1B_LEF1_PITX2_INTU_SFRP2_HAND2_C5orf42_FGF10_FBN2_PITX1_MSX2_TFAP2A_SOX4_PBX2_BAK1_TFAP2B_RAB23_HDAC2_GJA1_GNA12_TWIST1_SP8_HOXA13_GLI3_SEMA3C_DLX5_LMBR1_F…
510758_GO:0048703_embryonic_viscerocranium_morphogenesis	10	10	7.42669e-06	0.00119988	NIPBL_MEF2C_NDST1_MTHFD1L_HOXA2_RDH10_CHST11_MTHFD1_LHX1_TBX1
511980_GO:0051055_negative_regulation_of_lipid_biosynthetic_process	42	41	3.05522e-07	0.00119988	WNT4_WDTC1_GFI1_ATP1A1_PROX1_INSIG2_ORMDL1_ACADL_SCAP_REST_NFKB1_LPCAT1_PRKAA1_PDE8B_BMP5_GPER1_INSIG1_ERLIN2_SNAI2_AKR1C3_MALRD1_SIRT1_ERLIN1_DKK3_FGF19_APOC3_ORMDL2_CYP27B1_NR1H4_PIBF1_SERPINA12_ACADVL_BRCA1_SLC27A1_APOC1_TRIB3_BMP2_SNAI1_SOD1_SIK1_PDGFB
514157_GO:0060602_branch_elongation_of_an_epithelium	17	17	2.34057e-06	0.00119988	HOXD13_WNT5A_SPRY1_FGF10_FGF1_ESR1_RDH10_TNC_FGFR2_YAP1_TMTC3_SPRY2_BMP4_MED1_SOX9_TGFB1_TFAP2C
518456_GO:0090316_positive_regulation_of_intracellular_protein_transport	233	214	1.69725e-10	0.00119988	UBE2J2_ZBTB17_PINK1_NBPF3_CDC42_SLC9A1_HPCA_OSCP1_SNIP1_DMAP1_PLK3_LEPROT_SH3GLB1_UBL4B_PDZK1_CTSK_KCNN3_SEC16B_FAM20B_PTGS2_CYB5R1_RAB29_HHAT_PARP1_WNT3A_RHOU_CNST_ITGB1BP1_EPT1_PPP3R1_HTRA2_STARD7_IL18R1_EDAR_IL1B_HNMT_WDR75_FZD5_ERBB4_ACSL3_MFF_NMUR1_EDEM1_CAMK1_RHOA_HYAL2_BAP1_PRKCD_GSK3B_HCLS1_KPNA1_RUVBL1_ZIC1_ECT2_ACTL6A_HES1_RUFY3_CDKL2_PPP3CA_UBE2D3_EGF_SFRP2_TLR3_SEMA5A_DAB2_PIK3R1_ZBED…
754932_GO:2000826_regulation_of_heart_morphogenesis	26	26	1.33436e-06	0.00119988	RNF207_GNG5_WNT3A_BMP10_CTNNB1_HES1_RBPJ_HAND2_ISL1_FOXC1_POU5F1_TWIST1_SMO_EYA1_DKK1_LRP6_NACA_TBX5_BMP4_SIX1_MESP1_TBX2_SOX9_SMAD4_BMP2_TBX1
514585_GO:0061037_negative_regulation_of_cartilage_development	25	24	1.15654e-06	0.00123998	TGFB2_WNT9A_EFEMP1_GLI2_FRZB_RARB_CTNNB1_NKX3-2_ADAMTS12_LEP_SNAI2_TGFBR1_WNT11_PTHLH_RARG_FAM101A_BMP4_GREM1_ADAMTS7_FAM101B_RARA_SOX9_GDF5_CHADL
490922_GO:0005923_bicellular_tight_junction	98	90	7.98681e-08	0.00129987	PRKCZ_NPHP4_CLDN19_INADL_MAGI3_CGN_RAB13_ARHGEF2_F11R_STRN_EPCAM_NPHP1_PARD3B_FZD5_CTNNB1_MAGI1_AMOTL2_CLDN18_RAP2B_CLDN11_ECT2_CLDN16_DLG1_RAPGEF2_CLDN24_OCLN_APC_SYNPO_TJAP1_BVES_CLDN20_ADCYAP1R1_CLDN4_MAGI2_CLDN12_CLDN15_AOC1_CLDN23_MTDH_MPDZ_DDX58_TJP2_TGFBR1_EPB41L4B_FRMD4A_MPP7_PARD3_FRMPD2_ANK3_LIN7C_CCND1_AMOTL1_AMICA1_CLMP_ESAM_JAM3_YBX3_CDK4_LIN7A_ATP7B_CLDN10_MPP5_CCDC85C_TJP1_CGNL1_UB…
491745_GO:0006884_cell_volume_homeostasis	17	17	9.3397e-07	0.00129987	CLCN6_FSHR_ADD1_CLCN3_AQP1_LRRC8A_ANXA7_KCNMA1_CLNS1A_SLC6A12_ANO6_TRPV4_P2RX7_E2F4_SLC12A4_KCNN4_SHANK3
494523_GO:0010453_regulation_of_cell_fate_commitment	29	29	1.22982e-06	0.00129987	CASZ1_PAX7_IL23R_LMO4_GFI1_TNFSF18_WNT3A_FZD7_CTNNB1_RBPJ_FGF2_SFRP2_IL12B_POU5F1_SPDEF_SOSTDC1_FGFR1_SOX17_DKK1_BMPR1A_WNT8B_FGFR2_IL23A_DUSP6_BMP4_MESP1_HNF1B_JUP_IL12RB1
505868_GO:0042762_regulation_of_sulfur_metabolic_process	18	18	2.95561e-06	0.00129987	PDK1_NFE2L2_CTNNB1_PDHB_PXYLP1_SNCA_BHMT_PDK4_DLD_PDP1_TCF7L2_PDHX_DLAT_SP1_PDP2_PDPR_PDK2_COMT
505876_GO:0042770_signal_transduction_in_response_to_DNA_damage	95	90	2.78568e-08	0.00129987	CASP9_PSMB2_GADD45A_PSMA5_PSMB4_MUC1_RFWD2_MDM4_PSME4_RPS27A_PSMD14_SP100_PSMD1_PSMD6_CEP63_PSMD2_TP63_SOX4_PSMB9_MAPK14_CDKN1A_CDC5L_MYO6_FOXO3_PSMB1_PSMA2_PSMC2_HIPK2_CASP2_PAXIP1_PRKDC_NBN_NDRG1_GML_PSMD5_PSMB7_ABL1_PSMD13_PGAP2_PSMA1_PSMC3_PRPF19_KAT5_ATM_FOXM1_ING4_CDKN1B_CDK2_MDM2_E2F7_CRADD_TRIAP1_PSMD9_UBC_BRCA2_PSMB11_PSME2_PSMA6_PSMC6_PSMA3_BATF_PSMC1_PPP2R5C_PML_PSMA4_TFAP4_PSMB10_PSMD…
507951_GO:0045603_positive_regulation_of_endothelial_cell_differentiation	14	14	3.79498e-06	0.00129987	ATOH8_PROC_CTNNB1_BMP6_GDF2_ACVRL1_BTG1_BMP4_CDH5_ALOX12_TMEM100_S1PR2_ETV2_CLDN5
511769_GO:0050803_regulation_of_synapse_structure_or_activity	220	202	1.48477e-10	0.00129987	AGRN_PRKCZ_CLSTN1_CDC42_EPHB2_NCDN_PPT1_CDC20_AMIGO1_CHRNB2_NTRK1_KCNJ10_TNR_PTGS2_ADORA1_CNTN2_PSEN2_ARF1_AGT_DISC1_CRIPT_NRXN1_LRRTM1_DBI_RAB3GAP1_CREB1_SERPINE2_RAB17_CNTN4_LRRN1_OXTR_CAMK1_ATP2B2_HRH1_WNT7A_COLQ_CX3CR1_AMIGO3_LRTM1_WNT5A_ABHD6_ROBO2_GSK3B_MGLL_EPHB1_CLSTN2_SLITRK3_GHSR_NLGN1_EPHB3_ETV5_HTT_DRD5_CD38_KIT_SNCA_PDLIM5_RAPGEF2_CTNND2_PLK2_MAP1B_RASGRF2_MEF2C_EFNA5_PAIP2_CAMK2A_GR…
518644_GO:0097094_craniofacial_suture_morphogenesis	15	15	3.01209e-06	0.00129987	INSIG2_MSX2_RAB23_TWIST1_GLI3_INSIG1_MMP16_FREM1_FGFR2_FGF4_MMP14_BMP4_TGFB3_TGFB1_MEGF8
754183_GO:1901216_positive_regulation_of_neuron_death	66	65	1.26422e-07	0.00129987	AGRN_MTOR_CASP9_CDC42_PCSK9_JUN_MCL1_FASLG_TGFB2_TP53BP2_BCL2L11_ATF2_HDAC4_CTNNB1_GSK3B_CASP3_ITGA1_NR3C1_TFAP2A_AGER_DAXX_TFAP2B_EPHA7_GRIK2_FOXO3_MAP3K5_PARK2_AIMP2_SRPK2_PTPRZ1_CASP2_ZNF746_CDK5_CLU_IKBKB_MUSK_ABL1_DDIT4_PTPN5_RAPSN_BAD_MAP3K11_PICALM_ATM_DDIT3_PAWR_ASCL1_NOS1_EIF2S1_NQO1_TP53_NF1_CDK5R1_CCL3_NGFR_PMAIP1_MAP2K7_PIN1_GSK3A_APOE_BBC3_BAX_UBE2M_TRPM2_ATF4
96865_ko04142_Lysosome	111	104	9.78169e-09	0.00129987	FUCA1_LAPTM5_PPT1_ATP6V0B_DNASE2B_SORT1_AP4B1_CTSK_GBA_CTSE_LAPTM4A_SLC11A1_AP1S3_SUMF1_GLB1_HYAL1_LAMP3_IDUA_SCARB2_MANBA_MFSD8_CTSO_AGA_HEXB_ARSB_AP3S1_GM2A_CLTB_PPT2_SLC17A5_CD164_IGF2R_GUSB_AP4M1_AP1S1_ATP6V0A4_CTSB_ASAH1_ENTPD4_AP3M2_HGSNAT_ATP6V1H_ATP6V0D2_LAPTM4B_CLTA_CTSL_CTSV_PSAP_AP3M1_LIPA_CTSD_TPP1_ACP2_CTSW_CTSF_TCIRG1_CTSC_SLC11A2_CD63_GNS_GNPTAB_ABCB9_ATP6V0A2_CLN5_LAMP1_AP1G2_CTSG…
99052_hsa04142_Lysosome	111	104	9.78169e-09	0.00129987	FUCA1_LAPTM5_PPT1_ATP6V0B_DNASE2B_SORT1_AP4B1_CTSK_GBA_CTSE_LAPTM4A_SLC11A1_AP1S3_SUMF1_GLB1_HYAL1_LAMP3_IDUA_SCARB2_MANBA_MFSD8_CTSO_AGA_HEXB_ARSB_AP3S1_GM2A_CLTB_PPT2_SLC17A5_CD164_IGF2R_GUSB_AP4M1_AP1S1_ATP6V0A4_CTSB_ASAH1_ENTPD4_AP3M2_HGSNAT_ATP6V1H_ATP6V0D2_LAPTM4B_CLTA_CTSL_CTSV_PSAP_AP3M1_LIPA_CTSD_TPP1_ACP2_CTSW_CTSF_TCIRG1_CTSC_SLC11A2_CD63_GNS_GNPTAB_ABCB9_ATP6V0A2_CLN5_LAMP1_AP1G2_CTSG…
501565_GO:0032330_regulation_of_chondrocyte_differentiation	46	44	3.31517e-07	0.00135997	WNT9A_PKDCC_SIX2_EFEMP1_GLI2_HOXD11_IHH_RARB_CTNNB1_SHOX2_NKX3-2_BMPR1B_ADAMTS12_FGF18_BMP6_CTGF_SCIN_HOXA11_GLI3_POR_LOXL2_SNAI2_GDF6_TRPS1_TGFBR1_SOX6_RELA_ZBTB16_SOX5_PTHLH_ACVRL1_RARG_FAM101A_BMP4_GREM1_SMAD3_ADAMTS7_GLG1_MAF_FAM101B_AXIN2_SOX9_GDF5_CHADL
518762_GO:2000113_negative_regulation_of_cellular_macromolecule_biosynthetic_process	1244	783	3.16377e-19	0.00137997	SKI_PRDM16_HES2_PER3_ENO1_CTNNBIP1_PEX14_PRAMEF2_SPEN_WNT4_ID3_RUNX3_WDTC1_PTPRU_PUM1_HDAC1_SFPQ_AGO3_SNIP1_HEYL_SCMH1_YBX1_DMAP1_EIF2B3_DMBX1_FOXD2_BEND5_ZCCHC11_TMEM59_JUN_NFIA_FOXD3_DEPDC1_GFI1_DR1_RWDD3_PRMT6_RBM15_DDX20_MOV10_TRIM33_TBX15_NOTCH2_TXNIP_CIART_RFX5_S100A11_GATAD2B_MUC1_ETV3_AIM2_NR1I3_PBX1_POU2F1_XCL1_PRRX1_FASLG_TNFSF4_RC3H1_RNF2_TPR_CDC73_LHX9_ZNF281_ELF3_ZBED6_MDM4_ELK4_BATF…
490803_GO:0005771_multivesicular_body	36	35	1.33375e-06	0.00139986	ATP13A2_SFTPB_STEAP3_SLC40A1_ACPP_LRAT_CRHBP_CD74_HMP19_HLA-DMA_GJA1_EGFR_SFTPC_KIAA0368_TSG101_PGA5_BACE1_LRRK2_PMEL_SLC17A8_TPT1_NDFIP2_LAMP1_RAB27A_RAB11A_CTSH_ZP2_SLC2A4_CD300LG_HGS_RAB27B_BST2_CD79A_NAPSA_CST3
505612_GO:0042475_odontogenesis_of_dentin-containing_tooth	71	64	4.78747e-08	0.00139986	HDAC1_CSF3R_LHX8_EDARADD_CNNM4_EDAR_BCL2L11_GLI2_ITGA6_ATF2_WNT6_SCN10A_CTNNB1_TP63_MSX1_ENAM_LEF1_PITX2_HAND2_FGF10_CTNNA1_HAND1_MSX2_FOXC1_HDAC2_PERP_SOSTDC1_GLI3_SMO_CA2_TNC_BMPR1A_NKX2-3_CHUK_TCF7L2_HTRA1_STIM1_ADM_TRAF6_LRP4_FGF4_MMP20_PVRL1_LRP6_FOXO1_BMP4_SLC24A4_BCL11B_JAG2_WDR72_ROGDI_ANKRD11_DLX3_FAM20A_ITGB4_NFIC_BAX_KLK4_BMP2_BMP7_LAMA5_TBX1_NF2_PPARA
507376_GO:0044427_chromosomal_part	708	485	6.5715e-15	0.00139986	DFFB_CHD5_PARK7_DFFA_EXOSC10_RCC2_HP1BP3_KDM1A_RUNX3_TRNP1_RPA2_RCC1_RBBP4_PHC2_SFPQ_CDCA8_SCMH1_KDM4A_DMAP1_PLK3_NASP_TAL1_ORC1_JUN_ITGB3BP_UBE2U_MSH4_LRIF1_DCLRE1B_SYCP1_POLR3GL_POGZ_GATAD2B_MUC1_PMF1-BGLAP_ETV3_NUF2_MAEL_CENPL_RNF2_TPR_CDC73_NEK2_NSL1_CENPF_CAPN2_PSEN2_HIST3H2BB_NUP133_AHCTF1_ID2_MYCN_SMC6_ASXL2_CENPA_WDR43_DPY30_MTA3_MSH6_XPO1_APLF_MXD1_POLE4_NCAPH_BUB1_ZC3H8_CLASP1_MCM6_MBD5…
510768_GO:0048713_regulation_of_oligodendrocyte_differentiation	29	28	9.05983e-07	0.00139986	MTOR_SLC45A3_DUSP10_ID2_CXCR4_DLX2_PPARG_CTNNB1_DRD3_HES1_WDR1_GSX2_ID4_TNFRSF21_HDAC2_RHEB_ZNF488_TCF7L2_TENM4_PRMT5_BMP4_DICER1_LINGO1_ASPA_NF1_SIRT2_NKX2-2_OLIG2
514583_GO:0061035_regulation_of_cartilage_development	61	59	1.44149e-07	0.00139986	CYR61_TGFB2_WNT9A_PKDCC_SIX2_EFEMP1_BMP10_GLI2_HOXD11_FRZB_BMPR2_IHH_RARB_CTNNB1_WNT5A_SHOX2_NKX3-2_BMPR1B_SMAD1_ADAMTS12_FGF18_BMP6_CTGF_SCIN_HOXA11_GLI3_POR_LEP_BMP1_LOXL2_SNAI2_GDF6_TRPS1_TGFBR1_GDF2_SOX6_RELA_WNT11_ZBTB16_SOX5_PTHLH_ACVRL1_RARG_FAM101A_BMP4_GREM1_SMAD3_ADAMTS7_GLG1_MAF_FAM101B_RARA_AXIN2_SOX9_CARM1_TGFB1_BMP2_GDF5_CHADL
499731_GO:0030330_DNA_damage_response,_signal_transduction_by_p53_class_mediator	83	78	4.22341e-08	0.00139997	PSMB2_PSMA5_PSMB4_MUC1_RFWD2_MDM4_PSME4_RPS27A_PSMD14_SP100_PSMD1_PSMD6_PSMD2_TP63_SOX4_PSMB9_CDKN1A_MYO6_FOXO3_PSMB1_PSMA2_PSMC2_HIPK2_CASP2_PAXIP1_NBN_NDRG1_GML_PSMD5_PSMB7_PSMD13_PSMA1_PSMC3_KAT5_ATM_FOXM1_ING4_CDKN1B_CDK2_MDM2_E2F7_CRADD_TRIAP1_PSMD9_UBC_BRCA2_PSMB11_PSME2_PSMA6_PSMC6_PSMA3_BATF_PSMC1_PPP2R5C_PML_PSMA4_TFAP4_PSMB10_PSMD7_USP10_PSMB6_TP53_UBB_PSMD11_PSMB3_PSMD3_BRCA1_PSMC5_PSM…
504297_GO:0035112_genitalia_morphogenesis	11	11	3.65133e-06	0.00141997	CTNNB1_TP63_NIPBL_FGF10_TCF7_ROR2_RBP4_TCF7L2_LRP6_KLHL10_SYCP2
494042_GO:0009953_dorsal/ventral_pattern_formation	97	92	2.68558e-08	0.00149985	PAX7_NBL1_DISP1_PSEN2_WNT3A_GREM2_IFT172_SIX3_VAX2_NOTO_EN1_GLI2_TTC21B_HOXD11_FZD5_WNT7A_CTNNB1_WNT5A_ARL13B_IFT122_CHRD_SENP2_WDR19_GSX2_NKX6-1_BMPR1B_CXXC4_EGF_INTU_HHIP_APC_KIF3A_PROP1_EDN1_MDFI_RAB23_TBC1D32_SP8_EVX1_TBX20_GLI3_SMO_MNX1_SFRP1_RGS20_DMRT3_CER1_PTCH1_LHX2_LMX1B_BMPR1A_WNT8B_FGF8_SUFU_DBX1_PAX6_LRP4_LRP5_DYNC2H1_DSCAML1_TULP3_LRP6_GLI1_DUSP6_ASCL1_RFX4_FOXN4_TCTN1_IFT88_SOX1_NK…
500890_GO:0031641_regulation_of_myelination	33	33	1.32939e-06	0.00149985	MTOR_NCMAP_KIF14_EIF2AK3_RARB_CTNNB1_DLG1_RXRB_TNFRSF21_FIG4_HGF_NRG1_TG_RXRA_PARD3_PTEN_TCF7L2_MYRF_TENM4_MTMR2_ZPR1_RARG_IFNG_RNF10_WASF3_DICER1_AKT1_RARA_NGFR_CDH2_MAG_SIRT2_KLK8
504333_GO:0035148_tube_formation	141	137	2.11553e-09	0.00149985	SKI_WNT4_LUZP1_GRHL3_ARID1A_PHACTR4_STIL_PRKACB_BCL10_LMO4_GLMN_VANGL2_ENAH_SDCCAG8_RPS7_SOX11_ITGB1BP1_ROCK2_OSR1_GDF7_IFT172_ATOH8_SEMA4C_EDAR_BCL2L11_PAX8_ZEB2_NCKAP1_CASP8_WNT6_PAX3_TRIM71_CTNNB1_SETD2_WNT5A_IFT57_IFT122_DVL3_OPA1_CC2D2A_LIAS_SHROOM3_SEC24B_SFRP2_IRX2_IRX1_GDNF_FGF10_HAND1_TFAP2A_SOX4_PTK7_VEGFA_RAB23_MAP3K7_CITED2_MTHFD1L_T_TWIST1_HOXA1_RALA_COBL_FZD1_PODXL_FZD3_SFRP1_STK3_G…
516990_GO:0072073_kidney_epithelium_development	120	116	2.30388e-08	0.00149985	CTNNBIP1_WNT4_HEYL_TACSTD2_HS2ST1_PBX1_NPHS2_CD34_AGT_KIF26B_OSR1_SDC1_SIX2_EPCAM_PAX8_HOXD11_CXCR2_WNT6_EPHA4_RARB_CTNNB1_LAMB2_ROBO2_KLF15_HES1_DLG1_PROM1_SLIT2_PKD2_NPNT_SPRY1_FAT4_SMAD1_IRX2_IRX1_ADAMTS16_BASP1_GDNF_FOXD1_MEF2C_SMAD5_KLHL3_FGF1_FOXC1_TFAP2B_EPHA7_SIM1_TCF21_AHI1_DLL1_HOXA11_AQP1_BMPER_GLI3_MAGI2_SMO_PODXL_FGFR1_SFRP1_EYA1_CALB1_MTSS1_MYC_CER1_PTCH1_GATA3_RET_PAX2_FGF8_FGFR2_D…
517199_GO:0072283_metanephric_renal_vesicle_morphogenesis	11	11	8.30731e-06	0.00149985	KIF26B_SIX2_PAX8_CTNNB1_GDNF_SMO_PAX2_BMP4_GREM1_SALL1_LHX1
490059_GO:0004745_retinol_dehydrogenase_activity	16	12	5.1467e-06	0.00159984	DHRS3_DHRS9_ADH7_SDR16C5_RDH10_AKR1C3_RDH5_RDH16_RDH12_DHRS7C_RDH8_BMP2
505613_GO:0042476_odontogenesis	98	87	7.3103e-08	0.00159984	ALPL_ID3_HDAC1_CSF3R_LHX8_CSF1_TUFT1_TGFB2_EDARADD_OSR1_SDC1_CNNM4_EDAR_BCL2L11_GLI2_ITGA6_ATF2_WNT10A_SCN10A_CTNNB1_TP63_MSX1_ENAM_LEF1_PITX2_HAND2_FGF10_PAM_CTNNA1_HAND1_MSX2_FOXC1_HDAC2_PERP_SOSTDC1_TWIST1_AQP1_GLI3_COL1A2_LAMB1_SMO_CA2_OSR2_AQP3_TNC_ZNF22_BMPR1A_NKX2-3_CHUK_FGF8_TCF7L2_FGFR2_HTRA1_STIM1_ADM_TRAF6_LRP4_FGF4_MMP20_PVRL1_LRP6_AQP6_FOXO1_PAX9_BMP4_TGFB3_SLC24A4_BCL11B_JAG2_MYO5A_…
496515_GO:0045892_negative_regulation_of_transcription,_DNA-templated	1038	699	2.33912e-18	0.00169983	SKI_PRDM16_HES2_PER3_ENO1_CTNNBIP1_PEX14_PRAMEF2_SPEN_WNT4_ID3_RUNX3_ZNF593_WDTC1_HDAC1_SFPQ_ZC3H12A_HEYL_SCMH1_YBX1_DMAP1_PLK3_DMBX1_TAL1_BEND5_ZCCHC11_GLIS1_JUN_NFIA_FOXD3_DEPDC1_GFI1_DR1_RWDD3_PRMT6_RBM15_DDX20_TRIM33_TBX15_NOTCH2_TXNIP_CIART_RFX5_GATAD2B_MUC1_ETV3_AIM2_NR1I3_PBX1_POU2F1_XCL1_PRRX1_FASLG_TNFSF4_RNF2_TPR_CDC73_LHX9_ZNF281_ELF3_ZBED6_MDM4_ELK4_BATF3_CENPF_TAF1A_PARP1_HIST3H2A_EG…
507402_GO:0044454_nuclear_chromosome_part	443	321	2.34573e-12	0.00169983	DFFB_DFFA_TARDBP_KDM1A_RUNX3_TRNP1_RPA2_RCC1_RBBP4_NASP_TAL1_ORC1_JUN_FOXD3_UBE2U_MSH4_LRIF1_DCLRE1B_SYCP1_POLR3GL_POGZ_GATAD2B_MUC1_ETV3_RNF2_CDC73_PARP1_HIST3H2BB_ASXL2_CENPA_PPP1CB_MSH6_MXD1_INO80B_POLE4_BUB1_MCM6_ORC4_TTC21B_SSB_HAT1_PMS1_STAT1_NABP1_ORC2_CREB1_SMARCAL1_SP100_SATB1_SGOL1_THRB_MLH1_CTNNB1_SMARCC1_WDR82_ACTR8_THOC7_RUVBL1_ATR_ACTL6A_DVL3_TP63_RNF212_PPARGC1A_PHOX2B_POLR2B_CENPC…
1269596_R-HSA-195253_Degradation_of_beta-catenin_by_the_destruction_complex	77	70	8.76041e-08	0.00179982	HDAC1_PSMB2_PSMA5_PSMB4_PPP2R5A_PSME4_RPS27A_TCF7L1_PSMD14_PSMD1_CTNNB1_PSMD6_GSK3B_PSMD2_CTBP1_LEF1_APC_PPP2CA_CSNK1A1_PSMB9_PPP2R5D_PSMB1_PSMA2_PSMC2_CUL1_PPP2CB_TLE4_TLE1_PSMD5_PSMB7_FRAT2_BTRC_TCF7L2_CTBP2_PSMD13_PSMA1_PSMC3_PPP2R5B_PPP2R1B_PSMD9_UBC_PSMB11_PSME2_PSMA6_PSMC6_PSMA3_PPP2R5E_PSMC1_PPP2R5C_TLE3_PSMA4_AXIN1_PSMB10_PSMD7_PSMB6_UBB_PSMD11_PSMB3_PSMD3_PSME3_PSMC5_PSMD12_PSMA8_TLE2_PS…
1269744_R-HSA-69580_p53-Dependent_G1/S_DNA_damage_checkpoint	55	51	8.51863e-07	0.00179982	PSMB2_PSMA5_PSMB4_RFWD2_PSME4_RPS27A_PSMD14_PSMD1_PSMD6_PSMD2_PSMB9_CDKN1A_PSMB1_PSMA2_PSMC2_CCNE2_PSMD5_PSMB7_PSMD13_PSMA1_PSMC3_ATM_CDKN1B_CDK2_MDM2_PSMD9_UBC_PSMB11_PSME2_PSMA6_PSMC6_PSMA3_PSMC1_PSMA4_PSMB10_PSMD7_PSMB6_TP53_UBB_PSMD11_PSMB3_PSMD3_PSME3_PSMC5_PSMD12_PSMA8_CCNE1_PSMD8_PSMC4_PSMF1_PSMA7
1269745_R-HSA-69563_p53-Dependent_G1_DNA_Damage_Response	55	51	8.51863e-07	0.00179982	PSMB2_PSMA5_PSMB4_RFWD2_PSME4_RPS27A_PSMD14_PSMD1_PSMD6_PSMD2_PSMB9_CDKN1A_PSMB1_PSMA2_PSMC2_CCNE2_PSMD5_PSMB7_PSMD13_PSMA1_PSMC3_ATM_CDKN1B_CDK2_MDM2_PSMD9_UBC_PSMB11_PSME2_PSMA6_PSMC6_PSMA3_PSMC1_PSMA4_PSMB10_PSMD7_PSMB6_TP53_UBB_PSMD11_PSMB3_PSMD3_PSME3_PSMC5_PSMD12_PSMA8_CCNE1_PSMD8_PSMC4_PSMF1_PSMA7
500154_GO:0030856_regulation_of_epithelial_cell_differentiation	124	115	9.44118e-09	0.00179982	ERRFI1_KDF1_MYCL_PTCH2_FOXE3_VHLL_IL20_ROCK2_MYCN_OSR1_XDH_REG3A_ATOH8_PAX8_PROC_ZEB2_FRZB_STAT1_CTNNB1_ADAMTS9_FOXP1_GSK3B_WWTR1_SOX2_ADIPOQ_TP63_HES1_PROM1_CLOCK_NKX6-1_KIAA1109_FAT4_PRLR_GDNF_APC_IL13_H2AFY_MSX2_BMP6_TNF_NOTCH4_FOXP4_CD109_HEY2_AHI1_DLL1_HOXA7_SFRP4_CAV1_SMO_EZH2_RHEB_NKX6-3_IKBKB_GRHL2_RFX3_AQP3_GNAQ_S1PR3_PTCH1_GATA3_ZEB1_GDF2_NODAL_PAX2_DMBT1_ARNTL_PAX6_BAD_CCND1_YAP1_TNFRS…
503532_GO:0034329_cell_junction_assembly	157	142	6.54991e-09	0.00179982	FBLIM1_RCC2_GJA4_CLDN19_TESK2_INADL_PKN2_RHOC_HIPK1_GJA5_CGN_RAB13_CADM3_PVRL4_LAMC2_NFASC_LAMB3_GNPAT_ACTN2_STRN_LIMS1_LIMS2_PKP4_ITGA6_FN1_TNS1_CTNNB1_RHOA_CADM2_PVRL3_HEG1_CLDN18_PRKCI_ECT2_CLDN1_DLG1_ANK2_UGT8_CLDN22_CDH18_CDH12_CDH10_CDH9_CDH6_ITGA2_OCLN_APC_CTNNA1_SRF_DST_GJA1_PTPRK_CLDN20_MLLT4_FSCN1_CLDN3_CLDN12_CLDN15_FLNC_CLDN23_PTK2B_ZNF703_CDH17_MTDH_GRHL2_PLEC_TLN1_RSU1_MPP7_ITGB1_PA…
507654_GO:0045295_gamma-catenin_binding	11	10	1.01515e-05	0.00179982	LEF1_APC_CTNNA1_PTPRK_TCF7L2_PTPRJ_CDH1_CDH2_DSG1_PTPRT
510633_GO:0048568_embryonic_organ_development	418	349	1.72744e-12	0.00179982	EPHA2_MFAP2_HSPG2_EPHB2_ID3_GRHL3_SYF2_ARID1A_PHACTR4_GJB5_KCNQ4_STIL_FOXD3_CYR61_GFI1_VCAM1_COL11A1_ALX3_HIPK1_TBX15_GJA5_ARNT_SLC39A1_EFNA1_NES_VANGL2_PBX1_PRRX1_IL10_FLVCR1_PROX1_TGFB2_HLX_WNT3A_EGLN1_RYR2_TPO_SOX11_ID2_MYCN_OSR1_NCOA1_ASXL2_IFT172_BIRC6_SLC8A1_PKDCC_SIX2_EPAS1_EFEMP1_WDPCP_ATP6V1B1_NOTO_PAX8_INSIG2_EN1_GLI2_ERCC3_HS6ST1_ACVR1_BBS5_DLX2_SP3_HOXD3_PRKRA_NEUROD1_NCKAP1_SATB2_CAS…
513946_GO:0060390_regulation_of_SMAD_protein_import_into_nucleus	16	16	4.00342e-06	0.00179982	PARP1_WWTR1_DAB2_BMP6_POU5F1_RBPMS_NOV_TGFBR1_PBLD_NODAL_BMPR1A_FAM89B_BMP4_TGFB3_SMAD4_TGFB1
515097_GO:0070160_occluding_junction	102	93	9.95949e-08	0.00179982	PRKCZ_NPHP4_CLDN19_INADL_MAGI3_CGN_RAB13_ARHGEF2_F11R_STRN_EPCAM_NPHP1_PARD3B_FZD5_CTNNB1_MAGI1_ILDR1_AMOTL2_CLDN18_RAP2B_CLDN11_ECT2_CLDN16_DLG1_RAPGEF2_CLDN24_OCLN_APC_SYNPO_TJAP1_BVES_CLDN20_ADCYAP1R1_CLDN4_MAGI2_CLDN12_CLDN15_AOC1_CLDN23_MTDH_MPDZ_DDX58_TJP2_TGFBR1_EPB41L4B_FRMD4A_MPP7_PARD3_FRMPD2_ANK3_LIN7C_CCND1_AMOTL1_AMICA1_CLMP_ESAM_JAM3_YBX3_CDK4_LIN7A_ATP7B_CLDN10_MPP5_CCDC85C_TJP1_CG…
504298_GO:0035113_embryonic_appendage_morphogenesis	130	114	1.07683e-08	0.00183996	SKI_ECE1_HDAC1_ALX3_NOTCH2_GJA5_CRABP2_PBX1_PRRX1_FLVCR1_PSEN2_WNT9A_MYCN_OSR1_WDPCP_CYP26B1_AFF3_BCL2L11_EN1_GLI2_SP9_HOXD9_IHH_TRAF3IP1_WNT7A_RARB_CTNNB1_WNT5A_IFT122_MBNL1_SHOX2_MECOM_TP63_MSX1_WDR19_FRAS1_LEF1_PITX2_INTU_SFRP2_HAND2_C5orf42_FBN2_PITX1_MSX2_TFAP2A_PBX2_RAB23_HDAC2_GJA1_GNA12_TWIST1_SP8_HOXA13_GLI3_DLX5_LMBR1_FGFR1_IMPAD1_CHD7_RDH10_OSR2_GRHL2_FZD6_RSPO2_RECK_GNAQ_ROR2_PTCH1_PR…
488812_GO:0003014_renal_system_process	95	92	4.35057e-08	0.00189981	UTS2_NPPB_CYP4A11_PTGER3_PRKACB_GJA5_NPR1_CHRNB2_ADORA1_REN_CD34_AGT_ADCY3_SLC4A5_TACR1_PRKAR2A_HYAL2_ADCY5_AGTR1_KNG1_WFS1_BTC_EDNRA_ADCY2_NPR3_PTGER4_F2RL1_KLHL3_ADRB2_EDN1_TFAP2B_GJA1_SGK1_PRKAR1B_AQP1_ADCY1_PRKRIP1_PRKAR2B_ADRA1A_SULF1_RRM2B_HAS2_ADCY8_CYP11B2_AQP3_PRKACG_PCSK5_GSN_AKR1C3_KCNMA1_FAS_ADRB1_RAB11FIP2_KCNQ1_HBB_SLC22A6_DRD2_MCAM_KCNJ1_CACNA1C_PTPRO_ADCY6_AQP2_HNF1A_EDNRB_GAS6_AD…
503533_GO:0034330_cell_junction_organization	186	168	1.15025e-09	0.00189981	FBLIM1_RCC2_CDC42_GJA4_CLDN19_TESK2_INADL_PKN2_RHOC_HIPK1_GJA5_CGN_RAB13_CADM3_MPZ_LAMC2_NFASC_LAMB3_TGFB2_GNPAT_ACTN2_STRN_LIMS1_LIMS2_PKP4_XIRP2_ITGA6_FN1_TNS1_CTNNB1_RHOA_CADM2_PVRL3_HEG1_CLDN18_PRKCI_ECT2_CLDN1_DLG1_ANK2_UGT8_CLDN22_CDH18_CDH12_CDH10_CDH9_CDH6_ITGA2_OCLN_APC_CTNNA1_CSF1R_DSP_SRF_DST_GJA1_PTPRK_PERP_CLDN20_MLLT4_FSCN1_RAC1_CCM2_CLDN3_CLDN12_CLDN15_FLNC_CLDN23_PTK2B_ZNF703_SNAI…
517131_GO:0072215_regulation_of_metanephros_development	22	22	4.58733e-06	0.00189981	PAX8_STAT1_CTNNB1_WWTR1_ADIPOQ_FAT4_BASP1_GDNF_EGR1_PDGFRB_MYC_RET_PAX2_WT1_YAP1_IFNG_BMP4_SALL1_HNF1B_WNT9B_LIF_PDGFB
492849_GO:0008589_regulation_of_smoothened_signaling_pathway	62	61	5.17454e-07	0.0019998	PTCH2_PRKACB_GPR161_PRRX1_GPR37L1_DISP1_WNT9A_IFT172_GLI2_TTC21B_IHH_SERPINE2_TRAF3IP1_ARL6_IFT122_ZIC1_SHOX2_IFT80_CHRD_EVC_INTU_HHIP_FGF10_CTNNA1_DCDC2_RAB23_GLI3_POR_SMO_SFRP1_GAS1_PTCH1_PRRX2_BTRC_SUFU_FGFR2_C2CD3_DYNC2H1_CD3E_TULP3_GLI1_RFX4_TCTN1_IFT88_FGF9_RB1_FOXA1_OTX2_RORA_ULK3_KIF7_CHSY1_IFT140_CREBBP_SALL1_RPGRIP1L_MKS1_SKOR2_SALL3_FUZ_FOXA2
495007_GO:0010942_positive_regulation_of_cell_death	584	468	1.79484e-14	0.0019998	AGRN_PLEKHG5_PARK7_DFFA_MTOR_TNFRSF8_CASP9_PINK1_CDC42_ID3_RUNX3_SLC9A1_ATPIF1_LCK_SFPQ_ZC3H12A_UTP11L_FAF1_PCSK9_JUN_ITGB3BP_GADD45A_CYR61_SH3GLB1_F3_VAV3_SORT1_DDX20_NGF_NOTCH2_TXNIP_MLLT11_S100A8_ARHGEF2_ARHGEF11_MNDA_NCSTN_ADCY10_FASLG_PLA2G4A_PTPRC_PHLDA3_IL19_G0S2_ATF3_KCNK2_TGFB2_TP53BP2_PSEN2_OBSCN_AGT_NLRP3_KLF11_MYCN_RHOB_DNMT3A_XDH_NLRC4_EIF2AK2_CYP1B1_SOS1_RPS27A_PPP3R1_TIA1_HTRA2_EIF…
499879_GO:0030553_cGMP_binding	15	15	8.5599e-06	0.0019998	CNGA3_PDE11A_CNGA1_PRKG2_PDE5A_RAPGEF2_PDE10A_CNGB3_PRKG1_PDE6C_CNGA4_PDE2A_PDE6H_CNGB1_PDE6G
1134002_GO:1903827_regulation_of_cellular_protein_localization	508	410	1.03936e-13	0.00209979	UBE2J2_KCNAB2_PARK7_MTOR_EPHA2_RCC2_PINK1_NBPF3_CDC42_KDM1A_LDLRAP1_SLC9A1_ATPIF1_HPCA_OSCP1_SNIP1_DMAP1_PLK3_PRDX1_FAF1_TMEM59_LEPROT_SH3GLB1_GBP1_UBL4B_PDZK1_OTUD7B_CTSK_KCNN3_CCT3_UHMK1_VAMP4_SEC16B_FAM20B_STX6_PTGS2_CYB5R1_RAB29_YOD1_HHAT_NEK2_PPP2R5A_PTPN14_TGFB2_LYPLAL1_PARP1_WNT3A_RHOU_ACTN2_CNST_NLRP3_YWHAQ_DNAJC27_EPT1_PKDCC_PPM1B_CRIPT_NRXN1_ERLEC1_SPTBN1_COMMD1_PPP3R1_CCT7_HTRA2_VAMP8_…
501585_GO:0032350_regulation_of_hormone_metabolic_process	31	29	1.46045e-06	0.00209979	WNT4_KDM1A_ATP1A1_ARNT_FSHR_PAX8_PPARGC1A_REST_PDE8B_NR3C1_STC2_BMP6_TRERF1_BMP5_POR_AKR1C3_GATA3_KCNMA1_CYP17A1_TCF7L2_DKK3_GAL_HIF1A_DUOXA1_IGF1R_CACNA1A_HPN_BMP2_MYT1
516994_GO:0072077_renal_vesicle_morphogenesis	12	12	9.19117e-06	0.00209979	WNT4_KIF26B_SIX2_PAX8_CTNNB1_GDNF_SMO_PAX2_BMP4_GREM1_SALL1_LHX1
672450_WP1971_Integrated_Cancer_pathway	34	33	3.50303e-06	0.00209979	CASP9_JAK1_MSH6_STAT1_CASP8_BARD1_CDC25A_ATR_CASP3_RAD50_CDK1_PTEN_BAD_MRE11A_MMP1_ATM_CHEK1_CDK2_CDK4_MDM2_RB1_AKT1_SMAD3_BLM_PLK1_TP53_BRCA1_SMAD2_BCL2_BAX_CDC25B_E2F1_CHEK2
1269743_R-HSA-69615_G1/S_DNA_Damage_Checkpoints	58	54	4.89391e-07	0.00219978	PSMB2_PSMA5_PSMB4_RFWD2_PSME4_RPS27A_PSMD14_PSMD1_CDC25A_PSMD6_PSMD2_PSMB9_CDKN1A_PSMB1_PSMA2_PSMC2_CCNE2_PSMD5_PSMB7_PSMD13_PSMA1_PSMC3_ATM_CHEK1_CDKN1B_CDK2_MDM2_PSMD9_UBC_PSMB11_PSME2_PSMA6_PSMC6_PSMA3_PSMC1_PSMA4_PSMB10_PSMD7_PSMB6_TP53_UBB_PSMD11_PSMB3_PSMD3_PSME3_PSMC5_PSMD12_PSMA8_CCNE1_PSMD8_PSMC4_PSMF1_PSMA7_CHEK2
490356_GO:0005088_Ras_guanyl-nucleotide_exchange_factor_activity	115	106	2.83492e-08	0.00219978	PLEKHG5_ARHGEF19_ARHGEF10L_RCC1_VAV3_RAP1A_DENND2C_DENND4B_ARHGEF2_ARHGEF11_RGL1_DENND1B_RAB3GAP2_OBSCN_ITSN2_RASGRP3_SOS1_ARHGEF4_RAB3GAP1_RAPGEF4_ALS2_DOCK10_NGEF_FARP2_FGD5_ALS2CL_DENND6A_KALRN_ARHGEF26_ECT2_MCF2L2_RASGEF1B_ARHGEF38_RAPGEF2_PLEKHG4B_TRIO_ARHGEF28_RASGRF2_ARHGEF37_DOCK2_RGL2_FGD2_ECT2L_PLEKHG1_TIAM2_RAPGEF5_DENND2A_ARHGEF5_ARHGEF10_PREX2_DENND3_DENND4C_RGP1_FGD3_DENND1A_RALGPS1…
490748_GO:0005694_chromosome	794	531	8.53027e-15	0.00219978	DFFB_CHD5_PARK7_DFFA_EXOSC10_RCC2_HP1BP3_KDM1A_RUNX3_TRNP1_RPA2_RCC1_RBBP4_HMGB4_SFPQ_CDCA8_SCMH1_KDM4A_DMAP1_PLK3_NASP_TAL1_ORC1_JUN_ITGB3BP_UBE2U_MSH4_LRIF1_DCLRE1B_SYCP1_POLR3GL_POGZ_GATAD2B_ASH1L_PMF1-BGLAP_ETV3_NUF2_MAEL_KIFAP3_CENPL_RNF2_TPR_CDC73_NSL1_CENPF_CAPN2_PSEN2_HIST3H2BB_NUP133_SPRTN_ZBTB18_AHCTF1_ID2_MYCN_SMC6_ASXL2_CENPA_WDR43_DPY30_MTA3_LRPPRC_FBXO11_XPO1_APLF_MXD1_MPHOSPH10_POL…
497177_GO:0018206_peptidyl-methionine_modification	12	12	1.08399e-05	0.00219978	APOA2_METAP1D_METAP1_NAA15_APOA1_METAP2_NAA25_NAA16_NAA30_NAA60_PDF_NAA20
509047_GO:0046824_positive_regulation_of_nucleocytoplasmic_transport	112	108	2.46034e-08	0.00219978	SLC9A1_KHDRBS1_ZC3H12A_DMAP1_PTGS2_PARP1_WNT3A_PPP3R1_IL18R1_EDAR_IL1B_ERBB4_CAMK1_RHOA_HYAL2_TLR9_PRKCD_GSK3B_HCLS1_KPNA1_ZIC1_ECT2_NCBP2_PPP3CA_EGF_SFRP2_TLR3_SEMA5A_DAB2_PIK3R1_CAMK4_TMEM173_HDAC3_IL12B_BMP6_TNF_MAPK14_HSP90AB1_IL6_GLI3_EGFR_TRIP6_LEP_SMO_RBPMS_C8orf4_UBR5_KANK1_JAK2_TEK_DDX58_CCL19_ANP32B_TGFBR1_TLR4_PRKCQ_BAMBI_CDK1_NODAL_PPP3CB_BMPR1A_TCF7L2_PTPN5_IL18_ZPR1_CD27_RAPGEF3_LAC…
518784_GO:2000136_regulation_of_cell_proliferation_involved_in_heart_morphogenesis	16	16	7.82995e-06	0.00219978	GNG5_BMP10_CTNNB1_HES1_RBPJ_HAND2_ISL1_EYA1_LRP6_NACA_TBX5_BMP4_SIX1_SOX9_SMAD4_TBX1
1084755_hsa_M00679_BMP_signaling	19	18	1.52665e-05	0.00229977	BMP8B_ACVR2A_ACVR1_BMPR2_ACVR2B_BMPR1B_SMAD1_SMAD5_BMP6_BMP5_CLTA_BMPR1A_AMHR2_SMAD9_BMP4_SMAD4_BMP2_BMP7
487848_GO:0001958_endochondral_ossification	26	25	2.71466e-06	0.00229977	HSPG2_MEF2D_NAB1_MEF2C_FGF18_BMP6_COL10A1_PEX7_DLX5_CSGALNACT1_IMPAD1_MMP16_TEK_COL13A1_INPPL1_MMP13_SIK3_PTHLH_COL2A1_NAB2_MMP14_BMP4_PHOSPHO1_COL1A1_GNAS
487952_GO:0002062_chondrocyte_differentiation	63	62	4.11128e-07	0.00229977	HSPG2_RUNX3_MATN1_COL11A1_WNT2B_MEF2D_MIA3_OSR1_SIX2_EIF2AK3_ARID5A_GLI2_BMPR2_NPPC_WNT7A_TGFBR2_PTH1R_TMEM110-MUSTN1_SHOX2_IFT80_CYTL1_BMPR1B_SFRP2_MEF2C_TGFBI_FGF18_MSX2_GPLD1_COL11A2_MAPK14_COL9A1_CREB3L2_FGFR1_IMPAD1_SULF1_OSR2_TRPS1_NOV_NFIB_COL27A1_BMPR1A_SERPINH1_SNX19_WNT5B_COL2A1_WNT10B_RARG_HMGA2_CHST11_FGF9_BMP4_ACAN_CHSY1_AXIN2_PRKCA_SOX9_MEX3C_TGFB1_BMP2_GDF5_SULF2_RUNX1
502167_GO:0032945_negative_regulation_of_mononuclear_cell_proliferation	63	59	4.81164e-07	0.00229977	TNFRSF14_PLA2G2F_GLMN_MNDA_XCL1_RC3H1_IL10_SOX11_PELI1_CTLA4_IHH_INPP5D_CBLB_BTLA_IL20RB_DLG1_PDE5A_IL2_KIAA0922_CASP3_NDFIP1_HAVCR2_BTN2A2_HLA-G_LST1_HLA-DRB1_TNFRSF21_PRDM1_ZC3H12D_MAD1L1_GNRH1_IDO1_LYN_PDCD1LG2_CDKN2A_IL2RA_C10orf54_SFTPD_SCGB1A1_GAL_LRRC32_ATM_PAWR_BMP4_CD276_SPN_TNFRSF13B_LGALS9_ERBB2_PRKAR1A_CD300A_FOXJ1_CLEC4G_PKN1_TGFB1_LILRB1_PRNP_ITCH_CEBPB
513998_GO:0060443_mammary_gland_morphogenesis	48	48	6.99584e-07	0.00229977	EPHA2_WNT4_CSF1_ELF3_KDM5B_GLI2_IGFBP5_PAX3_TGFBR2_MST1_WNT5A_ROBO1_SLIT2_FGF10_SLC12A2_NR3C1_CSF1R_MSX2_DDR1_ARG1_ESR1_SOSTDC1_GLI3_CAV1_PTCH1_NRG3_BTRC_FGFR2_CAPN1_LRP5_PGR_BSX_LRP6_PTHLH_VDR_STAT6_TBX3_BMP4_PML_NTN1_CCL11_MED1_ETV4_TBX2_TGFB1_SRC_NCOA3_TFAP2C
911272_GO:0036445_neuronal_stem_cell_division	13	13	1.22651e-05	0.00233995	DOCK7_ASPM_WNT3A_RAB10_LEF1_TEAD3_FGFR1_FGFR2_LRP6_SOX5_DCT_NUMB_NUMBL
505840_GO:0042733_embryonic_digit_morphogenesis	62	58	2.92164e-07	0.00239976	ECE1_HDAC1_FLVCR1_MYCN_OSR1_WDPCP_BCL2L11_GLI2_HOXD11_IHH_TRAF3IP1_WNT7A_CTNNB1_WNT5A_IFT122_MSX1_INTU_SFRP2_HAND2_C5orf42_MSX2_RAB23_HDAC2_GJA1_GNA12_TWIST1_HOXA11_GLI3_LMBR1_IMPAD1_OSR2_GRHL2_FZD6_GNAQ_ROR2_BMPR1A_FBXW4_ALX4_LRP4_LRP5_C2CD3_ZBTB16_TULP3_HOXC11_CHST11_TBX3_IFT88_BMP4_CREBBP_SALL1_TMEM107_B9D1_MKS1_TBX2_SMAD4_BAX_FUZ_IFT52
507825_GO:0045475_locomotor_rhythm	11	10	1.37413e-05	0.00239976	CIART_ID2_NPAS2_KCND2_NCOA2_KCNMA1_PTEN_USP2_NAGLU_MC3R
512112_GO:0051216_cartilage_development	149	138	1.37216e-08	0.00239976	PAX7_HSPG2_RUNX3_MATN1_BMP8B_CYR61_COL11A1_WNT2B_THBS3_MEF2D_PRRX1_CHI3L1_TGFB2_MIA3_MYCN_OSR1_SIX2_EIF2AK3_ARID5A_GLI2_DLX2_HOXD3_SATB2_BMPR2_IHH_NPPC_GHRL_WNT7A_RARB_TGFBR2_PTH1R_HYAL2_TMEM110-MUSTN1_WNT5A_SHOX2_IFT80_CYTL1_EVC_BMP3_BMPR1B_FGF2_SMAD1_SFRP2_HAND2_GHR_MEF2C_PITX1_SMAD5_HAND1_FGF18_MSX2_BMP6_EDN1_GPLD1_COL11A2_MAPK14_SRF_IL17F_BMP5_COL9A1_COL10A1_CTGF_ITGB8_HOXA11_CREB3L2_CSGALNAC…
513840_GO:0060284_regulation_of_cell_development	813	639	4.22137e-16	0.00239976	SKI_DRAXIN_SPEN_RCC2_NBL1_MUL1_CDC42_EPHB2_LIN28A_TRIM62_MYCL_FOXO6_PTPRF_TAL1_DMRTA2_LRP8_TACSTD2_DOCK7_LRRC7_NEGR1_LPAR3_GBP1_BARHL2_TGFBR3_GFI1_CSF1_RAP1A_NGF_SEMA6C_S100A10_SNAPIN_CHRNB2_EFNA1_SEMA4A_NTRK1_HSPA6_LMX1A_PRRX1_DNM3_TNR_BRINP2_ABL2_BRINP3_ASPM_KIF14_FMOD_CNTN2_RAB29_SRGAP2C_PLXNA2_PROX1_TGFB2_DUSP10_TRIM11_DISC1_SOX11_KIDINS220_ITGB1BP1_ROCK2_MYCN_GDF7_NCOA1_SIX3_EFEMP1_BCL11A_ME…
1039897_GO:0090596_sensory_organ_morphogenesis	256	234	2.47993e-10	0.00249975	SKI_CASZ1_MFN2_EPHA2_MFAP2_EPHB2_GRHL3_ARID1A_PHACTR4_HDAC1_COL8A2_KCNQ4_FOXE3_RPE65_GFI1_BCAR3_OLFM3_COL11A1_GNAT2_WNT2B_HIPK1_NOTCH2_VANGL2_PRRX1_FASLG_CRB1_PROX1_WNT3A_SOX11_OSR1_SIX2_EFEMP1_WDPCP_MEIS1_ATP6V1B1_CYP26B1_CNGA3_PAX8_INSIG2_GLI2_SP3_PRKRA_FRZB_COL5A2_CRYGB_IHH_GBX2_ATP2B2_RARB_SLC4A7_CTNNB1_TMIE_GNAT1_WNT5A_CCDC66_HESX1_LRIG1_ARL6_COL8A1_PVRL3_GATA2_IFT122_EPHB1_PPP2R3A_FOXL2_ZIC…
486661_GO:0000122_negative_regulation_of_transcription_from_RNA_polymerase_II_promoter	671	527	1.03609e-14	0.00249975	SKI_PRDM16_PER3_ENO1_CTNNBIP1_SPEN_ID3_RUNX3_ZNF593_WDTC1_HDAC1_SFPQ_HEYL_YBX1_DMAP1_PLK3_DMBX1_TAL1_CC2D1B_GLIS1_JUN_NFIA_FOXD3_GFI1_DR1_PRMT6_DDX20_TRIM33_TBX15_NOTCH2_TXNIP_OTUD7B_RFX5_GATAD2B_EFNA1_ETV3_IFI16_MAEL_PRRX1_FASLG_RNF2_TPR_CDC73_ZNF281_BTG2_MDM4_ELK4_BATF3_SMYD2_PARP1_ZBTB18_ZNF496_SOX11_ID2_KLF11_E2F6_OSR1_ASXL2_RPS27A_REL_XPO1_MXD1_VAX2_GCFC2_KCNIP3_NCK2_ZC3H8_IL1B_EN1_TFCP2L1_S…
507548_GO:0045165_cell_fate_commitment	236	213	8.73881e-10	0.00249975	CHD5_CASZ1_PAX7_WNT4_PTCH2_TAL1_DMRTA2_DOCK7_BARHL2_GFI1_WNT2B_HIPK1_NOTCH2_MCL1_RORC_LY9_TBX19_PRRX1_CDC73_MYOG_PROX1_TGFB2_PSEN2_WNT3A_ID2_GDF7_RAB10_SIX2_EPAS1_CYP26B1_GLI2_ACVR1_TBR1_DLX2_HOXD10_NEUROD1_SATB2_FZD5_ERBB4_IHH_PAX3_PPARG_WNT7A_EOMES_CTNNB1_WNT5A_FEZF2_MITF_POU1F1_GAP43_GATA2_SOX2_HES1_RBPJ_GSX2_KDR_NKX6-1_NEUROG2_SPRY1_SMAD1_CASP3_GDNF_FGF10_ISL1_MEF2C_APC_IL4_PITX1_NEUROG1_SMAD…
513994_GO:0060439_trachea_morphogenesis	9	9	1.68181e-05	0.00249975	TGFBR2_CTNNB1_HOXA5_RSPO2_LRP6_BMP4_MAP2K1_MAPK3_MAPK1
514699_GO:0061154_endothelial_tube_morphogenesis	11	11	2.46461e-05	0.00249975	RHOB_CTNNB1_RHOA_RBPJ_CSNK2B_CCM2_ACVRL1_STARD13_BMP4_DLL4_PRKD2
752191_GO:0061448_connective_tissue_development	195	182	1.15396e-09	0.00249975	PAX7_HSPG2_RUNX3_MATN1_BMP8B_CYR61_COL11A1_CSF1_WNT2B_HMGCS2_RORC_THBS3_MEF2D_PRRX1_CHI3L1_CD34_TGFB2_MIA3_ID2_MYCN_OSR1_SIX2_EIF2AK3_ARID5A_GLI2_DLX2_ATF2_HOXD3_SATB2_BMPR2_IHH_NPPC_GHRL_WNT7A_RARB_TGFBR2_PTH1R_HYAL2_TMEM110-MUSTN1_WNT5A_SHOX2_IFT80_TBL1XR1_PIK3CA_BDH1_CYTL1_EVC_PPARGC1A_BMP3_BMPR1B_FGF2_SMAD1_SFRP2_RXFP1_HAND2_OXCT1_GHR_FOXD1_MEF2C_ARRDC3_PITX1_SMAD5_EGR1_PDGFRB_HAND1_FGF18_SH3…
488193_GO:0002320_lymphoid_progenitor_cell_differentiation	10	10	1.72119e-05	0.00259974	KIT_SOX4_PRKDC_GATA3_SPI1_FLT3_LIG4_BMP4_BATF_BCL2
491960_GO:0040007_growth	423	359	3.1379e-12	0.00259974	PRKCZ_ICMT_MTOR_NPPA_PAX7_CDC42_CLIC4_SEPN1_WDTC1_MATN1_STK40_RRAGC_BMP8B_DMBX1_FOXD2_FOXD3_LEPR_TGFBR3_S1PR1_PRMT6_CSF1_NOTCH2_BCL9_SETDB1_PGLYRP4_THBS3_LAMTOR2_VANGL2_DDR2_TNN_ASPM_FMOD_ETNK2_FLVCR1_TGFB2_LEFTY2_WNT3A_ACTA1_AGT_TBCE_KIF26B_GDF7_SOS1_PKDCC_SOCS5_FSHR_VPS54_BMP10_EMX1_ST6GAL2_FOXD4L1_EN1_GLI2_ZEB2_GPD2_SLC4A10_CHRNA1_HOXD11_TTN_ITGAV_MSTN_CFLAR_NOP58_RAPH1_NRP2_ERBB4_IGFBP5_IHH_N…
506985_GO:0043967_histone_H4_acetylation	45	45	1.71394e-06	0.00259974	CHD5_MEAF6_DMAP1_NCOA1_KANSL3_HAT1_MSL3P1_NAA50_RUVBL1_MSL2_ACTL6A_LEF1_JADE1_JADE2_BRD8_IRF4_BEND3_TRRAP_ING3_ELP3_EPC1_APBB1_MYOD1_ELP4_KMT2A_ING4_KANSL2_MCRS1_YEATS4_EP400_BRCA2_MORF4L1_NAA60_KAT8_PER1_TRIM16_USP22_MSL1_KAT2A_KANSL1_KAT7_TCF3_BRD4_PHF20_EP300
513787_GO:0060231_mesenchymal_to_epithelial_transition	15	15	2.01098e-05	0.00259974	WNT4_SIX2_PAX8_FZD7_CTNNB1_BASP1_GDNF_SMO_GATA3_PAX2_WT1_BMP4_GREM1_SALL1_TCF15
514723_GO:0061178_regulation_of_insulin_secretion_involved_in_cellular_response_to_glucose_stimulus	49	47	1.24189e-06	0.00259974	MPC2_CACNA1E_VSNL1_FKBP1B_PRKCE_NRXN1_GPR39_GCG_ADCY5_EPHA5_OXCT1_NDUFAF2_HMGCR_EFNA5_GPLD1_HLA-DRB1_HMGN3_RFX6_CRHR2_SRI_CFTR_CRH_SYBU_PPP3CB_ADRA2A_TCF7L2_BRSK2_BAD_LRP5_ANO1_UCP2_ARRB1_SIDT2_C2CD2L_NR1H4_PDX1_HIF1A_GPR68_STX4_NR1D1_STXBP4_BIRC5_FOXA2_NCOA6_MYT1_TIAM1_PLA2G6
1108218_M00679_BMP_signaling	19	18	1.52665e-05	0.00269973	BMP8B_ACVR2A_ACVR1_BMPR2_ACVR2B_BMPR1B_SMAD1_SMAD5_BMP6_BMP5_CLTA_BMPR1A_AMHR2_SMAD9_BMP4_SMAD4_BMP2_BMP7
492363_GO:0007622_rhythmic_behavior	21	20	8.12828e-06	0.00269973	CIART_ID2_SIX3_NPAS2_SRD5A1_BTBD9_HCRTR2_KCND2_STAR_NCOA2_EGR2_KCNMA1_PTEN_TH_USP2_TP53_NAGLU_CST3_AHCY_MC3R
508074_GO:0045732_positive_regulation_of_protein_catabolic_process	232	205	5.90156e-10	0.00269973	TNFRSF1B_ATPIF1_RNF19B_PSMB2_CDC20_PLK3_PCSK9_PSMA5_OAZ3_GBA_RFWD2_C4BPA_DISC1_RNF144A_TRIB2_SOCS5_PSME4_RPS27A_ANAPC1_IL1B_PSMD14_NFE2L2_SUMO1_BARD1_DNAJB2_CUL3_RHBDD1_PSMD1_ATG4B_EDEM1_CAV3_ATG7_UBE2E1_ARIH2_WNT5A_PSMD6_CBLB_GSK3B_RAB7A_PPP2R3A_TIPARP_USP13_PSMD2_FBXL5_ANAPC4_RCHY1_EGF_BBS7_ANAPC10_SH3D19_LPCAT1_DAB2_PLK2_RNF180_CCNB1_APC_SKP1_CDC23_ECSCR_NDFIP1_CSNK1A1_CREBRF_GNB2L1_MYLIP_RNF1…
513984_GO:0060429_epithelium_development	974	679	1.64359e-16	0.00269973	SKI_ERRFI1_CTNNBIP1_PLOD1_KAZN_EPHA2_ACTL8_PAX7_WNT4_ID3_RUNX3_KDF1_PHACTR4_HDAC1_GJA4_POU3F1_HEYL_PTCH2_FOXD2_SSBP3_JUN_FOXD3_PRKACB_CYR61_LMO4_GFI1_CNN3_S1PR1_GPSM2_RBM15_RAP1A_RHOC_NOTCH2_TXNIP_GJA5_CGN_S100A7_NUP210L_MUC1_NTRK1_VANGL2_F11R_PBX1_POU2F1_NPHS2_LAMC2_NR5A2_ELF3_KDM5B_IL10_PLXNA2_IRF6_PROX1_USH2A_TGFB2_ENAH_PSEN2_WNT3A_NUP133_AGT_ARID4B_EDARADD_RYR2_KIF26B_RPS7_SOX11_ID2_GRHL1_ROC…
492184_GO:0007423_sensory_organ_development	511	427	7.78417e-13	0.00279972	SKI_PRDM16_NPHP4_CASZ1_MFN2_EPHA2_MFAP2_ECE1_EPHB2_CLIC4_ARID1A_PHACTR4_HDAC1_HPCA_COL8A2_KCNQ4_FOXE3_JUN_RPE65_MCOLN3_GFI1_BCAR3_OLFM3_COL11A1_GNAT2_WNT2B_HIPK1_NOTCH2_GJA8_PYGO2_NES_VANGL2_ATF6_PRRX1_FASLG_CRB1_CACNA1S_KDM5B_ATP2B4_MAPKAPK2_RD3_PROX1_USH2A_TGFB2_WNT3A_SOX11_OSR1_KCNK3_ZNF513_CYP1B1_SOS1_SIX2_EFEMP1_WDPCP_MEIS1_ATP6V1B1_CYP26B1_SLC4A5_CNGA3_NPHP1_BCL2L11_MERTK_PAX8_INSIG2_GLI2_R…
137959_bard1pathway_BARD1_signaling_events	29	29	6.34339e-06	0.00289971	FANCL_BARD1_XRCC5_FANCD2_TOPBP1_ATR_UBE2D3_RAD50_NPM1_FANCE_PRKDC_NBN_FANCG_FANCC_FANCF_MRE11A_ATM_CDK2_RAD51_FANCA_TP53_BRCA1_RBBP8_CCNE1_PCNA_CSTF1_UBE2L3_EWSR1_XRCC6
517003_GO:0072087_renal_vesicle_development	13	13	1.30533e-05	0.00289971	WNT4_KIF26B_OSR1_SIX2_PAX8_CTNNB1_GDNF_SMO_PAX2_BMP4_GREM1_SALL1_LHX1
750997_GO:0036075_replacement_ossification	27	26	4.66141e-06	0.00289971	HSPG2_MEF2D_NAB1_MEF2C_FGF18_BMP6_COL10A1_PEX7_DLX5_CSGALNACT1_IMPAD1_MMP16_TEK_COL13A1_INPPL1_MMP13_SIK3_PTHLH_COL2A1_NAB2_MMP14_BMP4_PHOSPHO1_COL1A1_GNAS_CBS
489193_GO:0003401_axis_elongation	26	26	6.17279e-06	0.0029997	VANGL2_WNT3A_HOXD13_WNT5A_SPRY1_SFRP2_FGF10_FGF1_PTK7_ESR1_MAGI2_SFRP1_RDH10_TNC_FGFR2_WNT11_YAP1_LRP6_TMTC3_SPRY2_BMP4_MED1_SOX9_TGFB1_TRIM28_TFAP2C
496180_GO:0045722_positive_regulation_of_gluconeogenesis	12	12	2.04932e-05	0.0029997	GCG_KAT2B_PPARGC1A_TCF7L2_DGAT2_SUPT20H_FOXO1_ARPP19_KAT2A_PTPN2_HNF4A_PPARA
508164_GO:0045843_negative_regulation_of_striated_muscle_tissue_development	35	35	2.48272e-06	0.0029997	NRAS_KCNK2_MSTN_CAV3_TGFBR2_USP19_LEF1_HDAC3_PI16_HDAC2_GJA1_TWIST1_DKK1_RBP4_TLL2_FGF8_FGF3_USP2_YBX3_PRICKLE1_TBX5_SAV1_BMP4_SIX4_CAPN3_LUC7L_SOX15_MYOCD_CTDP1_SIRT2_TGFB1_GSK3A_BMP2_CXADR_S100B
137994_cdc42_pathway_CDC42_signaling_events	64	61	6.42402e-07	0.00309969	PRKCZ_MTOR_CDC42_JUN_IQGAP3_ARPC5_ENAH_CDC42BPA_PRKCE_ACTR2_ACTR3_ATF2_ARPC2_ARPC4_RAF1_CTNNB1_GSK3B_PLD1_PIK3CA_TNK2_DLG1_MAP3K1_PIK3R1_F2RL2_APC_CTNNA1_MAPK9_MAPK14_RAC1_LIMK1_ARPC1B_WASL_BRAF_VAV2_MAPK8_PAX6_CFL1_PAK1_CBL_EPS8_MYL2_DIAPH3_ARHGEF7_RASGRF1_IQGAP1_MAPK3_PARD6A_CDH1_BCAR1_MAP2K4_MAP2K3_RPS6KB1_MAP2K6_EXOC7_YES1_MAP2K7_PAK4_SRC_TIAM1_MAPK1_LIMK2
487270_GO:0001047_core_promoter_binding	139	131	1.80584e-08	0.00309969	PARK7_E2F2_HDAC1_SFPQ_THRAP3_MTF1_HEYL_TAL1_GADD45A_GTF2B_CIART_IFI16_ZNF281_MYOG_ELK4_PROX1_H3F3A_HNRNPU_SMYD3_SOX11_TAF1B_KDM3A_NPAS2_PAX8_NR4A2_TBR1_SP3_STAT1_GBX2_HDAC4_PPARG_NR1D2_MITF_GATA2_DHX36_RBPJ_CLOCK_REST_H2AFZ_SMAD1_MEF2C_TCF7_H2AFY_SMAD5_NSD1_RREB1_TFAP2A_E2F3_SOX4_NFYA_TFAP2B_FOXO3_HDAC2_HSF2_ESR1_TBP_IKZF1_ZNF277_NRF1_EZH2_NKX3-1_KLF10_AGO2_NFIL3_NR4A3_KLF4_CDK9_GATA3_CREM_SIRT1_…
499595_GO:0030177_positive_regulation_of_Wnt_signaling_pathway	152	139	2.23008e-08	0.00309969	SKI_WNT4_PSMB2_RSPO1_MACF1_RNF220_WLS_PSMA5_WNT2B_PSMB4_ABL2_CDC73_ASPM_LGR6_WNT3A_DISC1_ATP6V1C2_PSME4_RPS27A_USP34_ZEB2_PSMD14_FZD5_TMEM198_PSMD1_WNT7A_CTNNB1_WNT5A_PSMD6_GSK3B_PPP2R3A_PSMD2_RBPJ_NFKB1_DKK2_SFRP2_DAB2_FGF10_DEPDC1B_ZBED3_APC_WNT8A_CSNK1A1_SOX4_PSMB9_ANKRD6_RNF146_PSMB1_SFRP4_PSMA2_FZD1_DLX5_PSMC2_CAV1_WNT2_TNKS_CCAR2_SFRP1_SULF1_UBR5_RSPO2_KANK1_MLLT3_SPIN1_ROR2_PSMD5_PSMB7_ABL…
505738_GO:0042622_photoreceptor_outer_segment_membrane	14	14	1.07221e-05	0.00309969	GNB1_DHRS3_GNAT2_CNGA3_GNAT1_RHO_PROM1_CNGA1_NAPEPLD_OPN1SW_CDHR1_ROM1_PRPH_PHLPP2
510584_GO:0048512_circadian_behavior	20	19	9.80683e-06	0.00309969	CIART_ID2_SIX3_NPAS2_SRD5A1_BTBD9_HCRTR2_KCND2_STAR_NCOA2_KCNMA1_PTEN_TH_USP2_TP53_NAGLU_CST3_AHCY_MC3R
512118_GO:0051222_positive_regulation_of_protein_transport	416	349	2.80763e-12	0.00309969	UBE2J2_TNFRSF14_VAMP3_TARDBP_ZBTB17_PINK1_NBPF3_CDC42_FGR_HPCA_OSCP1_SNIP1_DMAP1_PLK3_LEPROT_WLS_SH3GLB1_GLMN_UBL4B_CHIA_PTPN22_VTCN1_PDZK1_CTSK_KCNN3_AIM2_CD244_MPC2_TNFSF4_SEC16B_ABL2_GLUL_PTGS2_CYB5R1_RAB29_PFKFB2_CD34_HHAT_TGFB2_PARP1_RHOU_CNST_NLRP3_ITGB1BP1_VSNL1_EPT1_PRKCE_SPTBN1_PPP3R1_HTRA2_STARD7_IL18R1_EDAR_IL1B_GPR39_HNMT_GCG_WDR75_FZD5_ERBB4_ACSL3_MFF_NMUR1_CAPN10_EDEM1_GHRL_MYRIP_CC…
512654_GO:0051782_negative_regulation_of_cell_division	74	73	3.6149e-07	0.00309969	CDC20_STIL_TXNIP_HORMAD1_TPR_ASPM_CENPF_MSH2_BUB1_ANAPC1_UBE2E1_NME6_ANAPC4_PTTG2_MAD2L1_INTU_ANAPC10_RAD1_APC_CDC23_PTTG1_TTK_FBXO5_RPS6KA2_MAD1L1_TNKS_PTTG3P_TERF1_CHMP4C_FBXO43_MTBP_MYC_DMRT1_PTCH1_CDC26_UBE2D1_ANAPC16_C10orf99_FGFR2_BUB3_E2F8_ANAPC15_ATM_ZW10_CHEK1_E2F7_USP44_ANAPC7_ANAPC5_RGCC_CDC16_BMP4_BUB1B_ZFYVE19_BLM_PLK1_CSNK2A2_VPS4A_AURKB_TOM1L2_ZNF207_CDC27_TOM1L1_TEX14_PRKAR1A_PSMG…
517338_GO:0072422_signal_transduction_involved_in_DNA_damage_checkpoint	67	63	1.73709e-06	0.00309969	PSMB2_PSMA5_PSMB4_MUC1_RFWD2_PSME4_RPS27A_PSMD14_PSMD1_PSMD6_PSMD2_SOX4_PSMB9_CDKN1A_CDC5L_PSMB1_PSMA2_PSMC2_CASP2_PRKDC_GML_PSMD5_PSMB7_PSMD13_PSMA1_PSMC3_PRPF19_ATM_CDKN1B_CDK2_MDM2_CRADD_TRIAP1_PSMD9_UBC_PSMB11_PSME2_PSMA6_PSMC6_PSMA3_PSMC1_PPP2R5C_PML_PSMA4_PSMB10_PSMD7_PSMB6_TP53_UBB_PSMD11_PSMB3_PSMD3_PSME3_PSMC5_PSMD12_PSMA8_PSMD8_PSMC4_PSMF1_RBM38_PSMA7_CHEK2_GTSE1
808750_GO:0044783_G1_DNA_damage_checkpoint	73	68	9.47922e-07	0.00309969	RPA2_PSMB2_PSMA5_PSMB4_MUC1_RFWD2_PSME4_RPS27A_PSMD14_PSMD1_GIGYF2_PSMD6_PSMD2_TP63_SOX4_PSMB9_CDKN1A_PSMB1_PSMA2_PSMC2_CASP2_PRKDC_GML_PSMD5_PSMB7_WAC_PSMD13_PSMA1_DGKZ_PSMC3_CCND1_ATM_CDKN1B_CDK2_MDM2_CRADD_TRIAP1_PSMD9_UBC_PSMB11_PSME2_PSMA6_PSMC6_PSMA3_PSMC1_PPP2R5C_RPS27L_PML_PSMA4_PSMB10_RFWD3_FBXO31_PSMB6_TP53_UBB_PSMD11_PSMB3_PSMD3_PSME3_PSMC5_PSMD12_PSMA8_PSMD8_PSMC4_PSMF1_RBM38_PSMA7_GT…
1269853_R-HSA-73886_Chromosome_Maintenance	84	61	1.03285e-06	0.00319968	APITD1_RPA2_RBBP4_ITGB3BP_HIST2H2BE_CENPL_HIST3H2BB_CENPO_CENPA_HJURP_RUVBL1_RFC4_RFC1_CENPC_H2AFZ_SMARCA5_CENPU_CENPK_CENPH_NPM1_NHP2_HIST1H4H_HIST1H2BK_HIST1H4L_CENPQ_PRIM2_CENPW_RPA3_POLD2_RFC2_POT1_TERF1_CENPP_DNA2_FEN1_POLA2_POLD4_POLD3_RSF1_H2AFX_HIST4H4_PRIM1_RFC5_POLE_RFC3_APEX1_MIS18BP1_POLE2_CASC5_OIP5_CENPT_TERF2_TERF2IP_CENPN_RPA1_WRAP53_LIG1_POLD1_PCNA_MIS18A_CENPM
198857_WP205_IL-7_Signaling_Pathway	41	38	1.98223e-06	0.00319968	JAK1_MCL1_MUC1_SOS1_BCL2L11_STAM2_STAT1_IRS1_RAF1_CBLB_GSK3B_CCNA2_IL7R_PIK3R1_IRF1_FOXO3_FYN_BLK_PTK2B_LYN_STAM_BAD_CBL_CCND2_CDK2_CDK4_FOXO1_RB1_IRS2_AKT1_MAP2K1_MAPK3_STAT3_CLTC_GRB2_JAK3_BAX_MAPK1
517329_GO:0072413_signal_transduction_involved_in_mitotic_cell_cycle_checkpoint	65	61	9.78238e-07	0.00319968	PSMB2_PSMA5_PSMB4_MUC1_RFWD2_PSME4_RPS27A_PSMD14_PSMD1_PSMD6_PSMD2_SOX4_PSMB9_CDKN1A_PSMB1_PSMA2_PSMC2_CASP2_PRKDC_GML_PSMD5_PSMB7_PSMD13_PSMA1_PSMC3_ATM_CDKN1B_CDK2_MDM2_CRADD_TRIAP1_PSMD9_UBC_PSMB11_PSME2_PSMA6_PSMC6_PSMA3_PSMC1_PPP2R5C_PML_PSMA4_PSMB10_PSMD7_PSMB6_TP53_UBB_PSMD11_PSMB3_PSMD3_PSME3_PSMC5_PSMD12_PSMA8_PSMD8_PSMC4_PSMF1_RBM38_PSMA7_CHEK2_GTSE1
1339109_R-HSA-6807878_COPI-mediated_anterograde_transport	77	73	5.67401e-07	0.00329967	SPTA1_COPA_CD55_ARF1_COG2_DYNC2LI1_SPTBN1_RAB1A_DCTN1_DYNC1I2_GORASP1_TMEM115_ARF4_GOLGB1_COPG1_COPB2_USO1_ANK2_TMED7_DCTN4_TMED9_KDELR2_YKT6_BET1_DYNC1I1_COG5_ARF5_COPG2_DCTN6_ANK1_DCTN3_SPTAN1_ANK3_GBF1_BET1L_INS_COPB1_CD59_ARFGAP2_STX5_SPTBN2_FOLR1_DYNC2H1_ARCN1_ARF3_COPZ1_DCTN2_DYNLL1_TMED2_COG6_COG3_SPTB_TMED10_DYNC1H1_SPTBN5_TMED3_DCTN5_DYNC1LI2_COG8_COG4_GOSR1_GOSR2_COPZ2_DYNLL2_COG1_NAPG_…
494041_GO:0009952_anterior/posterior_pattern_specification	194	158	5.83683e-09	0.00329967	SKI_CTNNBIP1_SCMH1_SSBP3_WLS_CELSR2_HIPK1_VANGL2_PBX1_TDRD5_RNF2_BTG2_PLXNA2_PSEN2_WNT3A_MSGN1_OSR1_SIX2_OTX1_TCF7L1_EN1_EPB41L5_GLI2_ZEB2_ACVR2A_HOXD3_NEUROD1_NCKAP1_SF3B1_BMPR2_FZD5_GBX2_ACVR2B_CTNNB1_TDGF1_WNT5A_FEZF2_PPP2R3A_HES1_HTT_MSX1_RBPJ_GRSF1_LEF1_SFRP2_BASP1_APC_KIF3A_WNT8A_CDX1_MSX2_FOXC1_RING1_SRF_RIPPLY2_TBX18_HEY2_T_DLL1_LFNG_MEOX2_HOXA11_GLI3_COBL_SEMA3C_FEZF1_SMO_HIPK2_XRCC2_GAT…
515594_GO:0070664_negative_regulation_of_leukocyte_proliferation	67	63	5.87466e-07	0.00329967	TNFRSF14_PLA2G2F_GLMN_MNDA_XCL1_RC3H1_IL10_SOX11_PELI1_CTLA4_IHH_INPP5D_CBLB_BTLA_IL20RB_DLG1_PDE5A_IL2_KIAA0922_CASP3_NDFIP1_HAVCR2_BTN2A2_HLA-G_LST1_HLA-DRB1_TNFRSF21_PRDM1_TNFAIP3_ZC3H12D_MAD1L1_GNRH1_IDO1_LYN_PDCD1LG2_CDKN2A_IL2RA_C10orf54_SFTPD_SCGB1A1_GSTP1_GAL_LRRC32_ATM_PAWR_BMP4_GREM1_CD276_SPN_TNFRSF13B_LGALS9_CCL8_ERBB2_PRKAR1A_CD300A_FOXJ1_CLEC4G_PKN1_TGFB1_LILRB1_PRNP_ITCH_CEBPB
517079_GO:0072163_mesonephric_epithelium_development	82	79	5.76614e-07	0.00329967	CTNNBIP1_WNT4_TACSTD2_HS2ST1_PBX1_AGT_KIF26B_OSR1_SDC1_EPCAM_PAX8_HOXD11_WNT6_RARB_CTNNB1_ROBO2_HES1_DLG1_SLIT2_PKD2_NPNT_SPRY1_FAT4_SMAD1_ADAMTS16_GDNF_FOXD1_SMAD5_FGF1_FOXC1_SIM1_TCF21_HOXA11_BMPER_GLI3_FGFR1_SFRP1_EYA1_CALB1_MYC_CER1_PTCH1_GATA3_RET_PAX2_FGF8_FGFR2_DCHS1_BDNF_WT1_CAT_CD44_WNT11_GDF11_SMAD9_BMP4_SIX1_ARG2_PGF_GREM1_SMAD3_SALL1_LHX1_HNF1B_RARA_WNT9B_SOX9_FOXJ1_SMAD2_SMAD7_SMAD4_…
83099_hsa05014_Amyotrophic_lateral_sclerosis_(ALS)	48	45	2.71611e-06	0.00329967	TNFRSF1B_CASP9_TOMM40L_PPP3R1_ALS2_RAB5A_GPX1_PPP3CA_GRIA2_CASP3_GRIA1_TNF_DAXX_MAPK13_MAP3K5_RAC1_CYCS_PPP3CC_NEFL_DERL1_PPP3R2_PPP3CB_CAT_SLC1A2_BAD_CCS_CASP1_TNFRSF1A_GRIN2B_PRPH_APAF1_NOS1_GRIN2A_TP53_MAP2K3_MAP2K6_GRIN2C_BCL2_TOMM40_GRIN2D_BAX_BCL2L1_SOD1_BID_NEFH
1268750_R-HSA-400508_Incretin_synthesis,_secretion,_and_inactivation	21	19	2.08135e-05	0.00339966	GCG_CTNNB1_SPCS1_SPCS3_ISL1_PCSK1_GNAT3_LEP_GATA4_FFAR4_TCF7L2_PAX6_SPCS2_GNB3_CDX2_SEC11A_GIP_GRP_FFAR1
489130_GO:0003338_metanephros_morphogenesis	22	22	1.76067e-05	0.00339966	WNT4_KIF26B_SIX2_PAX8_CTNNB1_HES1_FRAS1_PKD2_GDNF_FGF10_PDGFRB_SMO_CALB1_PAX2_LGR4_WT1_BMP4_GREM1_SALL1_LHX1_SOX9_FOXJ1
496860_GO:0017038_protein_import	149	138	1.2193e-08	0.00339966	RERE_PEX14_OPRD1_KPNA6_IPO13_ZFYVE9_JUN_TXNIP_ADAR_VHLL_PEX19_TOMM40L_TPR_TIMM17A_TGFB2_NUP133_AGT_TOMM20_GCKR_SIX2_SPTBN1_PEX13_RANBP2_NUP35_NOP58_SLC11A1_CHCHD4_NCKIPSD_DAG1_CBLB_KPNA1_KPNA4_PEX5L_BCL6_HES1_HTT_NUP54_PPP3CA_EGF_NUP155_FYB_IPO11_PIK3R1_TNPO1_F2R_HSPA4_TMCO6_RBM22_RANBP17_DRD1_PPP1R10_TNF_PEX6_PHIP_KPNA5_PEX7_PEX3_TOMM7_PEX1_KPNA7_TNPO3_NUP205_AGAP3_CLU_PEX2_ABRA_TRPS1_JAK2_RANBP…
512185_GO:0051301_cell_division	424	352	7.80546e-12	0.00339966	PHF13_APITD1-CORT_RCC2_STMN1_NUDC_RCC1_CDCA8_CDC20_KIF2C_DOCK7_ITGB3BP_PKN2_CDC7_EVI5_CDC14A_GNAI3_RHOC_SYCP1_ENSA_POGZ_JTB_CKS1B_PMF1-BGLAP_ARHGEF11_VANGL2_NUF2_TPR_ASPM_NEK7_KIF14_ARL8A_NEK2_NSL1_CENPF_TGFB2_WNT3A_CCSAP_MAP10_FMN2_AHCTF1_ROCK2_RHOB_RAB10_MAPRE3_PPP1CB_BIRC6_ZFP36L2_PRKCE_SPTBN1_ACTR2_STAMBP_USP39_RNF103-CHMP3_NCAPH_MITD1_BUB1_ANAPC1_ACTR3_RALB_CLASP1_CCNT2_PRPF40A_FIGN_SPC25_PP…
513997_GO:0060442_branching_involved_in_prostate_gland_morphogenesis	12	12	3.4454e-05	0.00339966	HOXD13_ESR1_HOXA13_NKX3-1_SFRP1_FGFR2_CD44_FRS2_IGF1_BMP4_FEM1B_HOXB13
754813_GO:1901862_negative_regulation_of_muscle_tissue_development	37	37	3.1625e-06	0.00339966	NRAS_KCNK2_MSTN_IGFBP5_CAV3_TGFBR2_USP19_LEF1_HDAC3_PI16_HDAC2_GJA1_TWIST1_DKK1_RBP4_TLL2_FGF8_BDNF_FGF3_USP2_YBX3_PRICKLE1_TBX5_SAV1_BMP4_SIX4_CAPN3_LUC7L_SOX15_MYOCD_CTDP1_SIRT2_TGFB1_GSK3A_BMP2_CXADR_S100B
1270015_R-HSA-77289_Mitochondrial_Fatty_Acid_Beta-Oxidation	15	14	1.73569e-05	0.00349965	ACADM_HADHB_MCEE_ACADL_ACAD11_PCCB_HADH_MMAA_MUT_DECR1_ACAD10_ACADS_PCCA_ACADVL
499194_GO:0021915_neural_tube_development	159	151	1.57643e-08	0.00359964	SKI_EPHA2_PAX7_LUZP1_GRHL3_ARID1A_PHACTR4_STIL_SSBP3_PRKACB_BCL10_LMO4_GLMN_PHGDH_VANGL2_PLXNA2_PROX1_ENAH_PSEN2_WNT3A_NUP133_RPS7_SOX11_ROCK2_GDF7_IFT172_SEMA4C_EN1_GLI2_ZEB2_NCKAP1_CASP8_PAX3_GBX2_TRAF3IP1_TRIM71_SETD2_WNT5A_ARL13B_IFT57_IFT122_CHRD_HES1_CC2D2A_LIAS_SHROOM3_PKD2_SEC24B_INTU_SFRP2_KIF3A_TCF7_TFAP2A_SOX4_PTK7_RAB23_MAP3K7_TBC1D32_CITED2_MTHFD1L_T_TWIST1_RALA_GLI3_COBL_SEMA3C_FZD1…
512810_GO:0051960_regulation_of_nervous_system_development	736	588	5.08535e-15	0.00359964	AGRN_SKI_CLSTN1_DRAXIN_SPEN_NBL1_MUL1_RAP1GAP_EPHB2_NCMAP_LIN28A_MYCL_FOXO6_PTPRF_DMRTA2_LRP8_DAB1_DOCK7_LRRC7_NEGR1_PRKACB_LPAR3_BARHL2_GFI1_CSF1_RAP1A_NGF_SEMA6C_SNAPIN_CHRNB2_EFNA1_SEMA4A_NTRK1_CRP_VANGL2_HSPA6_RXRG_GPR161_PRRX1_DNM3_TNR_BRINP2_ABL2_BRINP3_ASPM_KIF14_SYT2_FMOD_CNTN2_RAB29_SRGAP2C_PLXNA2_PROX1_DUSP10_TRIM11_DISC1_SOX11_KIDINS220_MYCN_GDF7_NCOA1_SIX3_NRXN1_EFEMP1_BCL11A_MEIS1_EM…
513488_GO:0055057_neuroblast_division	12	12	3.71416e-05	0.00359964	DOCK7_ASPM_WNT3A_RAB10_LEF1_TEAD3_FGFR1_FGFR2_SOX5_DCT_NUMB_NUMBL
517080_GO:0072164_mesonephric_tubule_development	82	79	5.76614e-07	0.00359964	CTNNBIP1_WNT4_TACSTD2_HS2ST1_PBX1_AGT_KIF26B_OSR1_SDC1_EPCAM_PAX8_HOXD11_WNT6_RARB_CTNNB1_ROBO2_HES1_DLG1_SLIT2_PKD2_NPNT_SPRY1_FAT4_SMAD1_ADAMTS16_GDNF_FOXD1_SMAD5_FGF1_FOXC1_SIM1_TCF21_HOXA11_BMPER_GLI3_FGFR1_SFRP1_EYA1_CALB1_MYC_CER1_PTCH1_GATA3_RET_PAX2_FGF8_FGFR2_DCHS1_BDNF_WT1_CAT_CD44_WNT11_GDF11_SMAD9_BMP4_SIX1_ARG2_PGF_GREM1_SMAD3_SALL1_LHX1_HNF1B_RARA_WNT9B_SOX9_FOXJ1_SMAD2_SMAD7_SMAD4_…
753991_GO:1901021_positive_regulation_of_calcium_ion_transmembrane_transporter_activity	27	27	1.6519e-05	0.00359964	SLC9A1_GSTM2_S100A1_ATP1B1_RYR2_CALM2_SUMO1_TMEM110_HTT_STIM2_PKD2_ANK2_TRDN_ASPH_GSTO1_STIM1_KCNE3_FGF14_AKAP6_BMP4_HSPA2_CALM1_PLCG2_HAP1_CALM3_JPH2_KCNE2
1270290_R-HSA-351906_Apoptotic_cleavage_of_cell_adhesion__proteins	11	9	2.52499e-05	0.00369963	PKP1_CTNNB1_CASP3_OCLN_DSP_TJP2_TJP1_CDH1_DSG2
494534_GO:0010464_regulation_of_mesenchymal_cell_proliferation	39	39	5.2528e-06	0.00369963	CTNNBIP1_PRRX1_MYCN_STAT1_IHH_IRS1_TGFBR2_CTNNB1_WNT5A_FOXP1_SHOX2_CHRD_TP63_KDR_VEGFA_TBX18_PHF14_FOXP2_WNT2_SMO_PTN_FGFR1_MYC_NFIB_PRRX2_ZEB1_BMPR1A_FBXW4_FGFR2_LRP5_WNT11_FGF9_IRS2_ARHGAP5_BMP4_SIX1_FOXF1_SOX9_TBX1
496276_GO:0016202_regulation_of_striated_muscle_tissue_development	106	102	1.61484e-07	0.00369963	MTOR_NRAS_MYOG_KCNK2_WNT3A_BMP10_CYP26B1_KLHL41_MSTN_ERBB4_HDAC4_GPC1_CAV3_NR1D2_TGFBR2_CTNNB1_USP19_FOXP1_SHOX2_RBPJ_LEF1_FGF2_PRKAA1_NLN_CCNB1_HMGCR_MEF2C_MEGF10_HDAC3_ADRB2_NKX2-5_FLOT1_DDX39B_UQCC2_MAPK14_PI16_HDAC2_GJA1_HEY2_DLL1_TWIST1_TBX20_WNT2_MTPN_GATA4_FGF20_NRG1_FGFR1_SOX17_COL14A1_DKK1_CDK1_RBP4_TLL2_FGF8_TCF7L2_ADRB1_FGFR2_ARNTL_MYOD1_ACTN3_FGF3_USP2_CDON_YBX3_LRP6_PRICKLE1_WNT10B_N…
487570_GO:0001657_ureteric_bud_development	81	78	4.57951e-07	0.00379962	CTNNBIP1_WNT4_TACSTD2_PBX1_AGT_KIF26B_OSR1_SDC1_EPCAM_PAX8_HOXD11_WNT6_RARB_CTNNB1_ROBO2_HES1_DLG1_SLIT2_PKD2_NPNT_SPRY1_FAT4_SMAD1_ADAMTS16_GDNF_FOXD1_SMAD5_FGF1_FOXC1_SIM1_TCF21_HOXA11_BMPER_GLI3_FGFR1_SFRP1_EYA1_CALB1_MYC_CER1_PTCH1_GATA3_RET_PAX2_FGF8_FGFR2_DCHS1_BDNF_WT1_CAT_CD44_WNT11_GDF11_SMAD9_BMP4_SIX1_ARG2_PGF_GREM1_SMAD3_SALL1_LHX1_HNF1B_RARA_WNT9B_SOX9_FOXJ1_SMAD2_SMAD7_SMAD4_BCL2_PS…
494172_GO:0010092_specification_of_organ_identity	14	14	2.27601e-05	0.00379962	PAX8_TBR1_PAX3_RBPJ_FGF10_ISL1_MEF2C_GLI3_SMARCD3_PAX2_FGFR2_BMP4_MESP1_AXIN2
499545_GO:0030111_regulation_of_Wnt_signaling_pathway	289	253	3.86207e-10	0.00379962	SKI_NPHP4_CTNNBIP1_DRAXIN_WNT4_HDAC1_PSMB2_RSPO1_MACF1_RNF220_TRABD2B_WLS_PSMA5_WNT2B_PSMB4_VANGL2_ABL2_CDC73_ASPM_LGR6_KLHL12_WNT3A_DISC1_ATP6V1C2_SIX3_PSME4_RPS27A_USP34_TCF7L1_ZEB2_PSMD14_FRZB_TMEM237_FZD5_IGFBP2_TMEM198_CUL3_PSMD1_WNT7A_CTNNB1_LIMD1_WNT5A_PSMD6_GSK3B_NPHP3_PPP2R3A_WWTR1_SIAH2_IFT80_SOX2_PSMD2_SENP2_RBPJ_NFKB1_CXXC4_DKK2_LEF1_SFRP2_NKD2_CTNND2_DAB2_FGF10_ISL1_DEPDC1B_ZBED3_MCC…
506431_GO:0043393_regulation_of_protein_binding	158	150	2.1296e-08	0.00379962	PARK7_CTNNBIP1_PEX14_PAX7_CDC42_KDM1A_LDLRAP1_EPB41_PTPRF_USP33_TGFBR3_SNAPIN_ADAM15_NES_SPTA1_TNFSF18_ABL2_IL10_AIDA_PSEN2_WNT3A_GREM2_ITGB1BP1_MAPRE3_ADD2_EIF2AK3_MITD1_RALB_GCG_ITGA4_PLCL1_HDAC4_CRBN_CAMK1_PLCL2_PRKCD_WNT5A_GSK3B_PLXND1_ATR_SENP2_ADIPOQ_ADD1_HOPX_LEF1_RAPGEF2_DAB2_ISL1_ITGA2_PLK2_MEF2C_TMEM173_ADRB2_HFE_FLOT1_BAK1_HSP90AB1_LFNG_ICA1_KRIT1_CAV1_HIPK2_EPHB6_SMARCD3_NKX3-1_NRG1_A…
508292_GO:0045992_negative_regulation_of_embryonic_development	23	23	1.67518e-05	0.00379962	PRKACB_GPR161_COL5A2_FZD7_TRAF3IP1_CTNNB1_WNT5A_SFRP2_LFNG_FZD3_SOX17_SULF1_COL5A1_GATA3_DKK1_SUFU_TULP3_BMP4_MESP1_TBX2_FUZ_SNAI1_BMP7
510692_GO:0048635_negative_regulation_of_muscle_organ_development	38	38	4.3948e-06	0.00379962	NRAS_KCNK2_MSTN_CAV3_TGFBR2_USP19_SFMBT1_LEF1_HDAC3_PI16_HDAC2_GJA1_TWIST1_IL6_DKK1_RBP4_TLL2_FGF8_BDNF_FGF3_USP2_YBX3_PRICKLE1_TBX5_SAV1_BMP4_SIX4_CAPN3_LUC7L_SOX15_MYOCD_CTDP1_SIRT2_TGFB1_GSK3A_BMP2_CXADR_S100B
510813_GO:0048762_mesenchymal_cell_differentiation	129	122	5.52123e-08	0.00379962	WNT4_PHACTR4_HEYL_TGFBR3_SEMA6C_S100A4_EFNA1_SEMA4A_TGFB2_SOX11_OSR1_SIX2_RTN4_SEMA4F_SEMA4C_LIMS1_EPB41L5_ZEB2_ACVR1_FRZB_STAT1_NRP2_ERBB4_WNT10A_PAX3_HTR2B_GBX2_EOMES_CTNNB1_SEMA3B_SEMA3G_WNT5A_GSK3B_SEMA5B_WWTR1_HES1_MSX1_RBPJ_PHOX2B_LEF1_PITX2_EDNRA_HAND2_SEMA5A_GDNF_FGF10_ISL1_MEF2C_SEMA6A_WNT8A_MSX2_HNRNPAB_FOXC1_EDN1_CUL7_HEY2_TCF21_CITED2_TWIST1_SEMA3C_HGF_SEMA3A_SEMA3D_WNT2_WNT16_SMO_LOX…
511644_GO:0050672_negative_regulation_of_lymphocyte_proliferation	62	58	9.30497e-07	0.00379962	TNFRSF14_PLA2G2F_GLMN_MNDA_XCL1_RC3H1_IL10_SOX11_PELI1_CTLA4_IHH_INPP5D_CBLB_BTLA_IL20RB_DLG1_PDE5A_IL2_KIAA0922_CASP3_NDFIP1_HAVCR2_BTN2A2_HLA-G_LST1_HLA-DRB1_TNFRSF21_PRDM1_ZC3H12D_MAD1L1_GNRH1_IDO1_LYN_PDCD1LG2_CDKN2A_IL2RA_C10orf54_SFTPD_SCGB1A1_GAL_ATM_PAWR_BMP4_CD276_SPN_TNFRSF13B_LGALS9_ERBB2_PRKAR1A_CD300A_FOXJ1_CLEC4G_PKN1_TGFB1_LILRB1_PRNP_ITCH_CEBPB
514601_GO:0061053_somite_development	74	70	1.11633e-06	0.00379962	PLXNA2_PSEN2_WNT3A_NUP133_SOX11_MSGN1_EPB41L5_ZEB2_NCKAP1_IHH_WNT5A_PPP2R3A_RBPJ_WDR19_LEF1_SFRP2_FOXC1_RIPPLY2_TBX18_T_DLL1_LFNG_MEOX2_COBL_SEMA3C_SMO_XRCC2_NKX3-1_SFRP1_PRKDC_RGS20_ROR2_PTCH1_CRB2_ABI1_DKK1_BMPR1A_WNT11_ATM_LRP6_MYF5_TMED2_PCDH8_OTX2_SIX4_MTHFD1_RAD51B_PSEN1_FOXB1_SMAD3_AXIN1_PALB2_RBBP6_TBX6_FOXF1_HES7_NLE1_LHX1_TCAP_KAT2A_MEOX1_AXIN2_MIB1_SMAD4_DLL3_TCF15_PAX1_FOXA2_POFUT1_EP…
868064_GO:1902402_signal_transduction_involved_in_mitotic_DNA_damage_checkpoint	65	61	9.78238e-07	0.00379962	PSMB2_PSMA5_PSMB4_MUC1_RFWD2_PSME4_RPS27A_PSMD14_PSMD1_PSMD6_PSMD2_SOX4_PSMB9_CDKN1A_PSMB1_PSMA2_PSMC2_CASP2_PRKDC_GML_PSMD5_PSMB7_PSMD13_PSMA1_PSMC3_ATM_CDKN1B_CDK2_MDM2_CRADD_TRIAP1_PSMD9_UBC_PSMB11_PSME2_PSMA6_PSMC6_PSMA3_PSMC1_PPP2R5C_PML_PSMA4_PSMB10_PSMD7_PSMB6_TP53_UBB_PSMD11_PSMB3_PSMD3_PSME3_PSMC5_PSMD12_PSMA8_PSMD8_PSMC4_PSMF1_RBM38_PSMA7_CHEK2_GTSE1
486748_GO:0000228_nuclear_chromosome	473	342	1.07824e-11	0.00389961	DFFB_DFFA_TARDBP_KDM1A_RUNX3_TRNP1_RPA2_RCC1_RBBP4_NASP_TAL1_ORC1_JUN_FOXD3_UBE2U_MSH4_LRIF1_DCLRE1B_SYCP1_POLR3GL_POGZ_GATAD2B_MUC1_ETV3_KIFAP3_RNF2_CDC73_NEK2_PARP1_HIST3H2BB_ZBTB18_ASXL2_CENPA_PPP1CB_LRPPRC_MSH6_MXD1_INO80B_POLE4_BUB1_NIFK_MCM6_ORC4_TTC21B_SSB_HAT1_TTN_PMS1_STAT1_NABP1_ORC2_CREB1_SMARCAL1_SP100_SATB1_SGOL1_THRB_MLH1_CTNNB1_SMARCC1_PBRM1_ACTR8_THOC7_RUVBL1_TOPBP1_ATR_ACTL6A_DVL…
491870_GO:0007043_cell-cell_junction_assembly	77	75	3.87535e-07	0.00389961	GJA4_CLDN19_INADL_PKN2_RHOC_GJA5_CGN_RAB13_F11R_NFASC_GNPAT_STRN_PKP4_RHOA_HEG1_CLDN18_PRKCI_ECT2_CLDN1_DLG1_ANK2_UGT8_CLDN22_OCLN_APC_CTNNA1_SRF_GJA1_CLDN20_FSCN1_CLDN3_CLDN12_CLDN15_CLDN23_MTDH_GRHL2_TLN1_MPP7_ITGB1_PARD3_FRMPD2_VCL_DLG5_ARL2_WNT11_CD9_PTPRO_PKP2_HDAC7_TRPV4_GJB2_MPP5_TJP1_TLN2_CDH5_PARD6A_MARVELD3_FLCN_GJD3_JUP_RAMP2_GJC1_PRKCA_FBF1_TBCD_EPB41L3_DSG1_PARD6G_LSR_ACTN4_LIM2_PARD…
492826_GO:0015662_ATPase_activity,_coupled_to_transmembrane_movement_of_ions,_phosphorylative_mechanism	30	29	9.40183e-06	0.00389961	ATP1A1_ATP1A4_ATP1B1_ATP6V1G3_ATP2B4_ATP6V1C2_ATP6V1E2_PCYOX1_ABCB11_ATP2B2_ATP2C1_ATP1B3_ANXA5_ATP6V1C1_ATP6V1G1_FXYD2_ATP2B1_ATP2A2_ATP12A_ATP7B_ATP4B_ATP2A1_ATP6V0D1_ATP2C2_ATP2A3_ATP1B2_ATP4A_ATP1A3_ATP6V1E1
510614_GO:0048546_digestive_tract_morphogenesis	51	51	2.09e-06	0.00389961	VANGL2_HLX_SOX11_ID2_SIX2_EPB41L5_GLI2_HOXD13_NCKAP1_IHH_ACVR2B_CTNNB1_WNT5A_SHOX2_EPHB3_TP63_PDGFRA_PITX2_BBS7_SFRP2_NIPBL_FGF10_TCF7_FOXP4_TCF21_AHI1_AGR2_HOXA13_GLI3_EGFR_GATA4_SFRP1_SOX17_NODAL_NKX2-3_TCF7L2_FGFR2_WNT11_GLI1_STX2_BMP4_DACT1_HIF1A_SMAD3_STRA6_FOXF1_HNF1B_SMAD2_BCL2_OVOL2_SOX10
512267_GO:0051383_kinetochore_organization	11	11	3.94643e-05	0.00389961	POGZ_CENPF_CENPA_SMC4_CENPC_CENPE_CENPH_CENPW_SMC2_CENPT_MIS12
1184561_GO:1904037_positive_regulation_of_epithelial_cell_apoptotic_process	22	22	1.45206e-05	0.0039996	SORT1_FASLG_TIA1_CAPN10_PRKCI_PPARGC1A_ECSCR_AGER_GPER1_IL6_SFRP4_GSN_AKR1C3_CD248_ANO6_RGCC_BMP4_EIF2S1_THBS1_SPOP_CD40_XBP1
491282_GO:0006338_chromatin_remodeling	137	117	9.91502e-08	0.0039996	CHD5_RERE_APITD1-CORT_PADI4_PAX7_ARID1A_RBBP4_SCMH1_DMAP1_NASP_MYSM1_ITGB3BP_BRDT_CHD1L_ANP32E_VPS72_GATAD2B_CENPL_CENPO_CENPA_FSHR_PSME4_INO80B_SMYD1_SATB2_TNP1_MSL3P1_HDAC4_SATB1_KAT2B_CTNNB1_SMARCC1_PBRM1_ACTR8_RUVBL1_ACTL6A_TP63_TADA2B_CENPC_SMARCAD1_SMARCA5_CENPU_CENPK_CENPH_CHD1_NPM1_HIST1H4H_HIST1H4L_DAXX_HMGA1_RNF8_CENPQ_HDAC2_CENPW_MYB_ESR1_ARID1B_ACTB_CBX3_BAZ1B_ACTL6B_ZNHIT1_SMARCD3_NP…
494250_GO:0010171_body_morphogenesis	46	44	3.30037e-06	0.0039996	SKI_SSBP3_ZNF281_FLVCR1_TGFB2_GREM2_RAB3GAP1_NCKAP1_IHH_TWIST2_CSRNP1_IFT122_TIPARP_MSX1_LEF1_MAB21L2_NIPBL_DLX5_BRAF_KAT6A_ASPH_CRISPLD1_DKK1_ARID5B_SGPL1_TCF7L2_PLEKHA1_CDON_LRP6_PTPN11_PAX9_TGFB3_STRA6_MMP2_CRISPLD2_ANKRD11_MYH3_WNT3_COL1A1_GATAD2A_TGFB1_FUZ_GNAS_TBX1
500432_GO:0031145_anaphase-promoting_complex-dependent_proteasomal_ubiquitin-dependent_protein_catabolic_process	77	73	5.68038e-07	0.0039996	PSMB2_CDC20_PSMA5_PSMB4_NEK2_PSME4_RPS27A_ANAPC1_PSMD14_PSMD1_UBE2E1_PSMD6_PSMD2_ANAPC4_MAD2L1_ANAPC10_SKP2_CCNB1_SKP1_CDC23_PTTG1_PSMB9_FBXO5_PSMB1_PSMA2_PSMC2_CUL1_CDC26_PSMD5_PSMB7_UBE2D1_CDK1_ANAPC16_BTRC_BUB3_PSMD13_PSMA1_PSMC3_ANAPC15_CDK2_ANAPC7_ANAPC5_PSMD9_UBC_CDC16_PSMB11_PSME2_PSMA6_PSMC6_PSMA3_PSMC1_BUB1B_PSMA4_PLK1_PSMB10_PSMD7_PSMB6_AURKB_UBB_PSMD11_PSMB3_PSMD3_PSME3_CDC27_PSMC5_PSM…
504448_GO:0035264_multicellular_organism_growth	88	83	3.39324e-07	0.0039996	ICMT_MTOR_CDC42_CLIC4_WDTC1_STK40_STIL_NOTCH2_ETNK2_FLVCR1_SOS1_PKDCC_EN1_GPD2_SLC4A10_IHH_GIGYF2_RARB_WDR48_HEG1_WWTR1_TBL1XR1_ADD1_NEK1_HELT_NDUFS6_PDE4D_SLC12A2_HOXA5_CCM2_SMO_XRCC2_PLAG1_GRHL2_APBA1_RMI1_XPA_TAL2_RC3H2_SLC25A25_ERCC6_PCDH15_ARID5B_TNKS2_HHEX_TCF7L2_FGFR2_PLEKHA1_SLC1A2_KDM2A_DHCR7_SIK3_CELA1_TARBP2_IGF1_PTPN11_TMED2_BRCA2_SLITRK1_SLITRK6_ZFP36L1_TTC8_UNC79_DICER1_APBA2_DUOX2_…
506357_GO:0043296_apical_junction_complex	115	107	1.1337e-07	0.0039996	PRKCZ_NPHP4_CLDN19_INADL_PKN2_MAGI3_CGN_RAB13_ARHGEF2_F11R_STRN_EPCAM_NPHP1_PARD3B_FZD5_CTNNB1_RHOA_MAGI1_PVRL3_AMOTL2_CLDN18_RAP2B_CLDN11_ECT2_CLDN16_DLG1_SHROOM3_RAPGEF2_CLDN24_OCLN_APC_CTNNA1_SYNPO_TJAP1_BVES_CLDN20_ADCYAP1R1_CLDN4_MAGI2_CLDN12_CLDN15_AOC1_CLDN23_MTDH_MPDZ_DDX58_TJP2_TGFBR1_EPB41L4B_FRMD4A_MPP7_PARD3_FRMPD2_ANK3_VCL_SORBS1_PLEKHA7_LIN7C_CTNND1_CCND1_AMOTL1_AMICA1_PDZD3_CLMP_ES…
511_ko05014_Amyotrophic_lateral_sclerosis_(ALS)	48	45	2.71611e-06	0.0039996	TNFRSF1B_CASP9_TOMM40L_PPP3R1_ALS2_RAB5A_GPX1_PPP3CA_GRIA2_CASP3_GRIA1_TNF_DAXX_MAPK13_MAP3K5_RAC1_CYCS_PPP3CC_NEFL_DERL1_PPP3R2_PPP3CB_CAT_SLC1A2_BAD_CCS_CASP1_TNFRSF1A_GRIN2B_PRPH_APAF1_NOS1_GRIN2A_TP53_MAP2K3_MAP2K6_GRIN2C_BCL2_TOMM40_GRIN2D_BAX_BCL2L1_SOD1_BID_NEFH
512058_GO:0051148_negative_regulation_of_muscle_cell_differentiation	51	49	3.99072e-06	0.0039996	ID3_HDAC1_YBX1_IL36G_MSTN_CFLAR_HDAC4_CAV3_MSX1_MED28_ANKRD17_EREG_CXCL10_PRDM6_CXCL14_HDAC3_NKX2-5_TNF_DAXX_PPARD_PI16_HEY2_DLL1_BHLHA15_EZH2_NOV_MKX_DKK1_ANKRD2_CSRP3_IL18_BHLHE41_PRICKLE1_DDIT3_TBX3_CMTM5_BMP4_TRIM72_CCL17_ZFHX3_MYOCD_HDAC5_SOX9_CTDP1_TNPO2_GSK3A_BMP2_RCAN1_XBP1
489286_GO:0034728_nucleosome_organization	134	91	2.05888e-07	0.00409959	CHD5_APITD1-CORT_PADI4_HP1BP3_ARID1A_RBBP4_NASP_ITGB3BP_BRDT_ANP32E_VPS72_CENPL_H3F3A_HIST3H2BB_SMYD3_CENPO_CENPA_FSHR_TSPYL6_HAT1_TNP1_HJURP_SMARCC1_RUVBL1_H1FOO_CENPC_NAP1L5_SMARCA5_HMGB2_CENPU_CENPK_CENPH_H2AFY_NPM1_HIST1H4H_HIST1H2BK_HIST1H3J_DAXX_HMGA1_RNF8_CENPQ_TSPYL1_ASF1A_CENPW_SHPRH_BAZ1B_ZNHIT1_SMARCD3_KAT6A_TSPYL5_CENPP_ANP32B_SET_H2AFY2_KAT6B_NAP1L4_SPTY2D1_RSF1_H2AFX_HIST4H4_ARID2_S…
503596_GO:0034394_protein_localization_to_cell_surface	20	20	1.86624e-05	0.00409959	PTPRU_PIGK_CTNNB1_USP4_ANK2_FGF10_MRAP2_PTPRK_SMURF1_ANGPT1_FCN1_VCL_RIC3_WNT11_ARF6_FBLN5_FGF7_MESDC2_EMP2_MRAP
517347_GO:0072431_signal_transduction_involved_in_mitotic_G1_DNA_damage_checkpoint	64	60	1.59277e-06	0.00409959	PSMB2_PSMA5_PSMB4_MUC1_RFWD2_PSME4_RPS27A_PSMD14_PSMD1_PSMD6_PSMD2_SOX4_PSMB9_CDKN1A_PSMB1_PSMA2_PSMC2_CASP2_PRKDC_GML_PSMD5_PSMB7_PSMD13_PSMA1_PSMC3_ATM_CDKN1B_CDK2_MDM2_CRADD_TRIAP1_PSMD9_UBC_PSMB11_PSME2_PSMA6_PSMC6_PSMA3_PSMC1_PPP2R5C_PML_PSMA4_PSMB10_PSMD7_PSMB6_TP53_UBB_PSMD11_PSMB3_PSMD3_PSME3_PSMC5_PSMD12_PSMA8_PSMD8_PSMC4_PSMF1_RBM38_PSMA7_GTSE1
545451_META_PWY-6861_the_visual_cycle_I_(vertebrates)	13	12	6.0202e-05	0.00409959	DHRS3_RPE65_DHRS9_RBP1_LRAT_RDH10_RBP3_RBP4_RDH5_RDH11_RLBP1_RDH8
849872_GO:1902170_cellular_response_to_reactive_nitrogen_species	20	20	2.75278e-05	0.00409959	MTR_TPO_PPARGC1A_HNRNPD_CCNA2_GUCY1B3_MAP3K5_AQP1_TRAF2_MAPK8_MMP3_CDK2_STAT6_KCNC2_FOXO1_HIF1A_THBS1_MT3_DPEP1_DNM2
137930_met_pathway_Signaling_events_mediated_by_Hepatocyte_Growth_Factor_Receptor_(c-Met)	66	64	1.12179e-06	0.00419958	MTOR_CDC42_EPS15_JUN_SOS1_NCK2_ARHGEF4_RAF1_RAB5A_CTNNB1_RHOA_NCK1_PIK3CA_MUC20_PAK2_EIF4E_GAB1_MAP3K1_PIK3R1_F2RL2_APC_CTNNA1_RANBP9_RAC1_HGF_MET_WASL_EIF4EBP1_DEPTOR_SH3GL2_RAPGEF1_MAPK8_PTPRJ_BAD_INPPL1_PAK1_GAB2_CBL_ETS1_PTPN11_PXN_ARF6_NUMB_AKT1_MAP2K1_MAPK3_RANBP10_CDH1_BCAR1_CRK_MAP2K4_KPNB1_GRB2_RPTOR_HGS_PAK4_AKT2_RIN2_SRC_PLCG1_SNAI1_PTPN1_CRKL_MAPK1
512012_GO:0051098_regulation_of_binding	273	250	1.95564e-10	0.00419958	SKI_PARK7_ENO1_CTNNBIP1_PEX14_PAX7_CDC42_KDM1A_LDLRAP1_EPB41_PTPRF_JUN_USP33_TGFBR3_S100A10_SNAPIN_ADAM15_NES_IFI16_PEX19_TNFSF18_ABL2_IL10_NEK2_TGFB2_AIDA_PSEN2_WNT3A_GREM2_SOX11_ID2_ITGB1BP1_MAPRE3_CALM2_ADD2_EIF2AK3_MITD1_RALB_GCG_NEUROD1_PLCL1_SUMO1_EPHA4_SP100_HJURP_PER2_HDAC4_CRBN_CAMK1_DPH3_PLCL2_KAT2B_CTNNB1_PRKCD_WNT5A_GSK3B_PLXND1_ATR_P2RY1_SENP2_ADIPOQ_HES1_ADD1_MSX1_HOPX_PPP3CA_LEF1_E…
868065_GO:1902403_signal_transduction_involved_in_mitotic_DNA_integrity_checkpoint	65	61	9.78238e-07	0.00419958	PSMB2_PSMA5_PSMB4_MUC1_RFWD2_PSME4_RPS27A_PSMD14_PSMD1_PSMD6_PSMD2_SOX4_PSMB9_CDKN1A_PSMB1_PSMA2_PSMC2_CASP2_PRKDC_GML_PSMD5_PSMB7_PSMD13_PSMA1_PSMC3_ATM_CDKN1B_CDK2_MDM2_CRADD_TRIAP1_PSMD9_UBC_PSMB11_PSME2_PSMA6_PSMC6_PSMA3_PSMC1_PPP2R5C_PML_PSMA4_PSMB10_PSMD7_PSMB6_TP53_UBB_PSMD11_PSMB3_PSMD3_PSME3_PSMC5_PSMD12_PSMA8_PSMD8_PSMC4_PSMF1_RBM38_PSMA7_CHEK2_GTSE1
1269783_R-HSA-69017_CDK-mediated_phosphorylation_and_removal_of_Cdc6	48	43	5.59392e-06	0.00429957	PSMB2_PSMA5_PSMB4_PSME4_RPS27A_PSMD14_PSMD1_PSMD6_PSMD2_PSMB9_PSMB1_PSMA2_PSMC2_PSMD5_PSMB7_PSMD13_PSMA1_PSMC3_CDK2_PSMD9_UBC_PSMB11_PSME2_PSMA6_PSMC6_PSMA3_PSMC1_PSMA4_PSMB10_PSMD7_PSMB6_UBB_PSMD11_PSMB3_CDC6_PSME3_PSMC5_PSMD12_PSMA8_PSMD8_PSMC4_PSMF1_PSMA7
491815_GO:0006977_DNA_damage_response,_signal_transduction_by_p53_class_mediator_resulting_in_cell_cycle_arrest	63	59	1.10098e-06	0.00429957	PSMB2_PSMA5_PSMB4_MUC1_RFWD2_PSME4_RPS27A_PSMD14_PSMD1_PSMD6_PSMD2_SOX4_PSMB9_CDKN1A_PSMB1_PSMA2_PSMC2_CASP2_GML_PSMD5_PSMB7_PSMD13_PSMA1_PSMC3_ATM_CDKN1B_CDK2_MDM2_CRADD_TRIAP1_PSMD9_UBC_PSMB11_PSME2_PSMA6_PSMC6_PSMA3_PSMC1_PPP2R5C_PML_PSMA4_PSMB10_PSMD7_PSMB6_TP53_UBB_PSMD11_PSMB3_PSMD3_PSME3_PSMC5_PSMD12_PSMA8_PSMD8_PSMC4_PSMF1_RBM38_PSMA7_GTSE1
507947_GO:0045599_negative_regulation_of_fat_cell_differentiation	43	42	3.29798e-06	0.00429957	SORT1_WNT3A_TRIB2_WNT5A_GATA2_WWTR1_ADIPOQ_BBS12_MSX2_ID4_TNF_ENPP1_SOD2_GPER1_IL6_INSIG1_RUNX1T1_ZFPM2_GATA3_SIRT1_TCF7L2_ARNTL_NUCB2_CCDC85B_C1QL4_DDIT3_TRPV4_NCOR2_FOXO1_JDP2_RORA_SMAD3_AXIN1_FAM57B_TGFB1I1_SIRT2_TGFB1_TRIB3_JAG1_ASXL1_E2F1_MMP11
519287_GO:2000648_positive_regulation_of_stem_cell_proliferation	65	64	1.01123e-06	0.00429957	KDM1A_DMRTA2_PRRX1_ASPM_PTPRC_DISC1_SOX11_MYCN_EPCAM_STAT1_IHH_IRS1_TGFBR2_CX3CR1_CTNNB1_WNT5A_DPPA2_SHOX2_SOX2_CHRD_TP63_KDR_VEGFC_OTP_NFYA_VEGFA_TBX18_NR2E1_PDCD2_GLI3_FOXP2_WNT2_SMO_SMARCD3_FZD3_FGFR1_MYC_PRRX2_BMPR1A_FBXW4_FGFR2_PAX6_LTBP3_LRP5_DRD2_HMGA2_KITLG_TBX3_FGF9_N4BP2L2_DCT_IRS2_ARHGAP5_BMP4_SIX1_HIF1A_CX3CL1_ATXN1L_FOXF1_SOX9_TAF4B_ZNF335_TBX1_SOX10
488950_GO:0003156_regulation_of_organ_formation	33	33	9.20482e-06	0.00439956	GNG5_WNT2B_WNT3A_HOXD11_CTNNB1_WNT5A_HES1_SPRY1_HAND2_GDNF_FGF10_ISL1_FGF1_POU5F1_CITED2_HOXA11_WNT2_FGFR1_SULF1_EYA1_DKK1_FGF8_WT1_FGF3_HOXC11_FRS2_TBX5_BMP4_SIX1_MESP1_BMP2_BMP7_TBX1
499320_GO:0022402_cell_cycle_process	1039	670	1.49322e-15	0.00439956	PHF13_APITD1-CORT_MTOR_MFN2_RCC2_SYF2_STMN1_NUDC_RPA2_RCC1_KHDRBS1_RBBP4_CLSPN_CDCA8_MACF1_CDC20_PLK3_RAD54L_STIL_CDKN2C_ORC1_NDC1_DHCR24_PRKAA2_ITGB3BP_GADD45A_MSH4_USP33_GFI1_CCDC18_CDC14A_PSMA5_LAMTOR5_RHOC_DCLRE1B_SYCP1_NOTCH2_PRKAB2_HORMAD1_TDRKH_JTB_MUC1_ARHGEF11_PEA15_UHMK1_NUF2_MAEL_TIPRL_RFWD2_BRINP2_TPR_BRINP3_ASPM_PTPRC_KIF14_ARL8A_MDM4_MAPKAPK2_IRF6_DTL_NSL1_CENPF_TGFB2_LIN9_RHOU_NUP1…
507929_GO:0045581_negative_regulation_of_T_cell_differentiation	29	26	1.44362e-05	0.00439956	TNFSF4_RC3H1_HLX_SOCS5_ZC3H8_CTLA4_IHH_BCL6_KIAA0922_IL4_CD74_GLI3_IFNA2_CDKN2A_ANXA1_DTX1_HMGB1_BMP4_IL4R_CYLD_ERBB2_FOXJ1_PTPN2_JAK3_NFKBID_IFNL1
508160_GO:0045839_negative_regulation_of_mitotic_nuclear_division	50	50	2.72217e-06	0.00439956	CDC20_STIL_TPR_CENPF_BUB1_ANAPC1_UBE2E1_NME6_ANAPC4_PTTG2_MAD2L1_ANAPC10_APC_CDC23_PTTG1_TTK_FBXO5_MAD1L1_TNKS_PTTG3P_TERF1_MTBP_CDC26_UBE2D1_ANAPC16_FGFR2_BUB3_ANAPC15_ATM_ZW10_CHEK1_USP44_ANAPC7_ANAPC5_RGCC_CDC16_BMP4_BUB1B_PLK1_CSNK2A2_TOM1L2_ZNF207_CDC27_TOM1L1_TEX14_PSMG2_CSNK2A1_UBE2C_BMP7_KLHL22
511651_GO:0050679_positive_regulation_of_epithelial_cell_proliferation	154	138	3.6631e-08	0.00439956	MTOR_CDC42_FOXE3_JUN_F3_ARNT_IQGAP3_GLUL_LAMC1_KDM5B_VASH2_PROX1_WNT3A_SOX11_OSR1_TGFA_TACR1_REG3A_PDCL3_BMPR2_NRP2_IHH_SCG2_HTR2B_TWIST2_WNT7A_WDR48_CTNNB1_CCR3_MST1_HYAL1_WNT5A_TP63_KDR_ODAM_EPGN_FGF2_HMGB2_VEGFC_PDCD6_SEMA5A_RICTOR_FGF10_AGGF1_THBS4_KIF3A_FGF1_FLT4_BMP6_VEGFA_BMP5_TBX18_ARG1_TNFAIP3_ESR1_VIP_TWIST1_IL6_EGFR_CCL24_DLX5_LAMB1_FOXP2_CAV1_WNT2_SMO_PTN_EGR3_ZNF703_SFRP1_CYP7B1_EYA1…
912528_GO:0044819_mitotic_G1/S_transition_checkpoint	73	68	1.46517e-06	0.00439956	RPA2_PSMB2_PLK3_PSMA5_PSMB4_MUC1_RFWD2_PSME4_RPS27A_PSMD14_PSMD1_GIGYF2_PSMD6_PSMD2_TP63_SOX4_PSMB9_CDKN1A_PSMB1_PSMA2_PSMC2_CASP2_PRKDC_GML_PSMD5_PSMB7_PSMD13_PSMA1_DGKZ_PSMC3_CCND1_ATM_CDKN1B_CDK2_MDM2_CRADD_TRIAP1_PSMD9_UBC_PSMB11_PSME2_PSMA6_PSMC6_PSMA3_PSMC1_PPP2R5C_RPS27L_PML_PSMA4_PSMB10_RFWD3_FBXO31_PSMB6_TP53_UBB_PSMD11_PSMB3_PSMD3_PSME3_PSMC5_PSMD12_PSMA8_PSMD8_PSMC4_PSMF1_RBM38_PSMA7_G…
994751_GO:0098687_chromosomal_region	303	238	7.51511e-10	0.00439956	APITD1-CORT_RCC2_KDM1A_RPA2_CDCA8_SCMH1_KDM4A_KIF2C_ORC1_ITGB3BP_LRIF1_DCLRE1B_PMF1-BGLAP_NUF2_CENPL_TPR_CDC73_NEK2_NSL1_CENPF_PSEN2_HIST3H3_NUP133_AHCTF1_SMC6_DNMT3A_CENPA_WDR43_DPY30_MSH2_XPO1_DCTN1_BUB1_CLASP1_MCM6_MBD5_RIF1_SPC25_SSB_HAT1_NABP1_ORC2_XRCC5_SP100_HJURP_SEC13_SGOL1_DYNC1LI1_CLASP2_PBRM1_THOC7_MCM2_STAG1_ATR_DHX36_PDS5A_POLR2B_CENPC_CENPE_GAR1_MAD2L1_ZNF330_CENPU_CENPK_RAD17_APC_…
487719_GO:0001823_mesonephros_development	86	83	5.16666e-07	0.00449955	CTNNBIP1_WNT4_TACSTD2_HS2ST1_PBX1_REN_AGT_KIF26B_OSR1_SDC1_EPCAM_PAX8_HOXD11_WNT6_RARB_CTNNB1_ROBO2_HES1_DLG1_SLIT2_PKD2_NPNT_SPRY1_FAT4_SMAD1_ADAMTS16_GDNF_FGF10_FOXD1_SMAD5_FGF1_FOXC1_SIM1_TCF21_HOXA11_BMPER_GLI3_FGFR1_SFRP1_EYA1_CALB1_OSR2_MYC_CER1_PTCH1_GATA3_RET_PAX2_FGF8_FGFR2_DCHS1_BDNF_WT1_CAT_CD44_WNT11_ZBTB16_GDF11_SMAD9_BMP4_SIX1_ARG2_PGF_GREM1_SMAD3_SALL1_LHX1_HNF1B_RARA_WNT9B_SOX9_FO…
502378_GO:0033157_regulation_of_intracellular_protein_transport	350	306	5.99798e-11	0.00449955	UBE2J2_PARK7_MTOR_ZBTB17_PINK1_NBPF3_CDC42_SLC9A1_ATPIF1_HPCA_OSCP1_SNIP1_DMAP1_PLK3_PRDX1_FAF1_LEPROT_SH3GLB1_UBL4B_PDZK1_CTSK_KCNN3_UHMK1_VAMP4_SEC16B_FAM20B_PTGS2_CYB5R1_RAB29_YOD1_HHAT_PTPN14_LYPLAL1_PARP1_WNT3A_RHOU_CNST_NLRP3_ITGB1BP1_DNAJC27_EPT1_PKDCC_PPM1B_ERLEC1_XPO1_PPP3R1_HTRA2_STARD7_IL18R1_EDAR_IL1B_HNMT_WDR75_FZD7_FZD5_ERBB4_BARD1_ACSL3_MFF_SP100_NMUR1_EDEM1_CAMK1_CHCHD4_RHOA_HYAL2…
507954_GO:0045606_positive_regulation_of_epidermal_cell_differentiation	19	17	3.06478e-05	0.00449955	KDF1_PTCH2_IL20_H2AFY_SFRP4_PTCH1_H2AFY2_VDR_CYP27B1_BMP4_PRKCH_ALOX15B_TRIM16_MED1_NME2_OVOL2_NCOA3
511773_GO:0050807_regulation_of_synapse_organization	97	94	1.97541e-07	0.00449955	AGRN_CLSTN1_CDC42_EPHB2_CDC20_AMIGO1_CHRNB2_NTRK1_IGSF9_DISC1_CRIPT_NRXN1_LRRTM1_RAB17_LRRN1_OXTR_CAMK1_GHRL_WNT7A_COLQ_AMIGO3_LRTM1_WNT5A_ROBO2_EPHB1_CLSTN2_SLITRK3_GHSR_NLGN1_EPHB3_ETV5_PDLIM5_MEF2C_EFNA5_LRRTM2_TPBG_EPHA7_THBS2_CAMK2B_MAGI2_PPP1R9A_RELN_LRRN3_LRRC4_PTN_UBE2V2_PTK2_LRRC24_LINGO2_HNRNPK_NTRK2_MUSK_DAB2IP_C1QL3_DKK1_LRRTM3_PTEN_SLIT1_NEURL1_BDNF_LRP4_RAPSN_FLRT1_DRD2_PVRL1_LRTM2_…
1268751_R-HSA-381771_Synthesis,_secretion,_and_inactivation_of_Glucagon-like_Peptide-1_(GLP-1)	18	16	3.56548e-05	0.00459954	GCG_CTNNB1_SPCS1_SPCS3_PCSK1_GNAT3_LEP_FFAR4_TCF7L2_PAX6_SPCS2_GNB3_CDX2_SEC11A_GRP_FFAR1
501261_GO:0032024_positive_regulation_of_insulin_secretion	59	58	2.65577e-06	0.00459954	TARDBP_NR0B2_MPC2_GLUL_PFKFB2_VSNL1_PRKCE_GPR39_GCG_CAPN10_GHRL_MYRIP_TRH_SERP1_CD38_NKX6-1_OXCT1_ISL1_SOX4_GPLD1_HLA-DRB1_PPARD_RFX6_GJA1_GPER1_GCK_SRI_CFTR_BLK_CRH_SLC30A8_JAK2_MCU_PPP3CB_GLUD1_RBP4_TCF7L2_BAD_ANO1_ARRB1_C2CD2L_PFKM_PSMD9_AACS_PDX1_IRS2_HIF1A_GPR68_ABAT_STX4_NLGN2_GIP_FFAR1_GIPR_NCOA6_NNAT_TRPM2_PLA2G6
512060_GO:0051150_regulation_of_smooth_muscle_cell_differentiation	17	17	3.48855e-05	0.00459954	CTH_MED28_ANKRD17_EREG_PRDM6_SRF_HEY2_GPER1_SMARCD3_ZEB1_FGFR2_BMP4_FOXF1_MYOCD_OLFM2_TGFB1_RCAN1
518332_GO:0090192_regulation_of_glomerulus_development	10	10	5.68925e-05	0.00459954	ADIPOQ_EGR1_RET_PAX2_WT1_PDGFD_BMP4_SERPINB7_BMP7_PDGFB
1134004_GO:1903829_positive_regulation_of_cellular_protein_localization	322	281	2.75753e-10	0.00469953	UBE2J2_PARK7_EPHA2_RCC2_PINK1_NBPF3_CDC42_SLC9A1_HPCA_OSCP1_SNIP1_DMAP1_PLK3_LEPROT_SH3GLB1_UBL4B_PDZK1_CTSK_KCNN3_CCT3_SEC16B_FAM20B_PTGS2_CYB5R1_RAB29_HHAT_TGFB2_PARP1_WNT3A_RHOU_CNST_YWHAQ_EPT1_NRXN1_SPTBN1_CCT4_PPP3R1_CCT7_HTRA2_EIF2AK3_STARD7_IL18R1_EDAR_BCL2L11_IL1B_DPP10_HNMT_WDR75_CASP8_FZD5_ERBB4_ABCA12_VIL1_ACSL3_MFF_NMUR1_EDEM1_CAMK1_GPD1L_RHOA_HYAL2_PRKCD_GSK3B_HCLS1_KPNA1_RUVBL1_PLS1…
511810_GO:0050868_negative_regulation_of_T_cell_activation	84	76	9.43251e-07	0.00469953	TNFRSF14_PLA2G2F_GLMN_PTPN22_VTCN1_TNFAIP8L2_XCL1_TNFSF4_RC3H1_LAX1_IL10_HLX_SOCS5_PELI1_ZC3H8_CTLA4_IHH_CBLB_BTLA_TIGIT_IL20RB_BCL6_DLG1_PDE5A_KIAA0922_CASP3_IL4_NDFIP1_CD74_HAVCR2_DUSP22_BTN2A2_HLA-G_HLA-DRB1_TNFRSF21_ZC3H12D_MAD1L1_GLI3_GNRH1_IDO1_PAG1_PDCD1LG2_IFNA2_CDKN2A_ANXA1_IL2RA_C10orf54_SFTPD_SCGB1A1_LAG3_PAWR_DTX1_HMGB1_BMP4_LGALS3_CD276_IL4R_SPN_CYLD_LGALS9_ERBB2_DUSP3_PRKAR1A_CD300A…
513730_GO:0060173_limb_development	170	152	2.19147e-08	0.00469953	SKI_ECE1_KDF1_HDAC1_ALX3_NOTCH2_GJA5_SLC39A1_CRABP2_PBX1_PRRX1_PLXNA2_FLVCR1_PSEN2_WNT9A_SOX11_MYCN_OSR1_IFT172_PKDCC_WDPCP_CYP26B1_AFF3_BCL2L11_EN1_GLI2_ITGA6_SP9_HOXD9_BMPR2_IHH_TRAF3IP1_WNT7A_RARB_CTNNB1_WNT5A_IFT122_MBNL1_SHOX2_MECOM_TP63_ZNF141_IDUA_MSX1_WDR19_FRAS1_BMPR1B_LEF1_PITX2_BBS7_INTU_SFRP2_HAND2_C5orf42_FGF10_PAM_FBN2_PITX1_MSX2_TFAP2A_SOX4_PBX2_BAK1_TFAP2B_RAB23_HDAC2_GJA1_GNA12_M…
505302_GO:0042130_negative_regulation_of_T_cell_proliferation	49	45	3.40663e-06	0.00479952	TNFRSF14_PLA2G2F_GLMN_XCL1_RC3H1_IL10_PELI1_IHH_CBLB_BTLA_IL20RB_DLG1_PDE5A_KIAA0922_CASP3_NDFIP1_HAVCR2_BTN2A2_HLA-G_HLA-DRB1_TNFRSF21_ZC3H12D_MAD1L1_GNRH1_IDO1_PDCD1LG2_CDKN2A_IL2RA_C10orf54_SFTPD_SCGB1A1_PAWR_BMP4_CD276_SPN_LGALS9_ERBB2_PRKAR1A_FOXJ1_CLEC4G_TGFB1_LILRB1_PRNP_ITCH_CEBPB
506154_GO:0043068_positive_regulation_of_programmed_cell_death	553	444	9.35072e-13	0.00479952	AGRN_PLEKHG5_PARK7_DFFA_TNFRSF8_CASP9_PINK1_CDC42_ID3_RUNX3_SLC9A1_ATPIF1_LCK_SFPQ_ZC3H12A_UTP11L_FAF1_PCSK9_JUN_ITGB3BP_GADD45A_CYR61_SH3GLB1_F3_VAV3_SORT1_DDX20_NGF_NOTCH2_TXNIP_MLLT11_S100A8_ARHGEF2_ARHGEF11_MNDA_NCSTN_ADCY10_FASLG_PLA2G4A_PTPRC_PHLDA3_IL19_G0S2_ATF3_TGFB2_TP53BP2_PSEN2_OBSCN_AGT_NLRP3_KLF11_RHOB_NCOA1_XDH_NLRC4_EIF2AK2_CYP1B1_SOS1_RPS27A_PPP3R1_TIA1_HTRA2_EIF2AK3_MAL_NCK2_BCL…
512119_GO:0051223_regulation_of_protein_transport	701	535	1.41009e-13	0.00479952	UBE2J2_TNFRSF14_PARK7_MTOR_ZBTB17_PINK1_NBPF3_CDC42_FGR_ATPIF1_HPCA_OSCP1_SNIP1_BMP8A_SLC2A1_DMAP1_PLK3_PRDX1_FAF1_LEPROT_WLS_PTGER3_PRKACB_SH3GLB1_GBP1_GLMN_UBL4B_RAP1A_SLC16A1_PTPN22_VTCN1_PDZK1_GJA5_CTSK_KCNN3_AIM2_CRP_APOA2_UHMK1_MPC2_VAMP4_TNFSF4_SEC16B_ABL2_CACNA1E_GLUL_PTGS2_CYB5R1_RAB29_PFKFB2_CD34_HHAT_PTPN14_TGFB2_LYPLAL1_TLR5_PARP1_RHOU_CHRM3_CNST_NLRP3_RSAD2_ITGB1BP1_KCNS3_FKBP1B_DNAJ…
514584_GO:0061036_positive_regulation_of_cartilage_development	28	28	1.11604e-05	0.00479952	CYR61_PKDCC_BMP10_HOXD11_BMPR2_IHH_WNT5A_BMPR1B_SMAD1_FGF18_BMP6_HOXA11_GLI3_POR_BMP1_LOXL2_GDF6_GDF2_SOX6_RELA_ZBTB16_SOX5_ACVRL1_BMP4_SMAD3_SOX9_BMP2_GDF5
504322_GO:0035137_hindlimb_morphogenesis	36	35	1.17333e-05	0.00489951	ALX3_OSR1_AFF3_HOXD9_WNT7A_RARB_CTNNB1_MECOM_MSX1_PITX2_PITX1_MSX2_TFAP2B_TWIST1_CHD7_OSR2_RSPO2_PTCH1_BMPR1A_FGF8_ALX4_FGF4_MMP13_ZBTB16_RARG_TBX3_BMP4_DICER1_SALL1_RPGRIP1L_MED1_WNT3_SALL3_GDF5_GNAS
506358_GO:0043297_apical_junction_assembly	46	45	4.3469e-06	0.00489951	CLDN19_INADL_PKN2_RHOC_CGN_RAB13_F11R_STRN_RHOA_CLDN18_PRKCI_ECT2_CLDN1_DLG1_CLDN22_OCLN_APC_CTNNA1_SRF_CLDN20_CLDN3_CLDN12_CLDN15_CLDN23_MTDH_GRHL2_MPP7_ITGB1_PARD3_FRMPD2_VCL_DLG5_ARL2_WNT11_MPP5_PARD6A_MARVELD3_RAMP2_FBF1_TBCD_PARD6G_ACTN4_PARD6B_CLDN17_CLDN14
517317_GO:0072401_signal_transduction_involved_in_DNA_integrity_checkpoint	67	63	1.73709e-06	0.00489951	PSMB2_PSMA5_PSMB4_MUC1_RFWD2_PSME4_RPS27A_PSMD14_PSMD1_PSMD6_PSMD2_SOX4_PSMB9_CDKN1A_CDC5L_PSMB1_PSMA2_PSMC2_CASP2_PRKDC_GML_PSMD5_PSMB7_PSMD13_PSMA1_PSMC3_PRPF19_ATM_CDKN1B_CDK2_MDM2_CRADD_TRIAP1_PSMD9_UBC_PSMB11_PSME2_PSMA6_PSMC6_PSMA3_PSMC1_PPP2R5C_PML_PSMA4_PSMB10_PSMD7_PSMB6_TP53_UBB_PSMD11_PSMB3_PSMD3_PSME3_PSMC5_PSMD12_PSMA8_PSMD8_PSMC4_PSMF1_RBM38_PSMA7_CHEK2_GTSE1
510256_GO:0048103_somatic_stem_cell_division	21	21	2.45246e-05	0.0049995	DOCK7_VANGL2_ASPM_TGFB2_WNT3A_RAB10_ZFP36L2_FZD7_WNT7A_KIT_LEF1_TEAD3_FGFR1_CDKN2A_FGFR2_LRP6_SOX5_DCT_NUMB_HOXB4_NUMBL
517311_GO:0072395_signal_transduction_involved_in_cell_cycle_checkpoint	68	64	2.50904e-06	0.0049995	PSMB2_PSMA5_PSMB4_MUC1_RFWD2_SOX11_PSME4_RPS27A_PSMD14_PSMD1_PSMD6_PSMD2_SOX4_PSMB9_CDKN1A_CDC5L_PSMB1_PSMA2_PSMC2_CASP2_PRKDC_GML_PSMD5_PSMB7_PSMD13_PSMA1_PSMC3_PRPF19_ATM_CDKN1B_CDK2_MDM2_CRADD_TRIAP1_PSMD9_UBC_PSMB11_PSME2_PSMA6_PSMC6_PSMA3_PSMC1_PPP2R5C_PML_PSMA4_PSMB10_PSMD7_PSMB6_TP53_UBB_PSMD11_PSMB3_PSMD3_PSME3_PSMC5_PSMD12_PSMA8_PSMD8_PSMC4_PSMF1_RBM38_PSMA7_CHEK2_GTSE1
517564_GO:0072661_protein_targeting_to_plasma_membrane	22	22	2.17656e-05	0.0049995	PIP5K1A_NFASC_EHD3_SPTBN1_PRKG2_ANK2_NKD2_SMURF1_ANK1_KCNB2_PTCH1_ANK3_PACS1_TESC_TMED2_GAS6_PACS2_ANXA2_ATP2C2_INPP5K_MYADM_KCNB1
487734_GO:0001838_embryonic_epithelial_tube_formation	127	123	1.15624e-07	0.00509949	SKI_WNT4_LUZP1_GRHL3_ARID1A_PHACTR4_STIL_PRKACB_BCL10_LMO4_GLMN_VANGL2_ENAH_RPS7_SOX11_ROCK2_OSR1_GDF7_IFT172_SEMA4C_PAX8_ZEB2_NCKAP1_CASP8_WNT6_PAX3_TRIM71_CTNNB1_SETD2_WNT5A_IFT57_IFT122_DVL3_OPA1_CC2D2A_LIAS_SHROOM3_SEC24B_SFRP2_IRX2_IRX1_GDNF_HAND1_TFAP2A_SOX4_PTK7_RAB23_MAP3K7_CITED2_MTHFD1L_T_TWIST1_RALA_COBL_FZD1_FZD3_SFRP1_STK3_GRHL2_CTHRC1_PTCH1_LHX2_TSC1_GATA3_RET_IPMK_NODAL_KIF20B_SFRP…
513996_GO:0060441_epithelial_tube_branching_involved_in_lung_morphogenesis	28	28	1.78921e-05	0.00509949	VANGL2_CTNNB1_DAG1_SOX2_SPRY1_HHIP_FGF10_HOXA5_RDH10_RSPO2_TNC_DLG5_HHEX_FGFR2_YAP1_KRAS_TMTC3_SPRY2_NKX2-1_FOXA1_BMP4_CTSH_FOXF1_SOX9_LAMA1_FOXA2_CTSZ_CELSR1
711360_WP2377_Integrated_Pancreatic_Cancer_Pathway	183	169	1.61676e-08	0.00509949	DFFB_DFFA_CASP9_STMN1_NT5C1A_PRKAA2_JUN_GADD45A_RAP1A_NTRK1_FASLG_PLA2G4A_TP53BP2_LEFTY1_MIR3620_FKBP1B_LTBP1_EIF2AK2_SOS1_POLR1A_IL1R1_PDK1_STAT1_CASP8_CREB1_CAB39_RAF1_RARB_CTNNB1_CAMP_MST1_NCK1_PIK3CA_PDGFRA_HPGDS_NFKB1_EGF_PITX2_CCNA2_FGF2_AGA_CASP3_FST_APC_RAD50_EGR1_FGF1_CAMK2A_PTTG1_MAPK9_TNF_DAXX_MAPK14_CDKN1A_HSP90AB1_PLN_MAP3K5_ESR1_MAP3K4_TBP_RAC1_INHBA_IGFBP3_EGFR_ABCB1_ACHE_SMO_EZH2_…
494931_GO:0010867_positive_regulation_of_triglyceride_biosynthetic_process	13	13	5.94045e-05	0.00519948	GPLD1_GPAM_TCF7L2_NR1H3_DGAT2_APOC3_SCARB1_CNEP1R1_CTDNEP1_SREBF1_PLIN5_LDLR_NR1H2
496942_GO:0017145_stem_cell_division	30	30	2.63699e-05	0.00519948	DOCK7_VANGL2_ASPM_TGFB2_WNT3A_RAB10_ZFP36L2_FZD7_CUL3_WNT7A_WWTR1_ETV5_KIT_LEF1_ING2_TEAD3_MYB_SAMD9L_FGFR1_CDKN2A_TIAL1_FGFR2_ZBTB16_LRP6_SOX5_DCT_NUMB_PAFAH1B1_HOXB4_NUMBL
499257_GO:0021978_telencephalon_regionalization	12	12	6.78752e-05	0.00519948	DMRTA2_SIX3_EMX1_EOMES_TRA2B_GSX2_NR2F1_LHX2_EMX2_PAX6_BMP4_BMP2
1269838_R-HSA-174143_APC/C-mediated_degradation_of_cell_cycle_proteins	80	76	1.50332e-06	0.00529947	PSMB2_CDC20_CDC14A_PSMA5_PSMB4_NEK2_PSME4_RPS27A_ANAPC1_PSMD14_PSMD1_UBE2E1_PSMD6_PSMD2_ANAPC4_MAD2L1_CCNA2_ANAPC10_SKP2_CCNB1_SKP1_CDC23_PTTG1_PSMB9_FBXO5_PSMB1_PSMA2_PSMC2_CUL1_CDC26_PSMD5_PSMB7_UBE2D1_CDK1_ANAPC16_BTRC_BUB3_PSMD13_PSMA1_PSMC3_ANAPC15_CDK2_ANAPC7_ANAPC5_PSMD9_UBC_CCNA1_CDC16_PSMB11_PSME2_PSMA6_PSMC6_PSMA3_PSMC1_BUB1B_PSMA4_PLK1_PSMB10_PSMD7_PSMB6_AURKB_UBB_PSMD11_PSMB3_PSMD3_PS…
514871_GO:0061326_renal_tubule_development	73	72	1.10143e-06	0.00529947	CTNNBIP1_WNT4_HEYL_TACSTD2_HS2ST1_PBX1_AGT_KIF26B_OSR1_PAX8_HOXD11_STAT1_WNT6_CTNNB1_HES1_DLG1_PKD2_NPNT_FGF2_FAT4_IRX2_IRX1_ADAMTS16_GDNF_FOXD1_MEF2C_KLHL3_FGF1_TFAP2B_TCF21_AHI1_DLL1_HOXA11_AQP1_GLI3_EYA1_CALB1_MTSS1_MYC_PTCH1_GATA3_PAX2_FGF8_DCHS1_LGR4_WT1_CD44_WNT11_AQP11_ACAT1_LGR5_COL4A1_BMP4_SIX1_PGF_TTC8_GREM1_UMOD_SALL1_IRX3_LHX1_HNF1B_WNK4_WNT9B_SOX9_SMAD4_BCL2_PSPN_BMP2_JAG1_GZF1_LAMA5
504454_GO:0035270_endocrine_system_development	133	127	7.11786e-08	0.00539946	WNT4_KDM1A_IL6R_PKLR_VHLL_PBX1_TBX19_NR5A2_SIX3_EIF2AK3_RFX8_PAX8_GLI2_HOXD3_NEUROD1_CREB1_RAF1_WNT5A_POU1F1_GATA2_SLC2A2_SOX2_HES1_MSX1_RBPJ_PDGFRA_NKX6-1_PITX2_SLC6A3_SRD5A1_FGF10_ISL1_OTP_PITX1_NR3C1_PDGFRB_NKX2-5_PROP1_BMP6_GCM2_SOX4_BAK1_SRF_BMP5_CGA_POU3F2_RFX6_CITED2_DLL1_IL6_HOXA5_GHRHR_GCK_CDK6_PAX4_SMO_BRAF_MNX1_CLU_CRH_HNF4G_TG_RFX3_ANXA1_FOXE1_TGFBR1_NR5A1_GATA3_PTF1A_ARID5B_NEUROG3_B…
519377_GO:2000738_positive_regulation_of_stem_cell_differentiation	50	50	5.09843e-06	0.00539946	TACSTD2_TGFB2_EPB41L5_TGFBR2_CTNNB1_GSK3B_WWTR1_LEF1_DAB2_NKX2-5_FOXC1_GCNT2_AGER_TEAD3_HDAC2_TWIST1_EZH2_GATA4_ZNF703_SDCBP_GLIPR2_CRB2_OLFM1_BAMBI_C10orf54_TCF7L2_SOX6_LTBP3_YAP1_BCL9L_SOX5_SP7_ALX1_TBX5_KDM2B_RGCC_TGFB3_SMAD3_TGFB1I1_HOXB4_COL1A1_AXIN2_SOX9_GATA6_SMAD2_SMAD4_SERPINB3_TGFB1_BMP2_SNAI1
868062_GO:1902400_intracellular_signal_transduction_involved_in_G1_DNA_damage_checkpoint	64	60	1.59277e-06	0.00539946	PSMB2_PSMA5_PSMB4_MUC1_RFWD2_PSME4_RPS27A_PSMD14_PSMD1_PSMD6_PSMD2_SOX4_PSMB9_CDKN1A_PSMB1_PSMA2_PSMC2_CASP2_PRKDC_GML_PSMD5_PSMB7_PSMD13_PSMA1_PSMC3_ATM_CDKN1B_CDK2_MDM2_CRADD_TRIAP1_PSMD9_UBC_PSMB11_PSME2_PSMA6_PSMC6_PSMA3_PSMC1_PPP2R5C_PML_PSMA4_PSMB10_PSMD7_PSMB6_TP53_UBB_PSMD11_PSMB3_PSMD3_PSME3_PSMC5_PSMD12_PSMA8_PSMD8_PSMC4_PSMF1_RBM38_PSMA7_GTSE1
490342_GO:0007178_transmembrane_receptor_protein_serine/threonine_kinase_signaling_pathway	211	187	1.00474e-08	0.00549945	SKI_HDAC1_BMP8B_ZFYVE9_JUN_TGFBR3_TRIM33_CGN_F11R_UCHL5_FMOD_TGFB2_PARP1_RYR2_GREM2_GDF7_PPP1CB_LTBP1_SPTBN1_RPS27A_XPO1_BMP10_ATOH8_TGFBRAP1_INHBB_CCNT2_ACVR2A_ACVR1_COL3A1_MSTN_BMPR2_CREB1_INHA_TGFBR2_ACVR2B_TDGF1_RHOA_FSTL1_ITGB5_TFDP2_WWTR1_SLC33A1_PPM1L_SKIL_NCEH1_CHRD_MSX1_AFP_BMP3_BMPR1B_UBE2D3_LEF1_SMAD1_HPGD_SUB1_MAP3K1_ZFYVE16_LNPEP_RGMB_GDF9_JADE2_SMAD5_EGR1_NKX2-5_MSX2_DUSP22_BMP6_GCN…
512013_GO:0051099_positive_regulation_of_binding	126	120	1.95635e-07	0.00549945	SKI_PARK7_ENO1_EPB41_USP33_S100A10_PYGO2_SPTA1_TNFSF18_ABL2_TGFB2_PARP1_WNT3A_MAPRE3_CALM2_ADD2_EIF2AK3_RALB_GCG_NEUROD1_PLCL1_CRBN_DPH3_PLCL2_KAT2B_WNT5A_GSK3B_PLXND1_HES1_ADD1_EGF_PITX2_RAPGEF2_HAND2_ISL1_ITGA2_PLK2_MEF2C_TMEM173_IRF4_HFE_FLOT1_HSP90AB1_PARK2_LFNG_TWIST1_KRIT1_PON1_CAV1_HIPK2_EPHB6_CDK5_PINX1_EBF2_HMBOX1_STK3_CTHRC1_DERL1_JAK2_SPAG8_KLF4_TXN_CDK9_ABL1_TRAF2_GATA3_BAMBI_NRP1_TCF…
515533_GO:0070603_SWI/SNF_superfamily-type_complex	69	67	1.90768e-06	0.00549945	CHD5_ARID1A_RBBP4_ANP32E_GATAD2B_UCHL5_MTA3_INO80B_SMARCC1_PBRM1_ACTR8_APPL1_RUVBL1_ACTL6A_SMARCA5_BRD8_DAXX_HDAC2_ARID1B_PHF10_TRRAP_ACTL6B_ZNHIT1_ING3_SMARCD3_CHRAC1_SMARCA2_NACC2_MTA2_KAT5_RSF1_NFRKB_CHD4_ARID2_MCRS1_SMARCD1_SMARCC2_ACTR6_APPL2_EP400_RB1_SALL2_BAZ1A_DPF3_YY1_INO80_INO80E_BRD7_SALL1_C17orf49_CHD3_SMARCE1_SMARCD2_BPTF_SS18_INO80C_SMARCA4_GATAD2A_DPF1_TFPT_NCR1_CSNK2A1_ACTR5_SS18…
519375_GO:2000736_regulation_of_stem_cell_differentiation	115	113	1.73819e-07	0.00549945	TRIM62_TAL1_TACSTD2_EFNA1_TGFB2_WNT3A_EIF2AK2_ZFP36L2_TCF7L1_KDM3A_PAX8_EPB41L5_CLASP1_NFE2L2_MSTN_TGFBR2_CLASP2_CTNNB1_DAG1_EPHA3_PHLDB2_GSK3B_H1FOO_WWTR1_HES1_PDGFRA_REST_LEF1_SFRP2_GDNF_DAB2_PPP2CA_NKX2-5_FOXC1_GCNT2_AGER_TEAD3_NFYA_BMP5_HDAC2_TWIST1_SMO_EZH2_GATA4_ZNF703_SFRP1_SDCBP_ZNF706_GLIPR2_TGFBR1_DAB2IP_CRB2_OLFM1_BAMBI_PBLD_NODAL_C10orf54_PAX2_TCF7L2_TRIM6_SOX6_SDHAF2_LTBP3_YAP1_BCL9L…
492036_GO:0007257_activation_of_JUN_kinase_activity	33	33	1.01437e-05	0.00559944	MUL1_MAP3K6_FCER1A_KIAA1804_MAP3K2_ZAK_WNT5A_GAB1_MAP3K1_RIPK1_DAXX_MDFI_MAP3K5_DBNL_MDFIC_CCL19_SYK_DAB2IP_ERCC6_MAP4K2_MAP3K11_TNFSF11_MAP4K5_MAP3K9_AXIN1_MAPK8IP3_SPAG9_ERN1_MAP2K7_PKN1_MAP4K1_MAP3K10_PTPN1
499597_GO:0030182_neuron_differentiation	1136	779	6.82657e-17	0.00559944	AGRN_PRKCZ_CHD5_RERE_CASZ1_DRAXIN_LRRC38_EPHA2_PAX7_NBL1_EPHB2_ID3_RUNX3_STMN1_RPS6KA1_PSMB2_EPHA10_COL9A2_ARTN_FOXD2_DMRTA2_PCSK9_DAB1_JUN_DOCK7_FOXD3_JAK1_RPE65_LHX8_USP33_MCOLN3_LMO4_BARHL2_GFI1_S1PR1_OLFM3_VAV3_GNAT2_RHOC_HIPK1_NGF_PHGDH_ITGA10_APH1A_LINGO4_RAB13_EFNA1_VHLL_ARHGEF11_SPTA1_VANGL2_USP21_UHMK1_LMX1A_PRRX1_MYOC_TNR_RASAL2_ABL2_LHX4_ARPC5_LHX9_PTPRC_CACNA1S_PRELP_CNTN2_SRGAP2_PLXN…
506151_GO:0043065_positive_regulation_of_apoptotic_process	549	443	9.00401e-13	0.00559944	AGRN_PLEKHG5_PARK7_DFFA_TNFRSF8_CASP9_PINK1_CDC42_ID3_RUNX3_SLC9A1_ATPIF1_LCK_SFPQ_ZC3H12A_UTP11L_FAF1_PCSK9_JUN_ITGB3BP_GADD45A_CYR61_SH3GLB1_F3_VAV3_SORT1_DDX20_NGF_NOTCH2_TXNIP_MLLT11_S100A8_ARHGEF2_ARHGEF11_MNDA_NCSTN_ADCY10_FASLG_PLA2G4A_PTPRC_PHLDA3_IL19_G0S2_ATF3_TGFB2_TP53BP2_PSEN2_OBSCN_AGT_NLRP3_KLF11_RHOB_NCOA1_XDH_NLRC4_EIF2AK2_CYP1B1_SOS1_RPS27A_PPP3R1_TIA1_HTRA2_EIF2AK3_MAL_NCK2_BCL…
510292_GO:0048167_regulation_of_synaptic_plasticity	141	132	9.20048e-08	0.00559944	PRKCZ_EPHB2_NCDN_CDC20_BCAN_KCNJ10_TNR_PTGS2_ADORA1_CNTN2_PSEN2_ARF1_AGT_LRRTM1_DBI_RAB3GAP1_CREB1_SERPINE2_CNTN4_ATP2B2_HRH1_CX3CR1_ABHD6_GSK3B_MGLL_NLGN1_HTT_DRD5_CD38_KIT_SNCA_RAPGEF2_CTNND2_PLK2_MAP1B_RASGRF2_MEF2C_PAIP2_CAMK2A_GRIA1_CPLX2_RGS14_ITPR3_SRF_RIMS1_MYO6_GRIK2_NR2E1_GRID2IP_CRHR2_CAMK2B_YWHAG_PPP1R9A_RELN_DGKI_BRAF_CDK5_LZTS1_PTK2B_STAR_CRH_CALB1_ARC_SLC24A2_UNC13B_HNRNPK_NTRK2_ST…
510791_GO:0048736_appendage_development	177	159	3.29935e-08	0.00559944	SKI_ECE1_KDF1_HDAC1_ALX3_NOTCH2_GJA5_SLC39A1_CRABP2_PBX1_PRRX1_PLXNA2_FLVCR1_PSEN2_WNT9A_SOX11_MYCN_OSR1_IFT172_PKDCC_WDPCP_CYP26B1_AFF3_BCL2L11_EN1_GLI2_ITGA6_SP9_HOXD9_BMPR2_IHH_TRAF3IP1_WNT7A_RARB_CTNNB1_MUSTN1_WNT5A_IFT122_MBNL1_SHOX2_MECOM_TP63_ZNF141_IDUA_MSX1_WDR19_FRAS1_BMPR1B_LEF1_PITX2_BBS7_INTU_SFRP2_HAND2_C5orf42_FGF10_PAM_FBN2_PITX1_MSX2_TFAP2A_SOX4_PBX2_BAK1_TFAP2B_RAB23_HDAC2_GJA1_…
752431_GO:0086065_cell_communication_involved_in_cardiac_conduction	34	31	1.38967e-05	0.00559944	RNF207_TNNI3K_CASQ2_ATP1A1_GJA5_ATP1A2_ATP1B1_RYR2_FKBP1B_SLC8A1_SCN10A_CACNA1D_ANK2_NUP155_DSP_GJA1_CTNNA3_KCNQ1_SCN4B_SCN3B_CACNA1C_KCNA5_PKP2_HCN4_ATP1B2_JUP_GJC1_DSG2_SCN1B_ATP1A3_CXADR
1269837_R-HSA-453276_Regulation_of_mitotic_cell_cycle	80	76	1.50332e-06	0.00569943	PSMB2_CDC20_CDC14A_PSMA5_PSMB4_NEK2_PSME4_RPS27A_ANAPC1_PSMD14_PSMD1_UBE2E1_PSMD6_PSMD2_ANAPC4_MAD2L1_CCNA2_ANAPC10_SKP2_CCNB1_SKP1_CDC23_PTTG1_PSMB9_FBXO5_PSMB1_PSMA2_PSMC2_CUL1_CDC26_PSMD5_PSMB7_UBE2D1_CDK1_ANAPC16_BTRC_BUB3_PSMD13_PSMA1_PSMC3_ANAPC15_CDK2_ANAPC7_ANAPC5_PSMD9_UBC_CCNA1_CDC16_PSMB11_PSME2_PSMA6_PSMC6_PSMA3_PSMC1_BUB1B_PSMA4_PLK1_PSMB10_PSMD7_PSMB6_AURKB_UBB_PSMD11_PSMB3_PSMD3_PS…
512317_GO:0051439_regulation_of_ubiquitin-protein_ligase_activity_involved_in_mitotic_cell_cycle	88	83	7.53027e-07	0.00569943	PSMB2_CDC20_PSMA5_PSMB4_TPR_CENPF_PSME4_RPS27A_BUB1_ANAPC1_PSMD14_PSMD1_UBE2E1_PSMD6_PSMD2_ANAPC4_MAD2L1_ANAPC10_CCNB1_APC_SKP1_CDC23_PSMB9_TTK_FBXO5_PSMB1_MAD1L1_PSMA2_PSMC2_CUL1_TERF1_FBXO43_CDC26_PSMD5_PSMB7_UBE2D1_CDK1_ANAPC16_PTEN_BTRC_BUB3_PSMD13_PSMA1_PSMC3_ANAPC15_ATM_ZW10_CDK2_USP44_ANAPC7_ANAPC5_PSMD9_UBC_CDC16_PSMB11_PSME2_PSMA6_PSMC6_PSMA3_PSMC1_BUB1B_PSMA4_PLK1_PSMB10_PSMD7_PSMB6_UBB…
1268855_R-HSA-5663202_Diseases_of_signal_transduction	244	210	5.07309e-09	0.00579942	PIK3CD_MTOR_CASP9_HDAC1_PSMB2_HEYL_PIK3R3_ZFYVE9_PSMA5_NRAS_APH1A_PSMB4_SHC1_NCSTN_PPP2R5A_PSEN2_WNT3A_AKT3_ADAM17_SOS1_PSME4_RPS27A_PSMD14_STAT1_CD28_FZD5_ERBB4_IHH_IRS1_PSMD1_LRRFIP1_HDAC4_HDAC11_KAT2B_TGFBR2_CTNNB1_PSMD6_TRAT1_GSK3B_CD86_PIK3CB_RBP1_TBL1XR1_PIK3CA_PSMD2_HES1_CTBP1_RBPJ_KLB_KIT_BTC_FGF5_DKK2_EGF_FGF2_MAML3_GAB1_RICTOR_FGF10_PIK3R1_APC_PPP2CA_HBEGF_HDAC3_FGF1_CSNK1A1_PDGFRB_FGF1…
499842_GO:0030501_positive_regulation_of_bone_mineralization	36	36	1.30295e-05	0.00579942	WNT4_PLA2G4A_MIA3_OSR1_ASXL2_ATRAID_SLC8A1_PKDCC_ACVR2A_ACVR1_BMPR2_ACVR2B_LTF_BMPR1B_MEF2C_FBN2_ADRB2_BMP6_TFAP2A_OSR2_BMPR1A_PTH_NELL1_ACTN3_ANO6_WNT10B_TMEM119_P2RX7_KL_BMP4_TGFB3_SMAD3_CD276_TGFB1_BMP2_BMP7
517105_GO:0072189_ureter_development	12	12	5.81952e-05	0.00579942	OSR1_NPHP3_TBX18_GATA3_RET_PAX2_BMP4_SIX1_ALDH1A2_FOXF1_SOX9_TSHZ3
508154_GO:0045833_negative_regulation_of_lipid_metabolic_process	79	70	2.29524e-06	0.00589941	WNT4_WDTC1_GFI1_ATP1A1_APOA2_ADORA1_PPP2R5A_PROX1_IL1B_INSIG2_ORMDL1_ACADL_UGT1A1_SCAP_APOD_REST_NFKB1_LPCAT1_PRKAA1_PDE8B_GPLD1_TNF_BMP5_CNR1_CCNC_ESR1_GPER1_PIK3CG_GIMAP5_INSIG1_ERLIN2_SNAI2_DAB2IP_AKR1C3_MALRD1_SIRT1_ERLIN1_ADRA2A_INS_DKK3_PDE3B_BSCL2_FGF19_DGAT2_APOC3_METTL20_ORMDL2_CYP27B1_NR1H4_ACACB_SIRT4_HCAR2_CDK8_PIBF1_SERPINA12_AKT1_CRTC3_ACADVL_BRCA1_CIDEA_PLIN5_SLC27A1_APOC2_TRIB3_BM…
982499_GO:1902931_negative_regulation_of_alcohol_biosynthetic_process	17	17	4.38198e-05	0.00589941	WNT4_GFI1_PLEK_SCAP_REST_NFKB1_LPCAT1_BMP5_ERLIN2_SNAI2_ERLIN1_DKK3_CYP27B1_APOE_BMP2_SNAI1_SOD1
487294_GO:0001071_nucleic_acid_binding_transcription_factor_activity	1056	639	5.71414e-15	0.0059994	CAMTA1_ENO1_TARDBP_PRDM2_ZBTB17_PAX7_ID3_GRHL3_RUNX3_GMEB1_HDAC1_ZSCAN20_TFAP2E_POU3F1_MYCL_ZNF691_KLF17_GPBP1L1_DMBX1_FOXD2_DMRTA2_CC2D1B_GLIS1_JUN_NFIA_FOXD3_ZRANB2_FUBP1_LMO4_BARHL2_GFI1_TAF13_PHTF1_NHLH2_TBX15_RORC_CREB3L4_ZBTB7B_MEF2D_ETV3_IFI16_NHLH1_NR1I3_ATF6_PBX1_RXRG_POU2F1_TBX19_BLZF1_ZNF281_ELF3_BTG2_SOX13_NUCKS1_IRF6_BATF3_PROX1_ESRRG_MIXL1_TAF5L_ZBTB18_ZNF496_MYT1L_SOX11_KLF11_E2F6_…
507952_GO:0045604_regulation_of_epidermal_cell_differentiation	41	38	9.85479e-06	0.0059994	ERRFI1_KDF1_MYCL_PTCH2_IL20_ROCK2_MYCN_REG3A_TP63_HES1_H2AFY_MSX2_CD109_HEY2_DLL1_HOXA7_SFRP4_EZH2_GRHL2_AQP3_PTCH1_H2AFY2_VDR_KRT84_CYP27B1_BMP4_PRKCH_ALOX15B_TRIM16_MED1_KRT36_NME2_ROCK1_KEAP1_OVOL2_SRSF6_NCOA3_MAFF
513828_GO:0060272_embryonic_skeletal_joint_morphogenesis	12	12	5.13419e-05	0.0059994	OSR1_HOXD11_CTNNB1_HYAL1_SHOX2_HOXA11_OSR2_COL2A1_HOXC11_BMP4_AXIN1_BMP7
518417_GO:0090277_positive_regulation_of_peptide_hormone_secretion	79	75	1.36514e-06	0.0059994	TARDBP_NR0B2_MPC2_GLUL_KISS1_PFKFB2_VSNL1_PRKCE_GPR39_GCG_CAPN10_GHRL_MYRIP_ILDR1_TRH_SERP1_CD38_CCKAR_NKX6-1_FGG_PTGER4_OXCT1_ISL1_SOX4_GPLD1_HFE_GABBR1_HLA-DRB1_PPARD_RFX6_GJA1_GPER1_GHRHR_GCK_SRI_TFR2_CFTR_BLK_CRH_SLC30A8_JAK2_MCU_PPP3CB_GLUD1_RBP4_TCF7L2_INS_BAD_ANO1_ARRB1_DRD2_C2CD2L_PFKM_PSMD9_AACS_PDX1_TNFSF11_IRS2_ARHGEF7_HIF1A_GPR68_RAB8B_ABAT_STX4_NLGN2_RASL10B_GIP_ADCYAP1_FFAR1_GIPR_NC…
948872_GO:0098590_plasma_membrane_region	868	612	1.55887e-14	0.0059994	PRKCZ_AJAP1_VAMP3_SLC2A5_CLSTN1_DHRS3_PDPN_EPHA2_SH2D5_USP48_LDLRAP1_FGR_OPRD1_HPCA_DLGAP3_GRIK3_MACF1_KCNQ4_SLC2A1_AKR1A1_CYP4A11_EPS15_LRP8_BSND_TACSTD2_INADL_LEPR_WLS_LRRC7_PTGER3_CLCA4_ABCA4_STXBP3_AHCYL1_DRAM2_ATP1A1_PDZK1_PLEKHO1_PIP5K1A_THEM4_CHRNB2_RUSC1_RHBG_CD1D_HSPA6_DDR2_GPR161_ATP1B1_KIFAP3_FASLG_PTGS2_CRB1_KISS1_DSTYK_SLC26A9_SRGAP2_CD34_KCNH1_USH2A_CNIH3_PSEN2_ARF1_DISC1_KCNK1_CHRM…
1269777_R-HSA-69242_S_Phase	117	110	3.51617e-07	0.00609939	RPA2_PSMB2_ORC1_PSMA5_PSMB4_CKS1B_PSME4_RPS27A_MCM6_ORC4_PSMD14_ORC2_PSMD1_CDC25A_PSMD6_MCM2_STAG1_PSMD2_RFC4_PDS5A_CCNA2_SKP2_CDK7_CCNH_SKP1_PSMB9_CDKN1A_MCM3_PRIM2_ORC3_PSMB1_RPA3_PSMA2_POLD2_RFC2_MCM7_PSMC2_ORC5_CUL1_ESCO2_GINS4_MCM4_CCNE2_RAD21_MYC_PSMD5_PSMB7_DNA2_SMC3_PSMD13_WEE1_PSMA1_PSMC3_FEN1_POLA2_POLD4_CCND1_POLD3_CDKN1B_CDK2_PRIM1_CDK4_RFC5_PSMD9_UBC_POLE_PDS5B_RFC3_CCNA1_RB1_APEX1_P…
494037_GO:0009948_anterior/posterior_axis_specification	45	45	6.89723e-06	0.00609939	SKI_WLS_TDRD5_RNF2_SIX2_TCF7L1_EPB41L5_HOXD8_NCKAP1_PGAP1_FZD5_CTNNB1_TDGF1_WNT5A_BASP1_WNT8A_CDX1_SRF_RIPPLY2_TBX18_HEY2_T_HEY1_CER1_NODAL_HHEX_LDB1_WT1_LRP6_DDIT3_FRS2_TBX3_TMED2_CDX2_BMP4_OTX2_PCSK6_TBX6_PLD6_LHX1_WNT3_SMAD4_FOXA2_AURKA_ETS2
509045_GO:0046822_regulation_of_nucleocytoplasmic_transport	208	193	1.3238e-08	0.00609939	PARK7_MTOR_SLC9A1_KHDRBS1_ZC3H12A_DMAP1_PRDX1_FAF1_UHMK1_PTGS2_IL10_PTPN14_PARP1_WNT3A_NLRP3_DNAJC27_PPM1B_XPO1_PPP3R1_IL18R1_EDAR_IL1B_IWS1_FZD7_ERBB4_BARD1_SP100_CAMK1_CHCHD4_SETD2_RHOA_HYAL2_TLR9_PRKCD_GSK3B_HCLS1_KPNA1_ZIC1_WWTR1_ECT2_PYDC2_APOD_NCBP2_TACC3_NUP54_PKD2_PPP3CA_EGF_INPP4B_SFRP2_TLR3_SEMA5A_C1QTNF3_DAB2_PIK3R1_CAMK4_TMEM173_HDAC3_IL12B_FBXW11_BMP6_NUP153_SOX4_TNF_MAPK14_CDKN1A_MD…
512204_GO:0051320_S_phase	110	103	3.88686e-07	0.00609939	RPA2_PSMB2_ORC1_PSMA5_PSMB4_CKS1B_PSME4_RPS27A_MCM6_ORC4_PSMD14_ORC2_PSMD1_CDC25A_PSMD6_MCM2_STAG1_PSMD2_RFC4_PDS5A_SKP2_CDK7_CCNH_SKP1_PSMB9_CDKN1A_MCM3_PRIM2_ORC3_PSMB1_RPA3_PSMA2_POLD2_RFC2_MCM7_PSMC2_ORC5_CUL1_ESCO2_GINS4_MCM4_RAD21_PSMD5_PSMB7_DNA2_SMC3_PSMD13_WEE1_PSMA1_PSMC3_FEN1_POLA2_POLD4_CCND1_POLD3_CDKN1B_CDK2_PRIM1_CDK4_RFC5_PSMD9_UBC_POLE_PDS5B_RFC3_RB1_APEX1_PSMB11_PSME2_PSMA6_POLE…
982377_GO:1902807_negative_regulation_of_cell_cycle_G1/S_phase_transition	99	92	6.6313e-07	0.00609939	RPA2_PSMB2_PLK3_PSMA5_PSMB4_MUC1_RFWD2_CDC73_PSME4_RPS27A_PSMD14_CTDSP1_PSMD1_GIGYF2_CTDSPL_PSMD6_PSMD2_TP63_PKD2_JADE1_SOX4_PSMB9_CDKN1A_ZC3H12D_PSMB1_PSMA2_ZNF655_PSMC2_CASP2_EZH2_PRKDC_GML_CDKN2B_PSMD5_PSMB7_NACC2_C10orf99_PTEN_PSMD13_PSMA1_DGKZ_PSMC3_MEN1_CCND1_ATM_CDKN1B_CDK2_CTDSP2_MDM2_E2F7_CRADD_TRIAP1_PSMD9_UBC_RB1_MYO16_PSMB11_PSME2_PSMA6_PSMC6_DACT1_PSMC1_PPP2R5C_RPS27L_PML_PSMA4_BRD7_…
518783_GO:2000134_negative_regulation_of_G1/S_transition_of_mitotic_cell_cycle	96	89	7.49905e-07	0.00619938	RPA2_PSMB2_PLK3_PSMA5_PSMB4_MUC1_RFWD2_CDC73_PSME4_RPS27A_PSMD14_CTDSP1_PSMD1_GIGYF2_CTDSPL_PSMD6_PSMD2_TP63_PKD2_JADE1_SOX4_PSMB9_CDKN1A_ZC3H12D_PSMB1_PSMA2_ZNF655_PSMC2_CASP2_EZH2_PRKDC_GML_CDKN2B_PSMD5_PSMB7_NACC2_PTEN_PSMD13_PSMA1_DGKZ_PSMC3_CCND1_ATM_CDKN1B_CDK2_CTDSP2_MDM2_E2F7_CRADD_TRIAP1_PSMD9_UBC_RB1_MYO16_PSMB11_PSME2_PSMA6_PSMC6_DACT1_PSMC1_PPP2R5C_RPS27L_PML_PSMA4_BRD7_PSMB10_RFWD3_F…
510770_GO:0048715_negative_regulation_of_oligodendrocyte_differentiation	12	11	0.000119053	0.00629937	DUSP10_ID2_DLX2_CTNNB1_DRD3_HES1_ID4_BMP4_LINGO1_NF1_SIRT2
119304_hsa04914_Progesterone-mediated_oocyte_maturation	80	77	1.56529e-06	0.00639936	PIK3CD_RPS6KA1_PIK3R3_PRKACB_GNAI3_AKT3_ADCY3_SPDYA_BUB1_ANAPC1_RAF1_CDC25A_GNAI2_ADCY5_ANAPC13_PIK3CB_PIK3CA_CPEB2_ANAPC4_MAPK10_MAD2L1_CCNA2_ANAPC10_ADCY2_PIK3R1_CCNB1_CDC25C_CPEB4_MAPK9_MAPK13_HSP90AB1_RPS6KA2_MAD1L1_SPDYE1_ADCY1_SPDYE5_GNAI1_SPDYE3_SPDYE6_PIK3CG_BRAF_MOS_ADCY8_PRKACG_CDC26_MAPK8_CDK1_CPEB3_INS_PDE3B_SPDYC_PGR_KRAS_ADCY6_CDK2_IGF1_ANAPC7_ANAPC5_CCNA1_CDC16_ADCY4_HSP90AA1_AKT1_…
491242_GO:0006278_RNA-dependent_DNA_replication	19	19	3.56278e-05	0.00639936	RFC1_GAR1_RAD50_NHP2_PPIA_POT1_PINX1_HMBOX1_TERF1_TNKS1BP1_MRE11A_ATM_PTGES3_TEP1_NOP10_ACD_TERF2_TERF2IP_WRAP53
1269839_R-HSA-176408_Regulation_of_APC/C_activators_between_G1/S_and_early_anaphase	74	70	1.762e-06	0.00649935	PSMB2_CDC20_PSMA5_PSMB4_PSME4_RPS27A_ANAPC1_PSMD14_PSMD1_UBE2E1_PSMD6_PSMD2_ANAPC4_MAD2L1_CCNA2_ANAPC10_CCNB1_SKP1_CDC23_PSMB9_FBXO5_PSMB1_PSMA2_PSMC2_CUL1_CDC26_PSMD5_PSMB7_UBE2D1_CDK1_ANAPC16_BTRC_BUB3_PSMD13_PSMA1_PSMC3_ANAPC15_CDK2_ANAPC7_ANAPC5_PSMD9_UBC_CCNA1_CDC16_PSMB11_PSME2_PSMA6_PSMC6_PSMA3_PSMC1_BUB1B_PSMA4_PLK1_PSMB10_PSMD7_PSMB6_UBB_PSMD11_PSMB3_PSMD3_PSME3_CDC27_PSMC5_PSMD12_PSMA8_…
1269865_R-HSA-1500620_Meiosis	92	60	3.43729e-06	0.00649935	RPA2_MSH4_SYCP1_HIST2H2BE_LMNA_H3F3A_HIST3H2BB_MLH1_STAG1_ATR_H2AFZ_MND1_PRDM9_LMNB1_RAD50_HIST1H4H_HIST1H2BK_HIST1H3J_MSH5_SYNE1_SUN1_RPA3_FKBP6_STAG3_POT1_TEX15_TERF1_NBN_RAD21_SMC3_SYCE1_MRE11A_ATM_TEX12_H2AFX_HIST4H4_CDK2_CDK4_SYCP3_BRCA2_REC8_HSPA2_MLH3_RAD51_BLM_ACD_TERF2_TERF2IP_RPA1_TOP3A_BRCA1_RAD51C_H3F3B_RBBP8_SYCE2_SPO11_SYCP2_DIDO1_SUN2_SMC1B
1270429_R-HSA-2559586_DNA_Damage/Telomere_Stress_Induced_Senescence	62	36	1.29917e-05	0.00649935	HIST2H2BE_HIST3H2BB_H2AFZ_CCNA2_LMNB1_RAD50_HIST1H4H_HIST1H2BK_HIST1H4L_HMGA1_CDKN1A_ASF1A_POT1_TERF1_NBN_CCNE2_KAT5_MRE11A_ATM_H2AFX_CDKN1B_HIST4H4_CDK2_HMGA2_EP400_CCNA1_RB1_UBN1_ACD_TERF2_TERF2IP_TP53_CCNE1_HIRA_CABIN1_H1F0
489248_GO:0003700_transcription_factor_activity,_sequence-specific_DNA_binding	1056	639	5.71414e-15	0.00649935	CAMTA1_ENO1_TARDBP_PRDM2_ZBTB17_PAX7_ID3_GRHL3_RUNX3_GMEB1_HDAC1_ZSCAN20_TFAP2E_POU3F1_MYCL_ZNF691_KLF17_GPBP1L1_DMBX1_FOXD2_DMRTA2_CC2D1B_GLIS1_JUN_NFIA_FOXD3_ZRANB2_FUBP1_LMO4_BARHL2_GFI1_TAF13_PHTF1_NHLH2_TBX15_RORC_CREB3L4_ZBTB7B_MEF2D_ETV3_IFI16_NHLH1_NR1I3_ATF6_PBX1_RXRG_POU2F1_TBX19_BLZF1_ZNF281_ELF3_BTG2_SOX13_NUCKS1_IRF6_BATF3_PROX1_ESRRG_MIXL1_TAF5L_ZBTB18_ZNF496_MYT1L_SOX11_KLF11_E2F6_…
500822_GO:0031571_mitotic_G1_DNA_damage_checkpoint	72	67	1.99966e-06	0.00649935	RPA2_PSMB2_PSMA5_PSMB4_MUC1_RFWD2_PSME4_RPS27A_PSMD14_PSMD1_GIGYF2_PSMD6_PSMD2_TP63_SOX4_PSMB9_CDKN1A_PSMB1_PSMA2_PSMC2_CASP2_PRKDC_GML_PSMD5_PSMB7_PSMD13_PSMA1_DGKZ_PSMC3_CCND1_ATM_CDKN1B_CDK2_MDM2_CRADD_TRIAP1_PSMD9_UBC_PSMB11_PSME2_PSMA6_PSMC6_PSMA3_PSMC1_PPP2R5C_RPS27L_PML_PSMA4_PSMB10_RFWD3_FBXO31_PSMB6_TP53_UBB_PSMD11_PSMB3_PSMD3_PSME3_PSMC5_PSMD12_PSMA8_PSMD8_PSMC4_PSMF1_RBM38_PSMA7_GTSE1
987839_GO:1903038_negative_regulation_of_leukocyte_cell-cell_adhesion	91	82	1.54133e-06	0.00649935	TNFRSF14_PLA2G2F_GLMN_PTPN22_VTCN1_TNFAIP8L2_XCL1_TNFSF4_RC3H1_LAX1_IL10_HLX_SOCS5_PELI1_ZC3H8_CTLA4_IHH_CBLB_BTLA_TIGIT_IL20RB_BCL6_DLG1_PDE5A_KIAA0922_CASP3_CCL28_IL4_NDFIP1_CD74_HAVCR2_DUSP22_BTN2A2_HLA-G_HLA-DRB1_TNFRSF21_ZC3H12D_MAD1L1_GLI3_GNRH1_IDO1_PAG1_PDCD1LG2_IFNA2_CDKN2A_CCL21_ANXA1_KLF4_ASS1_IL2RA_CXCL12_C10orf54_SFTPD_SCGB1A1_LAG3_PAWR_DTX1_HMGB1_BMP4_LGALS3_CD276_IL4R_SPN_CYLD_LGAL…
487733_GO:0001837_epithelial_to_mesenchymal_transition	53	52	9.70027e-06	0.00659934	WNT4_HEYL_TGFBR3_S100A4_EFNA1_TGFB2_RTN4_LOXL3_LIMS1_EPB41L5_PAX3_EOMES_CTNNB1_WNT5A_GSK3B_MSX1_RBPJ_LEF1_WNT8A_MSX2_HNRNPAB_FOXF2_CUL7_HEY2_HGF_WNT2_WNT16_LOXL2_SFRP1_SNAI2_HEY1_HAS2_TGFBR1_OLFM1_FGF8_FGFR2_WNT11_LRP6_HMGA2_HIF1A_GSC_FAM101B_TMEM100_SOX9_SMAD4_TGFB1_TRIM28_BMP2_FAM83D_SNAI1_BMP7_ERG
504301_GO:0035116_embryonic_hindlimb_morphogenesis	28	28	3.07336e-05	0.00659934	ALX3_OSR1_AFF3_WNT7A_RARB_CTNNB1_MECOM_MSX1_PITX2_PITX1_MSX2_TWIST1_CHD7_OSR2_RSPO2_FGF8_ALX4_FGF4_MMP13_ZBTB16_RARG_TBX3_BMP4_DICER1_RPGRIP1L_MED1_WNT3_GNAS
1268906_R-HSA-4791275_Signaling_by_WNT_in_cancer	31	31	2.15765e-05	0.00669933	PPP2R5A_WNT3A_FZD5_CTNNB1_GSK3B_CTBP1_DKK2_APC_PPP2CA_CSNK1A1_PPP2R5D_TNKS_PPP2CB_DKK4_FZD6_FZD8_DKK1_TNKS2_TCF7L2_CTBP2_PPP2R5B_LRP5_FZD4_PPP2R1B_LRP6_PPP2R5E_PPP2R5C_AXIN1_RNF43_PPP2R1A_KREMEN1
492489_GO:0008134_transcription_factor_binding	472	386	1.04164e-11	0.00669933	SKI_PRDM16_HES2_PARK7_MTOR_PRAMEF2_SPEN_ID3_NR0B2_TAF12_HDAC1_THRAP3_HEYL_NFYC_YBX1_DMAP1_TAL1_FAF1_JUN_NFIA_ZNHIT6_LMO4_GTF2B_DR1_LRIF1_DDX20_NHLH2_PSMD4_CRTC2_HDGF_IFI16_USF1_PBX1_CREG1_DHX9_CD34_CENPF_TP53BP2_PARP1_TRIM11_NLRP3_TAF1B_TRIB2_NCOA1_SIX2_EPAS1_ANXA4_FIGLA_ATOH8_ARID5A_FHL2_INSIG2_ERCC3_CCNT2_NR4A2_BBS5_ATF2_NFE2L2_NEUROD1_NAB1_NIF3L1_NOP58_CREB1_STK36_SP100_HES6_HDAC4_BHLHE40_VHL_…
515651_GO:0070723_response_to_cholesterol	21	20	5.28976e-05	0.00669933	LRP8_PMVK_TGFBR2_CCR5_HMGCS1_GPLD1_INHBA_SMO_CYP7A1_PTCH1_TGFBR1_ABCA1_LRP6_AACS_CCL3_OSBPL7_SMAD2_ACP5_TGFB1_MLC1
516082_GO:0071156_regulation_of_cell_cycle_arrest	106	99	3.82446e-07	0.00669933	SLC25A33_PSMB2_FOXE3_PSMA5_PSMB4_MUC1_RFWD2_MYOG_MDM4_ID2_PSME4_RPS27A_BIN1_PSMD14_FAP_NEUROD1_PSMD1_SETMAR_RASSF1_PSMD6_PSMD2_PHOX2B_PKD2_FGF10_CAST_SOX4_PSMB9_CDKN1A_PSMB1_GPER1_PSMA2_NUPR1L_MLXIPL_PSMC2_CASP2_CDK5_GML_UHRF2_CDKN2A_PSMD5_DAB2IP_PSMB7_CDK9_PSMD13_RRP8_PSMA1_PSMC3_PPP2R5B_CCND1_ATM_FOXM1_CDKN1B_CDK2_CDK4_HMGA2_MDM2_CRADD_TRIAP1_PSMD9_UBC_ZNF268_RGCC_POU4F1_PSMB11_PSME2_PSMA6_PSMC…
517007_GO:0072091_regulation_of_stem_cell_proliferation	95	92	5.82883e-07	0.00669933	CTNNBIP1_KDM1A_KDF1_AGO3_MPL_DMRTA2_PRRX1_ASPM_PTPRC_DISC1_SOX11_MYCN_EIF2AK2_SIX3_EPCAM_STAT1_IHH_IRS1_TGFBR2_CX3CR1_CTNNB1_WNT5A_FOXP1_DPPA2_SHOX2_SOX2_CHRD_TP63_KDR_HMGB2_VEGFC_OTP_CTNNA1_NFYA_VEGFA_TBX18_NR2E1_PDCD2_PHF14_GLI3_FOXP2_WNT2_SMO_PTN_SMARCD3_FZD3_FGFR1_SNAI2_SOX17_MYC_NFIB_PRRX2_ZEB1_BMPR1A_FBXW4_VAX1_FGFR2_BDNF_PAX6_OVOL1_LRP5_WNT11_YAP1_DRD2_LRRK2_HMGA2_KITLG_TBX3_FGF9_N4BP2L2_D…
517091_GO:0072175_epithelial_tube_formation	128	124	1.36295e-07	0.00669933	SKI_WNT4_LUZP1_GRHL3_ARID1A_PHACTR4_STIL_PRKACB_BCL10_LMO4_GLMN_VANGL2_ENAH_RPS7_SOX11_ROCK2_OSR1_GDF7_IFT172_SEMA4C_PAX8_ZEB2_NCKAP1_CASP8_WNT6_PAX3_TRIM71_CTNNB1_SETD2_WNT5A_IFT57_IFT122_DVL3_OPA1_CC2D2A_LIAS_SHROOM3_SEC24B_SFRP2_IRX2_IRX1_GDNF_HAND1_TFAP2A_SOX4_PTK7_RAB23_MAP3K7_CITED2_MTHFD1L_T_TWIST1_RALA_COBL_FZD1_PODXL_FZD3_SFRP1_STK3_GRHL2_CTHRC1_PTCH1_LHX2_TSC1_GATA3_RET_IPMK_NODAL_KIF20…
518617_GO:0097067_cellular_response_to_thyroid_hormone_stimulus	12	12	8.22844e-05	0.00669933	CTSS_PPARGC1A_KIT_CTSB_KLF9_CTSL_LMO2_RDX_BMP4_CTSH_MED1_GAS2L1
503_ko04914_Progesterone-mediated_oocyte_maturation	80	77	1.56529e-06	0.00679932	PIK3CD_RPS6KA1_PIK3R3_PRKACB_GNAI3_AKT3_ADCY3_SPDYA_BUB1_ANAPC1_RAF1_CDC25A_GNAI2_ADCY5_ANAPC13_PIK3CB_PIK3CA_CPEB2_ANAPC4_MAPK10_MAD2L1_CCNA2_ANAPC10_ADCY2_PIK3R1_CCNB1_CDC25C_CPEB4_MAPK9_MAPK13_HSP90AB1_RPS6KA2_MAD1L1_SPDYE1_ADCY1_SPDYE5_GNAI1_SPDYE3_SPDYE6_PIK3CG_BRAF_MOS_ADCY8_PRKACG_CDC26_MAPK8_CDK1_CPEB3_INS_PDE3B_SPDYC_PGR_KRAS_ADCY6_CDK2_IGF1_ANAPC7_ANAPC5_CCNA1_CDC16_ADCY4_HSP90AA1_AKT1_…
494625_GO:0010560_positive_regulation_of_glycoprotein_biosynthetic_process	18	17	5.963e-05	0.00689931	SOAT1_RAMP1_CTNNB1_PXYLP1_IL15_ARFGEF1_CCL21_GOLGA2_TCF7L2_PAWR_IGF1_CHP1_SLC51B_CCR7_INSR_PLCB1_EP300
498071_GO:0019216_regulation_of_lipid_metabolic_process	273	234	2.80032e-09	0.00689931	PTCHD2_EPHA8_LDLRAP1_FGR_FABP3_PIK3R3_SCP2_PRKAA2_ANGPTL3_CYR61_SH3GLB1_GFI1_VAV3_DDX20_ATP1A1_PRKAB2_RORC_APOA2_PLA2G4A_ADORA1_SLC45A3_PPP2R5A_PROX1_ARF1_ARV1_ID2_APOB_PRKCE_EIF2AK3_IL1B_INSIG2_GPR39_PDK1_ORMDL1_CREB1_IDH1_ACADL_ERBB4_ACSL3_IRS1_HTR2B_UGT1A1_FAM132B_PPARG_NR1D2_ABHD5_SCAP_PRKCD_PDHB_DRD3_PIK3R4_AGTR1_AADAC_GHSR_TBL1XR1_ADIPOQ_APOD_PPARGC1A_KIT_REST_HSD17B13_SNCA_NFKB1_FGF2_LPCAT…
500156_GO:0030858_positive_regulation_of_epithelial_cell_differentiation	58	56	4.89973e-06	0.00689931	KDF1_PTCH2_IL20_ATOH8_PAX8_PROC_ZEB2_CTNNB1_ADAMTS9_SOX2_ADIPOQ_PROM1_NKX6-1_GDNF_APC_IL13_H2AFY_BMP6_AHI1_SFRP4_RFX3_PTCH1_GDF2_H2AFY2_PAX2_DMBT1_PAX6_BAD_ADAMTS20_VDR_WNT10B_ACVRL1_CYP27B1_KITLG_BTG1_BMP4_PRKCH_NUMB_MESP1_CDH5_ALOX12_ALOX15B_TRIM16_LHX1_MED1_NME2_TMEM100_SOX9_FOXJ1_BCL2_S1PR2_ETV2_OVOL2_NCOA3_CLDN5_LIF
506505_GO:0043473_pigmentation	86	81	1.25411e-06	0.0069993	SZT2_DOCK7_SNAPIN_RAB25_RAB29_LYST_POMC_RAB1A_DCTN1_EDAR_BCL2L11_EN1_ZEB2_BBS5_MREG_PAX3_RAB17_MITF_ARL6_HPS3_USP13_BLOC1S4_KIT_SHROOM3_LEF1_BBS7_SLC45A2_AP3B1_MEF2C_BLOC1S5_DTNBP1_KIF13A_FIG4_RAB32_SOD2_LRRC72_GLI3_SNAI2_TYRP1_GNAQ_C10orf11_HPS1_BLOC1S2_HPS6_TH_HPS5_MYO7A_RAB38_TYR_DRD2_ARCN1_C12orf10_PMEL_DCTN2_VPS33A_EDNRB_DCT_ZIC2_OCA2_BLOC1S6_MYO5A_RAB27A_MAP2K1_BBS4_VPS33B_BBS2_AP1G1_MC1R_N…
515104_GO:0070167_regulation_of_biomineral_tissue_development	73	70	3.72764e-06	0.0069993	WNT4_MATN1_S1PR1_ECM1_DDR2_PLA2G4A_MIA3_OSR1_ASXL2_ATRAID_SLC8A1_PKDCC_ACVR2A_ACVR1_BMPR2_WNT6_ACVR2B_LTF_AHSG_STATH_AMTN_BMP2K_MEPE_BMPR1B_ANKH_MEF2C_FBN2_ADRB2_BMP6_TFAP2A_GJA1_ENPP1_TWIST1_PTK2B_OSR2_ASPN_SRGN_BMPR1A_PTH_NELL1_CREB3L1_LTBP3_ACTN3_MMP20_FGF23_MGP_ANO6_WNT10B_NFE2_CYP27B1_TMEM119_P2RX7_FAM101A_KL_GAS6_BMP4_HIF1A_TGFB3_DICER1_GREM1_SMAD3_CD276_FAM101B_CCL3_NBR1_PHOSPHO1_SOX9_TGFB…
517189_GO:0072273_metanephric_nephron_morphogenesis	18	18	9.31628e-05	0.0069993	WNT4_KIF26B_SIX2_PAX8_CTNNB1_HES1_PKD2_GDNF_PDGFRB_SMO_PAX2_LGR4_WT1_BMP4_GREM1_SALL1_LHX1_SOX9
545294_HUMAN_PWY-6861_the_visual_cycle_I_(vertebrates)	14	13	9.71393e-05	0.0069993	DHRS3_RPE65_DHRS9_RBP1_LRAT_RDH10_RBP3_RBP4_RDH5_DHRS4_RDH11_RLBP1_RDH8
513863_GO:0060307_regulation_of_ventricular_cardiac_muscle_cell_membrane_repolarization	15	14	7.47883e-05	0.00709929	GJA5_NOS1AP_CAV3_SCN5A_WDR1_ANK2_GJA1_AKAP9_KCNH2_KCNQ1_SCN4B_SCN1B_SNTA1_KCNE1
493902_GO:0009798_axis_specification	84	83	9.40655e-07	0.00729927	SKI_STIL_HSPB11_WLS_TDRD5_RNF2_IFT172_SIX2_VAX2_TCF7L1_EPB41L5_HOXD8_NCKAP1_PGAP1_FZD5_WNT6_WNT7A_CTNNB1_TDGF1_WNT5A_ARL13B_SENP2_CXXC4_EGF_PITX2_IRX4_BASP1_FGF10_APC_WNT8A_CDX1_MDFI_SRF_RIPPLY2_TBX18_HEY2_AHI1_CITED2_T_DLL1_PKD1L1_COBL_SMO_STC1_SFRP1_RGS20_HEY1_CER1_PTCH1_NODAL_BMPR1A_HHEX_FRAT1_LDB1_PAX6_WT1_LRP5_C2CD3_LRP6_DDIT3_FRS2_TBX3_TMED2_CDX2_SETDB2_BMP4_OTX2_TTC8_MNS1_SMAD6_PCSK6_AXIN1…
489115_GO:0003323_type_B_pancreatic_cell_development	11	11	0.00015651	0.00739926	WNT5A_NKX6-1_BMP6_BMP5_DLL1_CDK6_SMO_RFX3_SIDT2_BMP4_NKX2-2
491278_GO:0006325_chromatin_organization	587	423	4.96704e-12	0.00739926	PRDM16_PHF13_RERE_APITD1-CORT_MTHFR_PRDM2_PADI4_PAX7_HP1BP3_KDM1A_ARID1A_EYA3_TAF12_RBBP4_SFPQ_MEAF6_SCMH1_KDM4A_DMAP1_NASP_PRKAA2_MYSM1_ITGB3BP_UBE2U_ZZZ3_BRDT_DR1_PRMT6_WDR77_SYCP1_CHD1L_ANP32E_VPS72_CRTC2_ASH1L_USP21_TADA1_CENPL_RNF2_CDC73_KDM5B_ELK4_SMYD2_TAF1A_H3F3A_HIST3H2BB_TAF5L_ARID4B_SMYD3_TAF1B_DNMT3A_CENPA_BRE_DPY30_MTA3_FSHR_TSPYL6_USP34_WDR92_POLE4_TCF7L1_KDM3A_SMYD1_KANSL3_SAP130_E…
487826_GO:0001935_endothelial_cell_proliferation	22	22	5.62836e-05	0.00749925	CD34_ITGB1BP1_BMPR2_PIK3CB_DLG1_SEMA5A_BMPER_LOXL2_THAP1_TEK_CALCA_APOA1_ACVRL1_SCARB1_HMGB1_MMP14_BMP4_NOX5_ERN1_ANGPT4_XBP1_HMOX1
491075_GO:0006094_gluconeogenesis	40	38	1.63632e-05	0.00749925	ENO1_PGM1_PRKACB_CRTC2_ATF3_MDH1_GPD2_G6PC2_SLC25A12_PER2_PPARGC1A_PGAM2_MDH2_SLC25A13_BPGM_PRKACG_FBP1_ALDOB_RBP4_PGAM1_GOT1_PC_GAPDH_GPD1_CRY1_SDS_PCK2_ALDOA_GOT2_ENO3_ALDOC_G6PC_G6PC3_GPI_GAPDHS_PCK1_SLC25A1_ATF4
514161_GO:0060606_tube_closure	94	91	9.97908e-07	0.00749925	SKI_GRHL3_ARID1A_PHACTR4_STIL_PRKACB_BCL10_LMO4_GLMN_VANGL2_ENAH_RPS7_ROCK2_IFT172_SEMA4C_ZEB2_NCKAP1_PAX3_TRIM71_SETD2_WNT5A_IFT57_IFT122_DVL3_OPA1_CC2D2A_LIAS_SHROOM3_SEC24B_SFRP2_FGF10_TFAP2A_PTK7_RAB23_CITED2_MTHFD1L_T_TWIST1_RALA_COBL_FZD1_FZD3_SFRP1_GRHL2_CTHRC1_PTCH1_LHX2_TSC1_KIF20B_SFRP5_PAX2_SUFU_DEAF1_ADM_TRAF6_KDM2A_FOLR1_ST14_TULP3_LRP6_PRICKLE1_RARG_ALX1_APAF1_KDM2B_TMED2_ZIC2_HECTD…
1310696_GO:1904591_positive_regulation_of_protein_import	100	97	9.33591e-07	0.00759924	SLC9A1_ZC3H12A_DMAP1_PTGS2_PARP1_WNT3A_PPP3R1_IL18R1_EDAR_IL1B_ERBB4_RHOA_HYAL2_TLR9_PRKCD_HCLS1_KPNA1_ZIC1_ECT2_PPP3CA_EGF_SFRP2_TLR3_SEMA5A_DAB2_PIK3R1_TMEM173_HDAC3_IL12B_BMP6_TNF_MAPK14_HSP90AB1_IL6_GLI3_EGFR_TRIP6_LEP_SMO_ARHGEF5_RBPMS_C8orf4_UBR5_KANK1_JAK2_TEK_DDX58_CCL19_TGFBR1_TLR4_PRKCQ_BAMBI_CDK1_NODAL_PPP3CB_BMPR1A_PTPN5_IL18_ZPR1_CD27_LACRT_IL23A_IGF1_SPPL3_ZNF268_IPO5_AKAP6_BMP4_DAC…
499841_GO:0030500_regulation_of_bone_mineralization	64	62	3.94483e-06	0.00759924	WNT4_MATN1_S1PR1_ECM1_DDR2_PLA2G4A_MIA3_OSR1_ASXL2_ATRAID_SLC8A1_PKDCC_ACVR2A_ACVR1_BMPR2_ACVR2B_LTF_AHSG_STATH_BMP2K_MEPE_BMPR1B_ANKH_MEF2C_FBN2_ADRB2_BMP6_TFAP2A_GJA1_ENPP1_TWIST1_PTK2B_OSR2_OMD_SRGN_BMPR1A_PTH_NELL1_ACTN3_FGF23_MGP_ANO6_WNT10B_CYP27B1_TMEM119_P2RX7_FAM101A_KL_BMP4_HIF1A_TGFB3_GREM1_SMAD3_CD276_FAM101B_CCL3_NBR1_PHOSPHO1_SOX9_TGFB1_BMP2_BMP7
502791_GO:0033574_response_to_testosterone	33	33	2.33274e-05	0.00759924	UTS2_NASP_HMGCS2_GBA_ROCK2_CAD_SRD5A2_MSTN_WNT5A_SRD5A1_ADRB2_DUSP1_EDN1_PLN_PSPH_EPO_DEFB1_NKX3-1_GNRH1_MTAP_CA9_KCNJ11_BAD_CDK4_AACS_BMP4_ESR2_HOXB13_NME1_RPS6KB1_INSR_DNMT1_CALR
512141_GO:0051250_negative_regulation_of_lymphocyte_activation	121	108	4.93545e-07	0.00759924	TNFRSF14_PLA2G2F_GLMN_PTPN22_VTCN1_TNFAIP8L2_PGLYRP4_MNDA_XCL1_TNFSF4_RC3H1_LAX1_IL10_HLX_SOX11_ID2_SOCS5_PELI1_ZC3H8_CTLA4_IHH_INHA_INPP5D_CBLB_BTLA_TIGIT_IL20RB_BCL6_DLG1_BANK1_PDE5A_IL2_KIAA0922_CASP3_IL4_NDFIP1_CD74_HAVCR2_DUSP22_BTN2A2_HLA-G_LST1_HLA-DRB1_TNFRSF21_PRDM1_TNFAIP3_ZC3H12D_MAD1L1_GLI3_GNRH1_IDO1_SFRP1_LYN_PAG1_PDCD1LG2_IFNA2_CDKN2A_ANXA1_IL2RA_C10orf54_SFTPD_FAS_SCGB1A1_TBC1D10C…
523_ko05215_Prostate_cancer	82	81	2.94726e-06	0.00759924	PIK3CD_MTOR_CASP9_E2F2_PIK3R3_NRAS_CREB3L4_INSRR_AKT3_SRD5A2_SOS1_TGFA_TCF7L1_CREB1_RAF1_CTNNB1_GSK3B_PIK3CB_PIK3CA_PDGFRA_NFKB1_LEF1_EGF_PDGFC_PIK3R1_TCF7_PDGFRB_E2F3_CDKN1A_HSP90AB1_CREB5_EGFR_PIK3CG_CREB3L2_BRAF_NKX3-1_FGFR1_IKBKB_CCNE2_CREB3_PTEN_CHUK_TCF7L2_FGFR2_INS_CREB3L1_BAD_RELA_GSTP1_CCND1_PDGFD_CDKN1B_KRAS_CDK2_MDM2_IGF1_HSP90B1_FOXO1_RB1_NFKBIA_SOS2_HSP90AA1_AKT1_MAP2K1_IGF1R_CREBBP_…
983739_GO:1903020_positive_regulation_of_glycoprotein_metabolic_process	20	19	7.04798e-05	0.00759924	SOAT1_RAB1A_RAMP1_CTNNB1_PXYLP1_IL15_ARFGEF1_CCL21_GOLGA2_TCF7L2_RAB1B_PAWR_IGF1_CHP1_SLC51B_CCR7_INSR_PLCB1_EP300
487739_GO:0001843_neural_tube_closure	90	88	1.4369e-06	0.00769923	SKI_GRHL3_ARID1A_PHACTR4_STIL_PRKACB_BCL10_LMO4_GLMN_VANGL2_ENAH_RPS7_IFT172_SEMA4C_ZEB2_NCKAP1_PAX3_TRIM71_SETD2_WNT5A_IFT57_IFT122_DVL3_OPA1_CC2D2A_LIAS_SHROOM3_SEC24B_SFRP2_TFAP2A_PTK7_RAB23_CITED2_MTHFD1L_T_TWIST1_RALA_COBL_FZD1_FZD3_SFRP1_GRHL2_CTHRC1_PTCH1_LHX2_TSC1_KIF20B_PAX2_SUFU_DEAF1_ADM_TRAF6_KDM2A_FOLR1_ST14_TULP3_LRP6_PRICKLE1_RARG_ALX1_APAF1_KDM2B_TMED2_ZIC2_HECTD1_BMP4_MTHFD1_SPIN…
496370_GO:0016331_morphogenesis_of_embryonic_epithelium	151	146	1.26781e-07	0.00769923	SKI_WNT4_LUZP1_GRHL3_KDF1_PHACTR4_STIL_PRKACB_BCL10_LMO4_GLMN_VANGL2_ENAH_RPS7_SOX11_ROCK2_OSR1_GDF7_IFT172_SEMA4C_PAX8_EPB41L5_GLI2_ZEB2_NCKAP1_CASP8_WNT6_PAX3_TRIM71_CTNNB1_SETD2_WNT5A_IFT57_IFT122_DVL3_TP63_OPA1_HTT_CC2D2A_LIAS_GRSF1_SHROOM3_SEC24B_SFRP2_VEGFC_IRX2_IRX1_GDNF_FGF10_HAND1_TFAP2A_SOX4_PTK7_RAB23_TBX18_MAP3K7_CITED2_MTHFD1L_T_TWIST1_RALA_COBL_FZD1_WNT16_FZD3_SFRP1_RDH10_STK3_GRHL2…
508027_GO:0045682_regulation_of_epidermis_development	62	58	5.75181e-06	0.00769923	ERRFI1_KDF1_MYCL_PTCH2_MYSM1_TMEM79_IL20_TGFB2_ROCK2_MYCN_REG3A_NAB1_TP63_HES1_HPSE_FST_H2AFY_MSX2_TNF_PPARD_CD109_HEY2_DLL1_HOXA7_SFRP4_INHBA_SMO_EZH2_DKK4_GRHL2_AQP3_PTCH1_H2AFY2_GAL_VDR_WNT10B_KRT84_NAB2_CYP27B1_BMP4_PRKCH_TRADD_CDH3_ALOX15B_TRIM16_FOXN1_MED1_KRT17_NGFR_NME2_ROCK1_SMAD4_KEAP1_OVOL2_SRSF6_NCOA3_TFAP2C_MAFF
512055_GO:0051145_smooth_muscle_cell_differentiation	34	34	1.41579e-05	0.00769923	WNT4_AGT_ACVR1_CTNNB1_HES1_SGCB_NPNT_PITX2_FGF10_MEF2C_SRF_VEGFA_TBX18_HEY2_HEY1_SMARCA2_ITGA8_EPC1_ADM_NTF3_EDNRB_NFATC4_BMP4_SIX1_MESP1_TMEM204_MKL2_NFATC3_FOXF1_MYOCD_RAMP2_SOX9_GATA6_MKL1
502215_GO:0032993_protein-DNA_complex	141	88	1.61341e-06	0.00779922	HP1BP3_RPA2_NFYC_BCAS2_HIST2H2BE_MYOG_H3F3A_HIST3H2BB_CENPA_POLE4_KCNIP3_NFE2L2_TNP1_CTNNB1_H1FOO_H2AFZ_LEF1_PLRG1_H2AFY_PURA_IRF4_HIST1H4H_HIST1H2AH_HIST1H3J_ATF6B_NFYA_CDC5L_MCM3_PRIM2_SHPRH_RPA3_HOXA11_POLD2_PURB_IKZF1_POT1_KAT6A_EYA1_TERF1_CHRAC1_HNRNPK_XPA_POLE3_H2AFY2_KAT6B_HHEX_PAX2_OBFC1_TCF7L2_PRPF19_POLA2_POLD4_POLD3_H2AFX_KDM5A_CHD4_H2AFJ_H3F3C_SP1_PRIM1_DDIT3_HELB_NFYB_POLE_MPHOSPH8_E…
489101_GO:0003309_type_B_pancreatic_cell_differentiation	17	17	8.34402e-05	0.00789921	VHLL_WNT5A_NKX6-1_BMP6_BMP5_RFX6_DLL1_CDK6_SMO_RFX3_PAX6_MEN1_SIDT2_PDX1_BMP4_GATA6_NKX2-2
513600_GO:0060042_retina_morphogenesis_in_camera-type_eye	52	51	9.87664e-06	0.00789921	CASZ1_RPE65_GNAT2_HIPK1_PROX1_CNGA3_IHH_SLC4A7_CCDC66_ARL6_PVRL3_SOX2_PROM1_HCN1_MAN2A1_TFAP2A_TFAP2B_AHI1_DLL1_SDK1_IKZF1_TSPAN12_PTN_HIPK2_RP1_CALB1_TOPORS_RORB_PTF1A_PDE6C_FJX1_ROM1_CABP4_LRP5_THY1_CDON_LRP6_FOXN4_ATP8A2_GRK1_VSX2_TTC8_MEGF11_IRX5_LHX1_SOX9_SDK2_PTPRM_RDH13_VSX1_DSCAM
751231_GO:0036314_response_to_sterol	25	24	4.02082e-05	0.00789921	LRP8_RORC_PMVK_TGFBR2_CCR5_HMGCS1_GPLD1_INHBA_SMO_CYP7A1_PTCH1_TGFBR1_ABCA1_LRP6_AACS_RORA_CCL3_OSBPL7_SMAD2_DYNAP_ACP5_TGFB1_APOE_MLC1
503577_GO:0034375_high-density_lipoprotein_particle_remodeling	15	12	0.000118339	0.0079992	APOA2_APOM_APOA1_SCARB1_LIPC_CETP_LCAT_ABCA5_LIPG_APOC1_PLTP_ABCG1
138026_insulin_pathway_Insulin_Pathway	41	40	2.4789e-05	0.00809919	PRKCZ_SHC1_SOS1_RHOQ_DOK1_NCK2_GRB14_IRS1_NCK1_PRKCI_PIK3CA_EXOC1_EXOC3_PIK3R1_F2RL2_RASA1_EXOC2_FOXO3_SGK1_GRB10_SH2B2_CAV1_EXOC4_EIF4EBP1_RAPGEF1_EXOC6_SORBS1_INS_CBL_PTPN11_EXOC5_AKT1_PARD6A_RPS6KB1_GRB2_EXOC7_INSR_AKT2_PTPRA_PTPN1
505454_GO:0042307_positive_regulation_of_protein_import_into_nucleus	97	94	8.19444e-07	0.00809919	SLC9A1_ZC3H12A_DMAP1_PTGS2_PARP1_WNT3A_PPP3R1_IL18R1_EDAR_IL1B_ERBB4_RHOA_HYAL2_TLR9_PRKCD_HCLS1_KPNA1_ZIC1_ECT2_PPP3CA_EGF_SFRP2_TLR3_SEMA5A_DAB2_PIK3R1_TMEM173_HDAC3_IL12B_BMP6_TNF_MAPK14_HSP90AB1_IL6_GLI3_EGFR_TRIP6_LEP_SMO_RBPMS_C8orf4_UBR5_KANK1_JAK2_TEK_DDX58_CCL19_TGFBR1_TLR4_PRKCQ_BAMBI_CDK1_NODAL_PPP3CB_BMPR1A_PTPN5_IL18_ZPR1_CD27_LACRT_IL23A_IGF1_SPPL3_ZNF268_IPO5_AKAP6_BMP4_DACT1_AKAP5…
507944_GO:0045596_negative_regulation_of_cell_differentiation	584	461	1.92376e-12	0.00809919	SKI_PRDM16_CASZ1_DRAXIN_PRAMEF2_RCC2_WNT4_EPHB2_ID3_LIN28A_HDAC1_TRIM62_YBX1_FOXE3_TACSTD2_PTGER3_GBP1_GFI1_SORT1_RBM15_SEMA6C_SNAPIN_EFNA1_VHLL_CRP_LMX1A_DNM3_TNFSF4_RC3H1_TNR_CDC73_ASPM_GPR37L1_CNTN2_RAB29_SRGAP2C_USH2A_HLX_DUSP10_ITPKB_TRIM11_SOX11_ID2_ITGB1BP1_TRIB2_MYCN_OSR1_XDH_TMEM178A_ZFP36L2_SIX2_SOCS5_RTN4_EFEMP1_BCL11A_MEIS1_DGUOK_SEMA4F_REG3A_SEMA4C_ZC3H8_PAX8_GLI2_DLX2_NFE2L2_FRZB_IT…
777517_GO:0044773_mitotic_DNA_damage_checkpoint	96	90	1.52804e-06	0.00809919	SYF2_RPA2_PSMB2_PSMA5_PSMB4_MUC1_RFWD2_MSH2_PSME4_RPS27A_PSMD14_ATF2_PSMD1_GIGYF2_XPC_PSMD6_NEK11_PSMD2_TP63_CCNA2_HUS1B_SOX4_IER3_PSMB9_CDKN1A_PSMB1_PSMA2_HUS1_PSMC2_CASP2_PRKDC_NBN_GML_PSMD5_PSMB7_CDK1_PSMD13_PSMA1_DGKZ_PSMC3_RAD9A_CCND1_MRE11A_ATM_CDKN1B_CDK2_HMGA2_MDM2_CRADD_RAD9B_TAOK3_TRIAP1_PSMD9_UBC_PSMB11_PSME2_PSMA6_PSMC6_PSMA3_FOXN3_PSMC1_PPP2R5C_RPS27L_TIPIN_PML_PSMA4_FANCI_BLM_PSMB10…
1269829_R-HSA-68884_Mitotic_Telophase/Cytokinesis	11	11	0.000204816	0.00819918	NUDC_STAG1_PDS5A_NIPBL_KIF20A_RAD21_SMC3_PDS5B_KIF23_PLK1_MAU2
505052_GO:0035883_enteroendocrine_cell_differentiation	18	18	0.000131034	0.00819918	VHLL_NEUROD1_WNT5A_NKX6-1_BMP6_BMP5_RFX6_DLL1_CDK6_SMO_RFX3_PAX6_MEN1_SIDT2_PDX1_BMP4_GATA6_NKX2-2
508869_GO:0046621_negative_regulation_of_organ_growth	22	22	6.94268e-05	0.00819918	KCNK2_CAV3_TGFBR2_WWC2_WWC1_PI16_CGA_HDAC2_GJA1_STK3_PTK2_FXN_PTEN_RBP4_TCF7L2_TBX5_SAV1_SLC6A4_CTDP1_GSK3A_STK4_CXADR
512224_GO:0051340_regulation_of_ligase_activity	131	121	3.02337e-07	0.00819918	PARK7_PINK1_PSMB2_CDC20_ZYG11A_GCLM_PSMA5_PSMB4_TPR_CENPF_GEN1_PSME4_RPS27A_BUB1_ANAPC1_PSMD14_NHEJ1_PSMD1_UBE2E1_DYNC1LI1_PSMD6_DCUN1D1_PSMD2_ANAPC4_DCUN1D4_MAD2L1_ANAPC10_CDC20B_CCNB1_XRCC4_ARRDC3_APC_SKP1_CDC23_DUSP1_PSMB9_TTK_FBXO5_PSMB1_MAD1L1_PSMA2_CDC14C_LIMK1_PSMC2_CUL1_TERF1_FBXO43_CDKN2A_TOPORS_CDC14B_CDC26_PSMD5_PSMB7_ZER1_ABL1_BMI1_MASTL_UBE2D1_CDK1_ANAPC16_PTEN_BTRC_BUB3_PSMD13_PSMA1…
83101_hsa05110_Vibrio_cholerae_infection	47	46	1.25472e-05	0.00819918	ATP6V0B_PRKACB_ATP6V1G3_ARF1_ATP6V1C2_ADCY3_ATP6V1E2_ATP6V1B1_ATP6V1A_SEC61A1_SLC12A2_ATP6V0E1_ATP6V1G2_ACTB_KDELR2_SEC61G_CFTR_ATP6V1F_ATP6V0A4_PDIA4_ATP6V0E2_ATP6V1B2_ATP6V1H_ATP6V0D2_ATP6V1C1_TJP2_SEC61B_ATP6V1G1_SEC61A2_MUC2_KCNQ1_TCIRG1_ATP6V0A2_ATP6V1D_TJP1_ADCY9_ATP6V0D1_PLCG2_ATP6V0A1_PRKCA_ACTG1_KDELR1_PLCG1_GNAS_ATP6V1E1_KDELR3
486884_GO:0000387_spliceosomal_snRNP_assembly	37	36	2.56675e-05	0.00829917	SRSF10_DDX20_PRPF3_SNRPE_GEMIN6_SNRPG_USP4_NCBP2_PHAX_RBM22_GEMIN5_SNRPC_SRSF12_TGS1_NCBP1_PRPF19_SART1_CLNS1A_STRAP_SNRPF_SART3_PRMT5_GEMIN2_SNUPN_CD2BP2_PRMT7_GEMIN4_PRPF8_SNRPD1_GEMIN7_SNRPD2_PRPF31_SNRPB_AAR2_PRPF6_SNRPD3
519364_GO:2000725_regulation_of_cardiac_muscle_cell_differentiation	24	24	5.27866e-05	0.00829917	MTOR_WNT3A_CAV3_FOXP1_RBPJ_MEF2C_HDAC3_DDX39B_PI16_NRG1_COL14A1_DKK1_ADRB1_PRICKLE1_EFNB2_AKAP6_BMP4_GREM1_MYOCD_CTDP1_PIN1_TGFB1_GSK3A_BMP2
1184559_GO:1904035_regulation_of_epithelial_cell_apoptotic_process	58	55	6.54304e-06	0.00839916	MTOR_SORT1_NGF_FASLG_ABL2_IL10_TIA1_NFE2L2_NEUROD1_SCG2_CAPN10_MST1_PRKCI_TNIP2_WFS1_PPARGC1A_KDR_NDNF_FGG_SEMA5A_CAST_IL4_ECSCR_AGER_TNFAIP3_GPER1_IL6_SFRP4_KRIT1_SERPINE1_BRAF_ANGPT1_TEK_GSN_ABL1_AKR1C3_GATA3_TCF7L2_CD248_ANO6_IGF1_PDX1_RGCC_GAS6_BMP4_EIF2S1_THBS1_MAPK7_RAMP2_SPOP_SERPINB13_ANGPTL4_FGF21_CD40_XBP1
1270434_R-HSA-3247509_Chromatin_modifying_enzymes	215	157	1.23658e-07	0.00839916	PRDM16_PADI6_KDM1A_ARID1A_TAF12_RBBP4_MEAF6_KDM4A_DMAP1_ZZZ3_DR1_PRMT6_WDR77_HIST2H2BE_VPS72_GATAD2B_TADA1_KDM5B_RBBP5_SMYD2_HIST3H2BB_TAF5L_ARID4B_SMYD3_DNMT3A_SUPT7L_DPY30_MTA3_KDM3A_KANSL3_SAP130_HAT1_ATF2_PAX3_ING5_TADA3_KAT2B_SMARCC1_PBRM1_ATXN7_RUVBL1_MSL2_MECOM_TBL1XR1_ACTL6A_YEATS2_WHSC1_TADA2B_CLOCK_REST_H2AFZ_JADE1_SETD7_SAP30_PRDM9_TAF9_JADE2_KDM3B_HDAC3_SAP30L_NSD1_KDM1B_HIST1H4H_HIST…
518240_GO:0090100_positive_regulation_of_transmembrane_receptor_protein_serine/threonine_kinase_signaling_pathway	95	88	1.86046e-06	0.00839916	BMP8B_FOXD2_CYR61_TGFBR3_NOTCH2_TGFB2_PARP1_SOX11_ADAM17_GDF7_BMP10_FOXD4L1_INHBB_ACVR2A_ACVR1_MSTN_BMPR2_INHA_ACVR2B_HES1_MSX1_RBPJ_BMP3_NPNT_ING2_DAB2_FOXD1_GDF9_MSX2_BMP6_HFE_CSNK2B_BMP5_TTK_CITED2_INHBA_KCP_HIPK2_GATA4_BMP1_RBPMS_SDCBP_SULF1_GDF6_ZC3H3_FOXD4_CDKN2B_TGFBR1_CRB2_ENG_ITGA8_GDF10_NODAL_C10orf54_BMPR1A_FBXL15_ILK_MEN1_ACVR1B_GDF11_INHBE_FGF9_ZIC2_BMP4_SYNJ2BP_TGFB3_SNW1_THBS1_RNF1…
514554_GO:0060999_positive_regulation_of_dendritic_spine_development	29	29	6.29712e-05	0.00849915	MTOR_FOXO6_LRP8_ARF1_CAMK1_NLGN1_IL2_MARCKS_CAMK2B_PPP1R9A_RELN_NRG1_HNRNPK_LPAR1_CPEB3_NEURL1_CAPRIN1_CAPRIN2_CUX2_PSEN1_ITPKA_EEF2K_PAFAH1B1_GRN_APOE_SHANK1_ZMYND8_TIAM1_SHANK3
508588_GO:0046323_glucose_import	13	13	0.000132973	0.00859914	SESN2_SORT1_DRD1_SLC2A12_SLC2A8_TSC1_SLC2A6_SLC2A13_HNF1A_TSC2_SLC2A4_RAB4B_SLC2A10
514243_GO:0060688_regulation_of_morphogenesis_of_a_branching_structure	48	45	1.59273e-05	0.00859914	TACSTD2_WNT2B_AGT_SIX2_RTN4_PAX8_HOXD13_CAV3_CTNNB1_WNT5A_SHOX2_ETV5_GDNF_FGF10_TNF_VEGFA_ESR1_HGF_WNT2_SMO_FGFR1_SFRP1_SNAI2_SULF1_HNRNPK_RXRA_PAX2_FGFR2_LGR4_LRRK2_NTN4_BMP4_SIX4_PGF_BTBD7_GREM1_FGF7_SALL1_LHX1_HNF1B_ETV4_HOXB7_SOX9_TGFB1_BMP7
1311006_GO:0098857_membrane_microdomain	280	252	2.04245e-09	0.00869913	PRKCZ_PARK7_TNFRSF1B_EFHD2_USP48_SLC9A1_STX12_OPRD1_LCK_PPT1_SLC2A1_LRP8_BCL10_S1PR1_GNAI3_LAMTOR5_ATP1A1_PDZK1_S100A10_LAMTOR2_CD1A_ATP1A2_ITLN1_NOS1AP_ATP1B1_SELE_FASLG_TNR_NPHS2_RGS16_PTGS2_PTPRC_LAX1_CD55_CAPN2_PSEN2_ADAM17_ADCY3_RHOQ_PROM2_ZAP70_SLC5A7_MALL_DPP4_SDPR_RFTN2_CASP8_BMPR2_PIKFYVE_IRS1_INPP5D_TRPM8_GPC1_CAV3_RFTN1_RAB5A_TGFBR2_SCN5A_CTNNB1_TDGF1_PRKAR2A_DAG1_HYAL2_CBLB_GSK3B_EPHB…
1269770_R-HSA-187577_SCF(Skp2)-mediated_degradation_of_p27/p21	54	51	1.57802e-05	0.00879912	PSMB2_PSMA5_PSMB4_CKS1B_RPS27A_PSMD14_PSMD1_PSMD6_PSMD2_CCNA2_SKP2_SKP1_PSMB9_CDKN1A_PSMB1_PSMA2_PSMC2_CUL1_CCNE2_PSMD5_PSMB7_PSMD13_PSMA1_PSMC3_CDKN1B_CDK2_PSMD9_UBC_CCNA1_PSMB5_PSME2_PSMA6_PSMC6_PSMA3_PSMC1_PSMA4_PSMB10_PSMD7_PSMB6_UBB_PSMD11_PSMB3_PSMD3_PSME3_PSMC5_PSMD12_CCNE1_PSMD8_PSMC4_PSMF1_PSMA7
468401_M00403_HRD1/SEL1_ERAD_complex	13	13	0.00017545	0.00879912	ERLEC1_DERL1_VCP_SYVN1_OS9_SEL1L_VIMP_HERPUD1_DERL2_NPLOC4_SEL1L2_UFD1L_DERL3
487069_GO:0000776_kinetochore	112	101	7.43531e-07	0.00879912	APITD1-CORT_KIF2C_ITGB3BP_PMF1-BGLAP_NUF2_TPR_NEK2_NSL1_CENPF_PSEN2_NUP133_AHCTF1_CENPO_CENPA_WDR43_XPO1_DCTN1_BUB1_CLASP1_SPC25_ORC2_HJURP_SEC13_SGOL1_DYNC1LI1_CLASP2_PBRM1_CENPC_CENPE_MAD2L1_CENPU_CENPK_CENPH_APC_CSNK1A1_NUDCD2_SPDL1_BOD1_CENPW_NUP43_MAD1L1_DYNC1I1_PINX1_DCTN6_MTBP_DCTN3_PHF2_C9orf114_ZWINT_BUB3_NUP98_KIF18A_NUP160_INCENP_ZW10_CBX5_DCTN2_NUP107_PPP1R12A_NUP37_PPP1CC_DYNLL1_KNTC…
498164_GO:0019319_hexose_biosynthetic_process	44	41	1.36761e-05	0.00879912	ENO1_PGM1_PRKACB_CRTC2_ATF3_MDH1_GPD2_G6PC2_SLC25A12_PER2_PPARGC1A_GMDS_PGAM2_MDH2_SLC25A13_BPGM_PRKACG_FBP1_ALDOB_RBP4_PGAM1_GOT1_CHST15_PC_GAPDH_GPD1_CRY1_SDS_PCK2_SORD_ALDOA_GOT2_ENO3_ALDOC_G6PC_G6PC3_GPI_GAPDHS_PCK1_SLC25A1_ATF4
490353_GO:0005085_guanyl-nucleotide_exchange_factor_activity	182	163	6.83337e-08	0.00889911	PLEKHG5_ARHGEF19_ARHGEF10L_RCC1_EIF2B3_DOCK7_BCAR3_VAV3_LAMTOR5_RAP1A_DENND2C_DENND4B_LAMTOR2_ARHGEF11_RALGPS2_RGL1_DENND1B_RABIF_RAB3GAP2_OBSCN_ITSN2_EIF2B4_RASGRP3_SOS1_NCK2_PSD4_ARHGEF4_RAB3GAP1_RAPGEF4_ALS2_DOCK10_NGEF_FARP2_IQSEC1_FGD5_ALS2CL_DOCK3_DENND6A_KALRN_NCK1_P2RY12_ARHGEF26_ECT2_MCF2L2_EIF2B5_RASGEF1B_LAMTOR3_ARHGEF38_RAPGEF2_FBXO8_PLEKHG4B_TRIO_ARHGEF28_RASGRF2_FNIP1_PSD2_ARHGEF37_…
502102_GO:0032880_regulation_of_protein_localization	893	632	1.92512e-14	0.00889911	UBE2J2_TNFRSF14_KCNAB2_PARK7_MTOR_EPHA2_RCC2_PINK1_NBPF3_CDC42_KDM1A_LDLRAP1_FGR_ATPIF1_HPCA_OSCP1_SNIP1_BMP8A_SLC2A1_DMAP1_PLK3_PRDX1_FAF1_TMEM59_LEPROT_WLS_PTGER3_PRKACB_SH3GLB1_GBP1_GLMN_CELSR2_UBL4B_RAP1A_SLC16A1_PTPN22_SYCP1_VTCN1_PDZK1_GJA5_OTUD7B_CTSK_KCNN3_CCT3_AIM2_CRP_APOA2_UHMK1_MPC2_VAMP4_TNFSF4_SEC16B_ABL2_CACNA1E_GLUL_PTGS2_CYB5R1_RAB29_PFKFB2_CD34_HHAT_NEK2_PPP2R5A_PTPN14_TGFB2_LYP…
507798_GO:0045444_fat_cell_differentiation	104	103	6.81995e-07	0.00889911	PRDM16_LRRC8C_RNASEL_PTGS2_RGS2_LAMB3_EIF2AK3_INHBB_NR4A2_METTL8_ITGA6_ATF2_PID1_PRLH_PER2_PPARG_CCR2_GPX1_ARL6_GSK3B_OSBPL11_TBL1XR1_SENP2_ADIPOQ_CTBP1_PPARGC1A_PLAC8_BBS7_UCP1_C1QTNF3_NIPBL_FGF10_ERAP1_ADRB2_ID4_PSMB8_TFAP2B_FBXO9_LAMA4_ARL4A_BBS9_TMEM120A_STEAP4_SH2B2_RARRES2_EBF2_ADRB3_SNAI2_FABP4_RUNX1T1_GDF6_NR4A3_KLF4_TRIM32_GDF10_ARID5B_EGR2_SIRT1_FFAR4_NOC3L_TCF7L2_ADRB1_GRK5_CTBP2_BNIP3…
487308_GO:0001085_RNA_polymerase_II_transcription_factor_binding	98	97	1.01644e-06	0.0089991	SPEN_KDM1A_HDAC1_DMAP1_TAL1_JUN_ZNHIT6_NHLH2_DHX9_MIXL1_BBS5_ATF2_NFE2L2_NEUROD1_NOP58_CREB1_BHLHE40_EOMES_CTNNB1_POU1F1_GSK3B_GTF2E1_HCLS1_GATA2_RBPJ_PITX2_BBS7_ISL1_PITX1_TCERG1_ID4_TEAD3_HDAC2_HEY2_CITED2_T_TBP_TBX20_HIPK2_GATA4_DUSP26_MTDH_ZFPM2_TRPS1_KLF4_GFI1B_GATA3_MKX_EGR2_ANKRD1_ANKRD2_LDB1_TCF7L2_LMO2_SPI1_MTA2_BBS1_CHD4_BHLHE41_SP1_BBS10_TBX3_RB1_DACT1_GTF2A1_TTC8_IFI27_GSC_SETD3_TP53B…
501329_GO:0032092_positive_regulation_of_protein_binding	72	70	5.00331e-06	0.0089991	PARK7_EPB41_USP33_SPTA1_TNFSF18_ABL2_WNT3A_MAPRE3_ADD2_EIF2AK3_RALB_GCG_PLCL1_CRBN_PLCL2_WNT5A_GSK3B_PLXND1_ADD1_RAPGEF2_ITGA2_PLK2_MEF2C_TMEM173_HFE_FLOT1_HSP90AB1_LFNG_KRIT1_CAV1_HIPK2_EPHB6_CDK5_STK3_CTHRC1_DERL1_SPAG8_ABL1_TRAF2_BAMBI_NRP1_TCF7L2_MEN1_PACS1_ARRB1_TIRAP_CAPRIN2_LRRK2_SPPL3_RAN_ZNF268_ARHGEF7_BMP4_DACT1_B2M_AKTIP_AMFR_HERPUD1_TRAF4_CSF3_TICAM1_TRIB3_FKBP1A_BMP2_MAPRE1_STK4_MMP9…
488953_GO:0003159_morphogenesis_of_an_endothelium	14	14	0.000163213	0.00919908	PROX1_RHOB_CTNNB1_RHOA_RBPJ_CSNK2B_CCM2_SOX17_ACVRL1_STARD13_BMP4_DLL4_PRKD2_OVOL2
514560_GO:0061005_cell_differentiation_involved_in_kidney_development	32	32	3.70099e-05	0.00919908	WNT4_NPHS2_CD34_OSR1_SIX2_STAT1_LAMB2_KLF15_HES1_PROM1_BASP1_MEF2C_TCF21_GLI3_MAGI2_PODXL_MTSS1_PTCH1_ACTA2_PAX2_LGR4_WT1_PTPRO_BMP4_MYO1E_IQGAP1_LHX1_FOXJ1_NPHS1_GPR4_JAG1_PDGFB
491962_GO:0007156_homophilic_cell_adhesion_via_plasma_membrane_adhesion_molecules	145	80	3.17983e-06	0.00929907	CLSTN1_AMIGO1_CADM3_IGSF9_PVRL4_CELSR3_CDHR4_ROBO2_ROBO1_CADM2_PVRL3_CD200_TIGIT_PIK3CB_CLSTN2_PCDH7_FAT4_PCDH10_PCDH18_DCHS2_TENM3_FAT1_CDH18_CDH12_CDH10_CDH9_CDH6_PCDH12_FAT2_CDHR2_NCR3_SDK1_CDHR3_CDH17_ITGB1_RET_PCDH15_CDHR1_DCHS1_FAT3_CADM1_MPZL2_PVRL1_CRTAM_ESAM_KIRREL3_IGSF9B_AMIGO2_SMAGP_FREM2_PCDH8_PCDH17_PCDH20_PCDH9_CDH24_NPTN_CDH8_CDH11_CDH5_CDH16_CDH1_CDH13_CDH15_SDK2_PTPRM_CDH2_DSG2_…
503720_GO:0034518_RNA_cap_binding_complex	10	10	0.000213864	0.00929907	EIF4E2_EIF4E3_NCBP2_EIF4E_AGO2_NCBP1_PIWIL1_CYFIP1_FAM103A1_RNMT
751906_GO:0044764_multi-organism_cellular_process	695	465	4.44679e-12	0.00929907	TNFRSF14_RPL22_EPHA2_UBR4_EIF4G3_TCEB3_WASF2_TAF12_HDAC1_ZSCAN20_PSMB2_ZC3H12A_RLF_KDM4A_RPS8_EPS15_NDC1_NFIA_GTF2B_RPL5_VCAM1_PRMT6_PSMA5_LAMTOR5_MAGI3_PSMB4_RPS27_FDPS_CD1D_FCGR2B_CD247_XPR1_IVNS1ABP_TPR_CD46_ARF1_NUP133_ZNF496_RPS7_RSAD2_CENPA_EIF2AK2_MSH6_PSME4_RPS27A_VRK2_XPO1_RAB1A_VAMP8_CD8B_MITD1_RPL31_RANBP2_BCL2L11_ERCC3_POLR2D_CCNT2_CXCR4_ITGB6_PSMD14_IFIH1_DYNC1I2_NUP35_ITGAV_STAT1_HS…
496516_GO:0016568_chromatin_modification	478	367	5.51156e-11	0.00939906	PHF13_RERE_APITD1-CORT_PRDM2_PADI4_PAX7_KDM1A_ARID1A_EYA3_TAF12_RBBP4_SFPQ_MEAF6_SCMH1_KDM4A_DMAP1_NASP_PRKAA2_MYSM1_ITGB3BP_UBE2U_BRDT_DR1_PRMT6_CHD1L_ANP32E_VPS72_CRTC2_ASH1L_USP21_TADA1_CENPL_RNF2_CDC73_KDM5B_ELK4_SMYD2_TAF5L_ARID4B_SMYD3_DNMT3A_CENPA_BRE_DPY30_FSHR_PSME4_USP34_WDR92_POLE4_KDM3A_SMYD1_KANSL3_SAP130_EPC2_HAT1_ATF2_WDR75_SATB2_TNP1_MSL3P1_PER2_HDAC4_ING5_SETMAR_TADA3_HDAC11_SATB…
503924_GO:0034724_DNA_replication-independent_nucleosome_organization	47	38	2.48344e-05	0.00939906	APITD1-CORT_RBBP4_NASP_ITGB3BP_CENPL_H3F3A_CENPO_CENPA_HAT1_HJURP_RUVBL1_CENPC_SMARCA5_CENPU_CENPK_CENPH_NPM1_HIST1H4H_HIST1H4L_CENPQ_ASF1A_CENPW_CENPP_RSF1_HIST4H4_IPO4_MIS18BP1_CASC5_OIP5_UBN1_CENPT_CENPN_H3F3B_ASF1B_MIS18A_HIRA_CABIN1_CENPM
516931_GO:0072012_glomerulus_vasculature_development	16	16	0.000123115	0.00949905	CD34_OSR1_HES1_PDGFRA_EGR1_PDGFRB_TCF21_AQP1_ANGPT2_ANGPT1_ACTA2_BMP4_PECAM1_NOTCH3_GPR4_PDGFB
487506_GO:0001568_blood_vessel_development	449	385	2.94489e-11	0.00959904	EPHA2_CDC42_LUZP1_CLIC4_ARID1A_WASF2_ATPIF1_GJA4_COL8A2_ZC3H12A_TIE1_TAL1_JUN_ANGPTL3_LEPR_CYR61_GLMN_S1PR1_VAV3_PROK1_WARS2_NOTCH2_GJA5_ECM1_S100A7_EFNA1_VHLL_SH2D2A_PRRX1_PTGS2_CD34_FLVCR1_PROX1_TGFB2_AGT_ITGB1BP1_OSR1_RHOB_APOB_SNX17_LTBP1_CYP1B1_SOS1_EPAS1_NRXN1_MEIS1_EIF2AK3_ADRA2B_PDCL3_HS6ST1_ACVR1_FAP_LRP2_ITGAV_CALCRL_COL3A1_CASP8_BMPR2_NRP2_FZD5_FN1_AAMP_IHH_SCG2_NCL_ACKR3_RAMP1_WNT7A_T…
752373_GO:0086001_cardiac_muscle_cell_action_potential	31	28	5.41601e-05	0.00959904	ATP1A1_GJA5_ATP1A2_ATP1B1_RYR2_SLC8A1_CAV3_GPD1L_SCN10A_CACNA1D_FGF12_ANK2_NUP155_GJA1_KCNH2_KCNQ1_SCN2B_SCN3B_KCNA5_PKP2_HCN4_YWHAE_GJC1_KCNJ2_NEDD4L_SCN1B_SNTA1_KCNE1
486618_GO:0000077_DNA_damage_checkpoint	133	122	7.51368e-07	0.00969903	SYF2_RPA2_CLSPN_PSMA5_PSMB4_MUC1_PEA15_TIPRL_RFWD2_MAPKAPK2_DTL_BRE_MSH2_PSME4_RPS27A_PSMD14_ZAK_ATF2_PSMD1_GIGYF2_XPC_ATRIP_PSMD6_NEK11_CEP63_ATR_PSMD2_TP63_CLOCK_FAM175A_CCNA2_RAD1_RAD17_UIMC1_HUS1B_SOX4_IER3_PSMB9_MAPK14_CDKN1A_CDC5L_PSMB1_PSMA2_HUS1_PSMC2_CASP2_PRKDC_NBN_GML_CDC14B_PSMD5_PSMB7_WAC_CDK1_PSMD13_PSMA1_DGKZ_PSMC3_PRPF19_RAD9A_CCND1_MRE11A_ATM_USP28_HINFP_CHEK1_RHNO1_CDKN1B_CDK2_H…
513_ko05110_Vibrio_cholerae_infection	47	46	1.25472e-05	0.00969903	ATP6V0B_PRKACB_ATP6V1G3_ARF1_ATP6V1C2_ADCY3_ATP6V1E2_ATP6V1B1_ATP6V1A_SEC61A1_SLC12A2_ATP6V0E1_ATP6V1G2_ACTB_KDELR2_SEC61G_CFTR_ATP6V1F_ATP6V0A4_PDIA4_ATP6V0E2_ATP6V1B2_ATP6V1H_ATP6V0D2_ATP6V1C1_TJP2_SEC61B_ATP6V1G1_SEC61A2_MUC2_KCNQ1_TCIRG1_ATP6V0A2_ATP6V1D_TJP1_ADCY9_ATP6V0D1_PLCG2_ATP6V0A1_PRKCA_ACTG1_KDELR1_PLCG1_GNAS_ATP6V1E1_KDELR3
488666_GO:0002793_positive_regulation_of_peptide_secretion	83	78	2.95996e-06	0.00979902	TARDBP_NR0B2_S100A8_MPC2_GLUL_ADORA1_KISS1_PFKFB2_VSNL1_PRKCE_GPR39_GCG_CAPN10_GHRL_MYRIP_ILDR1_TRH_SERP1_CD38_CCKAR_NKX6-1_FGG_NPY2R_PTGER4_OXCT1_ISL1_SOX4_GPLD1_HFE_GABBR1_HLA-DRB1_PPARD_RFX6_GJA1_GPER1_GHRHR_GCK_SRI_TFR2_CFTR_BLK_CRH_SLC30A8_JAK2_MCU_PPP3CB_GLUD1_RBP4_TCF7L2_INS_BAD_ANO1_ARRB1_DRD2_C2CD2L_PFKM_PSMD9_AACS_PDX1_TNFSF11_IRS2_ARHGEF7_HIF1A_GPR68_RAB8B_ABAT_STX4_NLGN2_RASL10B_GIP_A…
500488_GO:0031227_intrinsic_component_of_endoplasmic_reticulum_membrane	119	97	6.34465e-07	0.00979902	EMC1_ELOVL1_PIGK_ATF6_LBR_RTN4_TEX261_AUP1_EIF2AK3_INSIG2_DHRS9_RHBDD1_EDEM1_EMC3_SACM1L_SPCS1_SEC61A1_ESYT3_PIGG_WFS1_TMEM33_PKD2_ELOVL6_FAM134B_RNF180_CD74_BNIP1_CANX_HLA-A_HLA-E_HLA-B_TAPBP_ELOVL4_TBL2_SLC37A3_INSIG1_ESYT2_MBOAT4_UBXN8_ASPH_DCSTAMP_EMC2_EXT1_DERL1_GPAA1_CREB3_HSPA5_DPM2_DOLPP1_SGPL1_SAMD8_LRIT1_CYP2E1_STIM1_BSCL2_SYVN1_RCE1_DHCR7_DGAT2_ACER3_DPAGT1_SLC37A2_LRMP_ESYT1_SPPL3_ABC…
752390_GO:0086019_cell-cell_signaling_involved_in_cardiac_conduction	18	17	0.000129934	0.00979902	RNF207_CASQ2_GJA5_RYR2_SCN10A_CACNA1D_ANK2_NUP155_GJA1_KCNQ1_SCN4B_SCN3B_KCNA5_PKP2_HCN4_GJC1_SCN1B
491280_GO:0006336_DNA_replication-independent_nucleosome_assembly	47	38	2.48344e-05	0.00989901	APITD1-CORT_RBBP4_NASP_ITGB3BP_CENPL_H3F3A_CENPO_CENPA_HAT1_HJURP_RUVBL1_CENPC_SMARCA5_CENPU_CENPK_CENPH_NPM1_HIST1H4H_HIST1H4L_CENPQ_ASF1A_CENPW_CENPP_RSF1_HIST4H4_IPO4_MIS18BP1_CASC5_OIP5_UBN1_CENPT_CENPN_H3F3B_ASF1B_MIS18A_HIRA_CABIN1_CENPM
137926_cone_pathway_Visual_signal_transduction:_Cones	21	20	0.000118334	0.009999	RPE65_GNAT2_CNGA3_GUCA1C_GRK7_LRAT_GUCA1B_CNGB3_SLC24A2_PDE6C_GNB3_PDE6H_RDH5_GRK1_RDH12_GNB5_GUCY2D_GNGT2_RGS9_RGS9BP
487203_GO:0000979_RNA_polymerase_II_core_promoter_sequence-specific_DNA_binding	50	48	1.27581e-05	0.009999	MTF1_HEYL_TAL1_H3F3A_SMYD3_SOX11_PAX8_NR4A2_TBR1_SP3_STAT1_GBX2_MITF_GATA2_RBPJ_H2AFZ_SMAD1_H2AFY_SMAD5_NSD1_RREB1_TFAP2A_TFAP2B_HSF2_TBP_IKZF1_ZNF277_NFIL3_CDK9_GATA3_TCF7L2_PAX6_SPI1_YAP1_SP1_STAT6_KDM2B_FOS_NLRC5_TP53_SUZ12_STAT5A_HOXB3_WBP2_GATA6_HNF4A_ZNF335_EP300
198823_WP545_Complement_Activation,_Classical_Pathway	13	9	0.000234482	0.010099	C1QB_C8B_CD55_MASP1_C9_C6_C2_C5_C3
413468_hsa_M00403_HRD1/SEL1_ERAD_complex	13	13	0.00017545	0.010099	ERLEC1_DERL1_VCP_SYVN1_OS9_SEL1L_VIMP_HERPUD1_DERL2_NPLOC4_SEL1L2_UFD1L_DERL3
512316_GO:0051438_regulation_of_ubiquitin-protein_transferase_activity	126	117	8.46717e-07	0.010099	PARK7_PINK1_PSMB2_CDC20_ZYG11A_PSMA5_PSMB4_TPR_CENPF_GEN1_PSME4_RPS27A_BUB1_ANAPC1_PSMD14_PSMD1_UBE2E1_DYNC1LI1_PSMD6_DCUN1D1_PSMD2_ANAPC4_DCUN1D4_MAD2L1_ANAPC10_CDC20B_CCNB1_ARRDC3_APC_SKP1_CDC23_DUSP1_PSMB9_TTK_FBXO5_PSMB1_MAD1L1_PSMA2_CDC14C_LIMK1_PSMC2_CUL1_TERF1_FBXO43_CDKN2A_TOPORS_CDC14B_CDC26_PSMD5_PSMB7_ZER1_ABL1_BMI1_MASTL_UBE2D1_CDK1_ANAPC16_PTEN_BTRC_BUB3_PSMD13_PSMA1_PSMC3_ANAPC15_DC…
516746_GO:0071824_protein-DNA_complex_subunit_organization	179	124	4.7827e-07	0.010099	CHD5_APITD1-CORT_PADI4_HP1BP3_ARID1A_RPA2_RBBP4_NASP_ITGB3BP_BRDT_ANP32E_POGZ_CENPL_CENPF_H3F3A_HIST3H2BB_SMYD3_TAF1B_CENPO_CENPA_FSHR_TSPYL6_HAT1_TNP1_HJURP_SMARCC1_GTF2E1_RUVBL1_H1FOO_CENPC_NAP1L5_H2AFZ_CENPE_SMARCA5_HMGB2_CENPU_CENPK_CENPH_H2AFY_TAF7_NPM1_HIST1H4H_HIST1H2AH_HIST1H3J_DAXX_HMGA1_TAF11_RNF8_CENPQ_TSPYL1_ASF1A_HEY2_CENPW_SHPRH_GTF2H5_RPA3_H2AFV_BAZ1B_ZNHIT1_SMARCD3_XRCC2_KAT6A_TSP…
488118_GO:0002244_hematopoietic_progenitor_cell_differentiation	105	99	2.26366e-06	0.010299	KCNAB2_WASF2_SRSF4_TAL1_SSBP3_DOCK7_WDR78_COL24A1_ACP6_HRNR_ADAR_GPATCH4_PRRC2C_PTPRC_MIXL1_PSEN2_MEIS1_PLEK_SP3_XRCC5_NBEAL2_HYAL2_MLF1_MUC4_RBM47_KIT_REST_HERC6_TET2_FST_PAPD4_SOX4_C6orf25_SRF_BVES_ZBTB24_CITED2_DACT2_ANLN_INHBA_SAMD9L_PTPRZ1_BRAF_AGPAT5_ESCO2_SFRP1_PRKDC_RRS1_ZFAT_CDKN2B_WDR38_GATA3_DHTKD1_PIP4K2A_ABI1_MMP21_SPI1_FLI1_JAM3_KRT75_SP1_ZNF385A_PTPRQ_C12orf29_PTPN11_TESC_FLT3_ARL1…
506719_GO:0043691_reverse_cholesterol_transport	17	13	0.000170651	0.010299	APOA2_APOM_CLU_ABCA1_APOA1_SCARB1_LIPC_CETP_LCAT_ABCA5_LIPG_APOC2_ABCG1
982256_GO:0044843_cell_cycle_G1/S_phase_transition	161	149	1.91116e-07	0.010299	RPA2_RCC1_PSMB2_PLK3_CDKN2C_ORC1_CDC7_GFI1_PSMA5_PSMB4_CKS1B_IQGAP3_RHOU_ID2_RRM2_E2F6_SPDYA_RPS27A_MCM6_ORC4_ACVR1_PSMD14_ORC2_USP37_CUL3_PSMD1_TRIM71_CDC25A_PSMD6_MCM2_PSMD2_PPAT_PKD2_EIF4E_PPP3CA_CAMK2D_SKP2_FGF10_PLK2_CDK7_DHFR_CCNH_SKP1_CAMK2A_ID4_PSMB9_PIM1_MCM3_PRIM2_ORC3_MYB_LATS1_FBXO5_PSMB1_RPA3_INHBA_PSMA2_CAMK2B_EGFR_DBF4_CDK6_MCM7_PSMC2_ORC5_CUL1_EIF4EBP1_MCM4_CCNE2_RPS6_CDKN2A_PSMD5…
486717_GO:0000186_activation_of_MAPKK_activity	219	189	1.82381e-08	0.010399	MAP3K6_PSMB2_JAK1_PSMA5_RAP1A_NRAS_NGF_PSMB4_SHC1_LAMTOR2_NTRK1_SPTA1_PEA15_RASAL2_ADORA1_KIAA1804_ACTN2_KIDINS220_RASGRP3_EIF2AK2_SOS1_CALM2_SPTBN1_RPS27A_MAP3K2_PSMD14_ZAK_STRADB_ERBB4_CUL3_IRS1_PSMD1_IL5RA_RAF1_GNAI2_DUSP7_IL17RD_PSMD6_RASA2_TNIK_PSMD2_MAP3K13_KLB_KIT_BTC_PAQR3_FGF5_LAMTOR3_EGF_CAMK2D_FGF2_RAPGEF2_FGF10_MAP3K1_CARTPT_F2R_RASGRF2_RASA1_IL5_HBEGF_FGF1_CAMK2A_FGF18_FGFR4_PSMB9_SY…
1269344_R-HSA-418457_cGMP_effects	18	17	0.000173075	0.0107989	PDE11A_PDE1A_ITPR1_KCNMB3_PRKG2_PDE5A_KCNMB1_PDE10A_PRKG1_KCNMA1_MRVI1_PDE3B_PDE2A_PDE3A_PDE1B_KCNMB4_PDE9A
1269197_R-HSA-1236974_ER-Phagosome_pathway	62	52	9.74343e-06	0.0108989	PSMB2_PSMA5_PSMB4_PSME4_RPS27A_PSMD14_PSMD1_PSMD6_SEC61A1_PSMD2_HLA-A_HLA-E_HLA-B_TAPBP_PSMB1_PSMA2_SEC61G_PSMC2_SEC61B_PSMD5_PSMB7_SEC61A2_PSMD13_PSMA1_PSMC3_PSMD9_UBC_PSMB11_PSME2_PSMA6_PSMC6_PSMA3_PSMC1_PDIA3_B2M_PSMA4_PSMB10_PSMD7_PSMB6_UBB_PSMD11_PSMB3_PSMD3_PSME3_PSMC5_PSMD12_PSMA8_CALR_PSMD8_PSMC4_PSMF1_PSMA7
1129360_GO:1903533_regulation_of_protein_targeting	281	248	1.28911e-08	0.010989	UBE2J2_MTOR_ZBTB17_PINK1_NBPF3_SLC9A1_ATPIF1_HPCA_OSCP1_SNIP1_DMAP1_PRDX1_FAF1_LEPROT_SH3GLB1_UBL4B_PDZK1_CTSK_KCNN3_FAM20B_PTGS2_CYB5R1_IL10_HHAT_PARP1_WNT3A_RHOU_NLRP3_ITGB1BP1_EPT1_PPM1B_PPP3R1_HTRA2_STARD7_IL18R1_EDAR_IL1B_HNMT_WDR75_FZD7_FZD5_ERBB4_MFF_NMUR1_OGG1_RHOA_HYAL2_BAP1_PRKCD_GSK3B_HCLS1_KPNA1_RUVBL1_ZIC1_WWTR1_ECT2_ACTL6A_PARL_PYDC2_HES1_APOD_TACC3_NUP54_PKD2_PPP3CA_UBE2D3_EGF_SFRP…
1269779_R-HSA-69239_Synthesis_of_DNA	93	88	4.37527e-06	0.010989	RPA2_PSMB2_ORC1_PSMA5_PSMB4_PSME4_RPS27A_MCM6_ORC4_PSMD14_ORC2_PSMD1_PSMD6_MCM2_PSMD2_RFC4_RFC1_CCNA2_PSMB9_CDKN1A_MCM3_PRIM2_ORC3_PSMB1_RPA3_PSMA2_POLD2_RFC2_MCM7_PSMC2_ORC5_GINS4_MCM4_PSMD5_PSMB7_DNA2_PSMD13_PSMA1_PSMC3_FEN1_POLA2_POLD4_POLD3_CDKN1B_CDK2_PRIM1_RFC5_PSMD9_UBC_POLE_RFC3_CCNA1_RB1_APEX1_PSMB11_PSME2_PSMA6_POLE2_PSMC6_PSMA3_PSMC1_PSMA4_ORC6_GINS3_PSMB10_PSMD7_GINS2_RPA1_PSMB6_UBB_P…
1270233_R-HSA-421270_Cell-cell_junction_organization	57	50	2.20219e-05	0.010989	CLDN19_INADL_CADM3_PVRL4_CTNNB1_CADM2_PVRL3_CLDN18_CLDN11_CLDN16_CLDN22_CDH18_CDH12_CDH10_CDH9_CDH6_CTNNA1_CLDN20_MLLT4_CLDN4_CLDN12_CLDN15_CLDN23_CDH17_PARD3_CTNND1_CADM1_PVRL1_CLDN10_ANG_CDH24_MPP5_CDH8_CDH11_CDH5_PARD6A_CDH1_CDH13_CDH15_CLDN7_JUP_CDH2_CDH7_PARD6G_PVRL2_PARD6B_CDH4_CLDN8_CLDN14_CLDN5
1353961_GO:0099623_regulation_of_cardiac_muscle_cell_membrane_repolarization	19	18	0.000267356	0.010989	RNF207_NPPA_GJA5_NOS1AP_CAV3_SCN5A_CACNA1D_WDR1_ANK2_GJA1_AKAP9_KCNH2_KCNQ1_SCN4B_KCNA5_SCN1B_SNTA1_KCNE1
198812_WP474_Endochondral_Ossification	60	59	1.26367e-05	0.010989	ALPL_RUNX3_ADAMTS4_DDR2_TGFB2_CALM2_FRZB_STAT1_IHH_CAB39_HDAC4_PTH1R_NKX3-2_SPP1_FGF2_GHR_HMGCS1_MEF2C_KIF3A_FGF18_BMP6_VEGFA_COL10A1_ENPP1_SCIN_GLI3_FGFR1_PLAT_PTCH1_CTSV_PLAU_BMPR1A_PTH_SOX6_SERPINH1_MMP13_MGP_SOX5_PTHLH_SLC38A2_COL2A1_IGF1_CHST11_IFT88_CALM1_AKT1_ACAN_IGF1R_THRA_STAT5B_GH1_SOX9_TGFB1_CALM3_CST5_MMP9_BMP7_ADAMTS5_TIMP3
198871_WP53_Id_Signaling_Pathway	49	48	2.91249e-05	0.010989	ID3_LCK_NGF_PSMD4_IFI16_MYOG_ELK4_ATF3_ID2_PAX8_BMPR2_IRS1_CTNNB1_HES1_KDR_NFKB1_EGF_CCNA2_SMAD1_SMAD5_BMP6_ID4_VEGFA_MSC_PAX5_PAX2_TCF7L2_MYOD1_RELA_ACVRL1_CDK2_MYF5_ELK3_IGF1_FLT1_RB1_TCF12_SMAD3_IGF1R_RBL2_SREBF1_TGIF1_SMAD4_TCF3_CCNE1_BMP2_ID1_RBL1
486623_GO:0000083_regulation_of_transcription_involved_in_G1/S_transition_of_mitotic_cell_cycle	24	23	0.000189208	0.010989	ORC1_GFI1_ID2_RRM2_E2F6_DHFR_FBXO5_CDK1_NPAT_ZPR1_HINFP_E2F7_CCNA1_RB1_E2F4_CDC6_TYMS_BRD4_CCNE1_PCNA_E2F1_BACH1_CDC45
488664_GO:0002791_regulation_of_peptide_secretion	216	196	5.42244e-08	0.010989	UTS2_TARDBP_NR0B2_BMP8A_SLC2A1_PTGER3_PRKACB_RAP1A_SLC16A1_ENSA_S100A8_MPC2_CACNA1E_GLUL_ADORA1_KISS1_PFKFB2_CHRM3_KCNS3_FKBP1B_PRKCE_NRXN1_MAP4K4_PAX8_INHBB_GPR39_ACVR1C_GCG_G6PC2_RAPGEF4_NEUROD1_IRS1_PER2_CAPN10_PASK_ITPR1_GHRL_MYRIP_PRKAR2A_CACNA2D2_SPCS1_CACNA1D_FAM3D_STXBP5L_ILDR1_ADCY5_TRH_SERP1_SLC2A2_GHSR_CD38_CCKAR_CLOCK_REST_EPHA5_NKX6-1_PPP3CA_HADH_ANXA5_FGG_NPY2R_SPCS3_SLC25A4_MTNR1A_…
489091_GO:0003299_muscle_hypertrophy_in_response_to_stress	13	13	0.000471688	0.010989	NPPA_KDM4A_BMP10_HDAC4_KLF15_PPP3CA_MEF2C_HEY2_GATA4_NFATC3_CAMTA2_TCAP_GATA6
489288_GO:0043486_histone_exchange	49	39	1.62107e-05	0.010989	CHD5_APITD1-CORT_RBBP4_NASP_ITGB3BP_ANP32E_VPS72_CENPL_CENPO_CENPA_FSHR_PSME4_TNP1_HJURP_RUVBL1_CENPC_SMARCA5_CENPU_CENPK_CENPH_NPM1_HIST1H4H_HIST1H4L_RNF8_CENPQ_CENPW_ZNHIT1_CENPP_SPTY2D1_RSF1_HIST4H4_SYCP3_MIS18BP1_CASC5_OIP5_CENPT_CENPN_MIS18A_CENPM
491683_GO:0006813_potassium_ion_transport	145	120	9.78333e-07	0.010989	KCNAB2_KCNQ4_KCNA2_KCND3_ATP1A1_GJA5_HCN3_ATP1A4_ATP1B1_KCNT2_KCNH1_KCNK2_KCNK1_KCNF1_KCNS3_KCNK3_KCNG3_KCNK12_KCNIP3_CNGA3_KCNJ3_KCNH7_KCNE4_KCNJ13_KCNH8_SLC12A8_ATP1B3_P2RY12_KCNAB1_KCNMB3_TMEM175_KCNIP4_CNGA1_REST_PKD2_HCN1_KCNN2_SLC12A2_KCNMB1_KCNK16_KCNQ5_AQP1_SLC12A9_KCND2_KCNH2_KCNU1_KCNB2_CNGB3_KCNS2_KCNV1_KCNQ3_KCNK9_KCNV2_SLC24A2_TMEM38B_TSC1_KCNT1_FXYD4_KCNMA1_PKD2L1_KCNIP2_KCNK18_KCNQ…
491838_GO:0042162_telomeric_DNA_binding	28	28	0.000122549	0.010989	KDM1A_SMG5_SMG7_XRCC5_NCL_HNRNPD_PURA_HNRNPA2B1_POT1_HMBOX1_TERF1_UPF2_OBFC1_HNRNPA1_NABP2_UPF3A_APEX1_TP53BP1_PIF1_SMG1_ACD_TERF2_TERF2IP_SMG6_CTC1_TEN1_UPF1_XRCC6
495093_GO:0014020_primary_neural_tube_formation	98	95	1.16722e-06	0.010989	SKI_LUZP1_GRHL3_ARID1A_PHACTR4_STIL_PRKACB_BCL10_LMO4_GLMN_VANGL2_ENAH_RPS7_ROCK2_IFT172_SEMA4C_ZEB2_NCKAP1_PAX3_TRIM71_SETD2_WNT5A_IFT57_IFT122_DVL3_OPA1_CC2D2A_LIAS_SHROOM3_SEC24B_SFRP2_TFAP2A_PTK7_RAB23_CITED2_MTHFD1L_T_TWIST1_RALA_COBL_FZD1_FZD3_SFRP1_GRHL2_CTHRC1_PTCH1_LHX2_TSC1_NODAL_KIF20B_SFRP5_PAX2_SUFU_DEAF1_ADM_TRAF6_CFL1_KDM2A_FOLR1_ST14_TULP3_LRP6_PRICKLE1_RARG_ALX1_APAF1_KDM2B_TMED2…
503566_GO:0034364_high-density_lipoprotein_particle	24	16	0.000264984	0.010989	APOA2_HDLBP_APOM_PON1_CLU_ABCA1_SAA1_APOA1_APOF_LIPC_CETP_LCAT_HPR_APOH_APOC2_APOL1
508194_GO:0045880_positive_regulation_of_smoothened_signaling_pathway	25	24	5.3319e-05	0.010989	PRRX1_DISP1_WNT9A_IFT172_IHH_SHOX2_IFT80_EVC_INTU_CTNNA1_DCDC2_POR_SMO_SFRP1_PRRX2_DYNC2H1_GLI1_FGF9_FOXA1_ULK3_KIF7_CHSY1_SKOR2_FOXA2
508237_GO:0045930_negative_regulation_of_mitotic_cell_cycle	218	200	3.60515e-08	0.010989	MIIP_SYF2_RPA2_CLSPN_CDC20_PLK3_STIL_PSMA5_PSMB4_INTS3_MUC1_PRCC_RFWD2_BRINP2_TPR_BRINP3_CDC73_ANGEL2_CENPF_WNT9A_MSH2_PSME4_RPS27A_BUB1_ANAPC1_PSMD14_ATF2_NABP1_CTDSP1_PSMD1_GIGYF2_SETMAR_XPC_UBE2E1_TOP2B_CTDSPL_CTNNB1_NME6_PSMD6_RPL24_TPRA1_NEK11_PSMD2_TP63_DLG1_ANAPC4_PTTG2_PKD2_MAD2L1_CCNA2_JADE1_ANAPC10_PLK2_RAD17_APC_CDC23_PTTG1_HUS1B_FOXC1_SOX4_IER3_PSMB9_CDKN1A_MAD2L1BP_TTK_HECA_ZC3H12D_F…
510440_GO:0048333_mesodermal_cell_differentiation	26	26	8.24281e-05	0.010989	TAL1_WNT3A_SIX2_SMAD1_ITGA2_FOXC1_TRIM15_HOXA11_INHBA_EYA1_KLF4_ITGA8_ITGB1_NODAL_PAX2_FGFR2_HMGA2_BMP4_FOXF1_KDM6B_ITGB3_ITGA3_ITGB4_ETV2_FOXS1_EYA2
511650_GO:0050678_regulation_of_epithelial_cell_proliferation	278	244	1.07067e-08	0.010989	ERRFI1_MTOR_PLA2G2A_CDC42_RUNX3_KDF1_ATPIF1_FOXE3_JUN_TGFBR3_F3_WDR77_ARNT_PYGO2_IQGAP3_GLUL_LAMC1_CDC73_KDM5B_VASH2_PROX1_TGFB2_WNT3A_SOX11_OSR1_IFT172_XDH_TGFA_TACR1_REG3A_ATOH8_PDCL3_LIMS1_LIMS2_ATF2_STAT1_BMPR2_NRP2_IHH_SCG2_HTR2B_TWIST2_GHRL_WNT7A_WDR48_CTNNB1_CCR3_MST1_HYAL1_WNT5A_ROBO1_IFT57_EAF2_IFT122_A4GNT_IFT80_PDCD10_SOX2_TP63_HES1_DLG1_KDR_ODAM_EREG_AIMP1_FGF2_INTU_RAB33B_EDNRA_SFRP2…
513458_GO:0055025_positive_regulation_of_cardiac_muscle_tissue_development	30	30	9.46259e-05	0.010989	MTOR_WNT3A_BMP10_ERBB4_RBPJ_FGF2_CCNB1_MEF2C_DDX39B_MAPK14_HEY2_TBX20_WNT2_GATA4_NRG1_FGFR1_CDK1_ADRB1_FGFR2_TBX5_FGF9_EFNB2_AKAP6_BMP4_GREM1_MYOCD_TBX2_GATA6_PIN1_TGFB1
513516_GO:0055083_monovalent_inorganic_anion_homeostasis	29	28	0.000235766	0.010989	FASLG_XPR1_SLC12A8_SLC34A2_SLC12A2_FGFR4_GCM2_TFAP2B_ENPP1_SFRP4_SLC12A9_SLC37A3_PTK2_RNLS_ABCC2_SLC37A2_FGF23_CKB_SLC12A6_SLC12A1_CA12_SLC12A3_SLC12A4_SLC9A3R1_CACNA1A_GPCPD1_SLC12A5_SLC37A1
514117_GO:0060562_epithelial_tube_morphogenesis	309	282	8.96934e-10	0.010989	SKI_CTNNBIP1_EPHA2_WNT4_LUZP1_CLIC4_ARID1A_PHACTR4_STIL_TACSTD2_PRKACB_BCL10_LMO4_GLMN_RBM15_VANGL2_PBX1_KDM5B_ENAH_WNT3A_AGT_RYR2_KIF26B_RPS7_SOX11_ROCK2_MYCN_OSR1_GDF7_IFT172_NOTO_SEMA4C_PAX8_GLI2_ZEB2_ACVR1_BBS5_HOXD11_NCKAP1_CASP8_CXCR2_IHH_EPHA4_PAX3_GBX2_TGFBR2_TRIM71_CTNNB1_SETD2_MST1_WNT5A_ROBO1_ARL13B_IFT57_PLXND1_NPHP3_CCDC39_SOX2_DVL3_HES1_DLG1_CC2D2A_SLIT2_RBPJ_LIAS_KDR_SHROOM3_PKD2_N…
515106_GO:0070169_positive_regulation_of_biomineral_tissue_development	38	38	6.64595e-06	0.010989	WNT4_PLA2G4A_MIA3_OSR1_ASXL2_ATRAID_SLC8A1_PKDCC_ACVR2A_ACVR1_BMPR2_WNT6_ACVR2B_LTF_AMTN_BMPR1B_MEF2C_FBN2_ADRB2_BMP6_TFAP2A_OSR2_BMPR1A_PTH_NELL1_ACTN3_ANO6_WNT10B_TMEM119_P2RX7_KL_BMP4_TGFB3_SMAD3_CD276_TGFB1_BMP2_BMP7
517247_GO:0072331_signal_transduction_by_p53_class_mediator	124	118	8.34124e-07	0.010989	E2F2_PSMB2_PSMA5_HIPK1_PSMB4_MUC1_IFI16_RFWD2_PHLDA3_MDM4_TP53BP2_MSH2_PSME4_RPS27A_PSMD14_ZNF385B_SP100_PSMD1_BOK_ZNF385D_SHISA5_FHIT_PSMD6_ZMAT3_PSMD2_TP63_HINT1_ZNF346_SOX4_BAG6_PSMB9_CDKN1A_MYO6_FOXO3_PERP_PSMB1_PSMA2_PSMC2_HIPK2_CASP2_PAXIP1_ZMAT4_NBN_NDRG1_GML_TOPORS_PSMD5_PSMB7_SIRT1_DDIT4_PSMD13_PGAP2_RRP8_PSMA1_PSMC3_TMEM109_KAT5_ATM_USP28_FOXM1_ING4_CDKN1B_ZNF385A_CDK2_DYRK2_MDM2_E2F7_C…
519366_GO:2000727_positive_regulation_of_cardiac_muscle_cell_differentiation	13	13	0.00019755	0.010989	MTOR_WNT3A_RBPJ_MEF2C_DDX39B_NRG1_EFNB2_AKAP6_BMP4_GREM1_MYOCD_PIN1_TGFB1
672446_WP2032_TSH_signaling_pathway	61	61	8.46863e-06	0.010989	GNB1_MTOR_RAP1GAP_RPS6KA1_JUN_JAK1_GNAI3_RAP1A_TSHB_TTF2_ADCY3_KCNIP3_PAX8_STAT1_CREB1_RAF1_GNAI2_PLD1_PIK3CA_ADCY2_PDE4D_PIK3R1_MAPK14_CCND3_CGA_GNA12_GNAI1_BRAF_MYC_JAK2_RPS6_GNAQ_TTF1_RALGDS_CDKN1B_CDK2_CDK4_RAP1B_RB1_APEX1_GNG2_FOS_AKT1_MAP2K1_IGF1R_MAPK3_RBL2_GNAO1_MAP2K3_STAT3_RPS6KB1_GNA13_MAP2K6_MYL12B_PIK3R2_CCNE1_PLCB1_E2F1_SRC_GNAS_MAPK1
752374_GO:0086002_cardiac_muscle_cell_action_potential_involved_in_contraction	23	21	0.000177445	0.010989	GJA5_RYR2_CAV3_GPD1L_SCN5A_FGF12_ANK2_NUP155_GJA1_KCNH2_KCNQ1_SCN2B_SCN3B_KCNA5_PKP2_GJC1_KCNJ2_NEDD4L_SCN1B_SNTA1_KCNE1
754180_GO:1901213_regulation_of_transcription_from_RNA_polymerase_II_promoter_involved_in_heart_development	12	12	0.000267101	0.010989	MSX1_RBPJ_MSX2_POU5F1_SRF_T_NACA_BMP4_GREM1_MYOCD_TBX2_BMP2
777518_GO:0044774_mitotic_DNA_integrity_checkpoint	102	93	2.33085e-06	0.010989	SYF2_RPA2_CLSPN_PSMA5_PSMB4_MUC1_RFWD2_MSH2_PSME4_RPS27A_PSMD14_ATF2_PSMD1_GIGYF2_SETMAR_XPC_TOP2B_PSMD6_NEK11_PSMD2_TP63_CCNA2_HUS1B_SOX4_IER3_PSMB9_CDKN1A_PSMB1_PSMA2_HUS1_PSMC2_CASP2_PRKDC_NBN_GML_PSMD5_PSMB7_CDK1_PSMD13_PSMA1_DGKZ_PSMC3_RAD9A_CCND1_MRE11A_ATM_CDKN1B_CDK2_HMGA2_MDM2_CRADD_RAD9B_TAOK3_TRIAP1_PSMD9_UBC_PSMB11_PSME2_PSMA6_PSMC6_PSMA3_FOXN3_PSMC1_PPP2R5C_RPS27L_TIPIN_PML_PSMA4_TIC…
83062_hsa04330_Notch_signaling_pathway	44	43	5.37641e-05	0.010989	HDAC1_NOTCH2_APH1A_NCSTN_PSEN2_ADAM17_CIR1_KAT2B_DTX3L_DVL3_HES1_CTBP1_RBPJ_MAML3_MAML1_NOTCH4_PTCRA_HDAC2_DLL1_LFNG_DTX2_CTBP2_DTX4_MAML2_DTX3_DTX1_NCOR2_NUMB_SNW1_JAG2_DLL4_APH1B_CREBBP_DVL2_KAT2A_NOTCH3_PSENEN_DLL3_NUMBL_JAG1_RBPJL_MFNG_EP300
911482_GO:1902494_catalytic_complex	973	638	1.80169e-14	0.010989	UBE2J2_GNB1_LRRC47_KLHL21_ENO1_UBE4B_FBXO2_SDHB_KLHDC7A_DDOST_SLC9A1_TAF12_PHC2_AGO3_DNALI1_NDUFS5_MED8_DMAP1_UQCRH_TAL1_RNF11_ZYG11A_PRKAA2_UBE2U_GNG12_RABGGTB_USP33_GNG5_RPAP2_DR1_GCLM_DBT_GNAT2_WDR77_ATP1A1_POLR3C_PRKAB2_RPRD2_UBAP2L_KRTCAP2_VHLL_DCAF8_SDHC_TADA1_DCAF6_ATP1B1_KLHL20_NCF2_RNF2_TPR_CDC73_KLHL12_SNRPE_PIK3C2B_KLHDC8A_PPP2R5A_DNAH14_TAF5L_DISC1_GNG4_CHML_RNF144A_RRM2_E2F6_KLHL29_T…
83105_hsa05200_Pathways_in_cancer	368	313	4.06066e-10	0.0109989	GNB1_PLEKHG5_PIK3CD_MTOR_CASP9_WNT4_E2F2_HDAC1_CSF3R_SLC2A1_PTCH2_PIK3R3_JUN_JAK1_GNG12_PTGER3_LPAR3_GNAI3_WNT2B_NRAS_ARNT_TPM3_CKS1B_ARHGEF11_RXRG_FASLG_LAMC2_PTGS2_RASSF5_LAMB3_TRAF5_TGFB2_WNT3A_EGLN1_GNG4_FH_AKT3_ROCK2_ADCY3_RASGRP3_SOS1_EPAS1_MSH6_TGFA_CTNNA2_TCF7L1_PAX8_RALB_GLI2_CXCR4_ITGA6_ITGAV_STAT1_CASP8_FZD7_FZD5_FN1_WNT10A_COL4A3_VHL_RAF1_WNT7A_RARB_TGFBR2_MLH1_CTNNB1_RHOA_RASSF1_WNT5…
506130_GO:0043044_ATP-dependent_chromatin_remodeling	68	56	1.20152e-05	0.0110989	CHD5_APITD1-CORT_ARID1A_RBBP4_NASP_ITGB3BP_ANP32E_VPS72_GATAD2B_CENPL_CENPO_CENPA_FSHR_PSME4_TNP1_HJURP_SMARCC1_RUVBL1_ACTL6A_CENPC_SMARCAD1_SMARCA5_CENPU_CENPK_CENPH_NPM1_HIST1H4H_HIST1H4L_RNF8_CENPQ_HDAC2_CENPW_ACTB_ZNHIT1_CENPP_SPTY2D1_MTA2_RSF1_CHD4_HIST4H4_SMARCC2_SYCP3_CHD8_MIS18BP1_CASC5_OIP5_CENPT_CENPN_SMARCE1_SMARCD2_MBD2_SMARCA4_MIS18A_CECR2_SMARCB1_CENPM
507949_GO:0045601_regulation_of_endothelial_cell_differentiation	28	28	6.0961e-05	0.0110989	VHLL_ROCK2_XDH_ATOH8_IL1B_PROC_CTNNB1_KDR_BMP6_TNF_NOTCH4_IKBKB_S1PR3_GDF2_TNFRSF1A_APOLD1_ACVRL1_PPP1R12A_BTG1_BMP4_CDH5_ALOX12_TMEM100_ROCK1_S1PR2_ETV2_ID1_CLDN5
496520_GO:0016572_histone_phosphorylation	25	25	6.13237e-05	0.0111989	PRKAA2_VPRBP_PRKCD_NEK11_PRKAA1_CCNB1_BAZ1B_JAK2_CDK1_RPS6KA4_ATM_CHEK1_MAP3K12_CDK2_HMGA2_RPS6KA5_VRK1_PRKCB_GSG2_AURKB_PRKCA_PKN1_HIPK4_AURKC_AURKA
1108231_M00692_Cell_cycle_-_G1/S_transition	13	13	0.000215807	0.0112989	E2F2_E2F3_CCND3_CDK6_CCNE2_CCND1_CCND2_CDK2_CDK4_RB1_CCNE1_E2F1_RBL1
512688_GO:0051817_modification_of_morphology_or_physiology_of_other_organism_involved_in_symbiotic_interaction	401	313	8.26176e-10	0.0112989	TNFRSF14_TARDBP_EPHA2_UBR4_EIF4G3_HDAC1_PSMB2_ZC3H12A_KDM4A_NDC1_JUN_GTF2B_VCAM1_PRMT6_RBM15_MAGI3_PSMB4_CRTC2_FDPS_CD1D_APCS_FCGR2B_CD247_IVNS1ABP_TPR_CD46_NUP133_RSAD2_CENPA_EIF2AK2_VRK2_XPO1_PDCL3_RANBP2_BCL2L11_ERCC3_CCNT2_CXCR4_ITGB6_IFIH1_DYNC1I2_NUP35_ITGAV_STAT1_HSPD1_CASP8_CREB1_SP100_ACKR3_ATG7_NUP210_SATB1_KAT2B_DYNC1LI1_PDCD6IP_CX3CR1_ZNF502_LTF_CAMP_DAG1_TUSC2_VPRBP_CD200R1_CD80_GTF2…
1129335_GO:1903508_positive_regulation_of_nucleic_acid-templated_transcription	1350	852	1.55742e-16	0.0113989	AGRN_SKI_PRDM16_RERE_MTOR_ZBTB17_ARHGEF10L_PAX7_PINK1_WNT4_KDM1A_GRHL3_RUNX3_SLC9A1_OPRD1_HDAC1_TRIM62_THRAP3_POU3F1_HEYL_CITED4_HIVEP3_YBX1_GPBP1L1_TAL1_SSBP3_JUN_NFIA_FOXD3_CTH_FUBP1_CYR61_LMO4_RBMXL1_ZNF326_BARHL2_BTBD8_MTF2_S1PR1_PSRC1_RBM15_NHLH2_BCL9_GABPB2_RORC_IL6R_ARHGEF11_AIM2_NHLH1_NR1I3_ATF6_DDR2_RXRG_POU2F1_TBX19_PRRX1_TNFSF18_RNASEL_CDC73_ZNF281_ELF3_BTG2_NUCKS1_IL10_IRF6_TRAF5_ATF3…
493977_GO:0009881_photoreceptor_activity	11	11	0.000245787	0.0113989	GNAT2_OPN3_RHO_RRH_OPN5_ELOVL4_OPN1SW_RGR_OPN4_CRY2_CRY1
486796_GO:0000278_mitotic_cell_cycle	763	540	6.37227e-13	0.0114989	PHF13_APITD1-CORT_RCC2_E2F2_SYF2_STMN1_NUDC_RPA2_RCC1_RBBP4_CLSPN_CDCA8_CDC20_PLK3_STIL_CDKN2C_ORC1_NDC1_ITGB3BP_GADD45A_CDC7_GFI1_CDC14A_PSMA5_ENSA_POGZ_RPS27_MUC1_PRCC_NUF2_BLZF1_CENPL_RFWD2_RNF2_TPR_ASPM_KIF14_ARL8A_NEK2_NSL1_CENPF_LIN9_WNT9A_RHOU_NUP133_MAP10_SDCCAG8_AHCTF1_ID2_RRM2_LPIN1_DNMT3A_MAPRE3_WDR43_BIRC6_EML4_MSH2_SPTBN1_RPS27A_XPO1_RAB1A_DCTN1_TCF7L1_RNF103-CHMP3_NCAPH_MITD1_RANBP2…
83111_hsa05215_Prostate_cancer	82	81	2.94726e-06	0.0114989	PIK3CD_MTOR_CASP9_E2F2_PIK3R3_NRAS_CREB3L4_INSRR_AKT3_SRD5A2_SOS1_TGFA_TCF7L1_CREB1_RAF1_CTNNB1_GSK3B_PIK3CB_PIK3CA_PDGFRA_NFKB1_LEF1_EGF_PDGFC_PIK3R1_TCF7_PDGFRB_E2F3_CDKN1A_HSP90AB1_CREB5_EGFR_PIK3CG_CREB3L2_BRAF_NKX3-1_FGFR1_IKBKB_CCNE2_CREB3_PTEN_CHUK_TCF7L2_FGFR2_INS_CREB3L1_BAD_RELA_GSTP1_CCND1_PDGFD_CDKN1B_KRAS_CDK2_MDM2_IGF1_HSP90B1_FOXO1_RB1_NFKBIA_SOS2_HSP90AA1_AKT1_MAP2K1_IGF1R_CREBBP_…
1053349_GO:0098742_cell-cell_adhesion_via_plasma-membrane_adhesion_molecules	190	118	1.03942e-06	0.0117988	CLSTN1_CLDN19_DAB1_VCAM1_AMIGO1_CADM3_IGSF9_PVRL4_SELE_NRXN1_REG3A_ITGA4_CELSR3_CDHR4_ROBO2_ROBO1_CADM2_ALCAM_PVRL3_CD200_TIGIT_ATP2C1_CLDN18_PIK3CB_CLSTN2_CLDN11_NLGN1_CLDN16_PCDH7_GRID2_FAT4_PCDH10_PCDH18_DCHS2_TENM3_CLDN22_FAT1_CDH18_CDH12_CDH10_CDH9_CDH6_PCDH12_FAT2_TENM2_CDHR2_NCR3_CD164_CLDN20_SDK1_CLDN4_CLDN12_CLDN15_CDHR3_CLDN23_CDH17_PTPRD_ITGB1_RET_PCDH15_CDHR1_RIC8A_DCHS1_CD6_FAT3_CADM…
508249_GO:0045944_positive_regulation_of_transcription_from_RNA_polymerase_II_promoter	949	661	2.87368e-14	0.0118988	AGRN_SKI_RERE_TARDBP_ARHGEF10L_PAX7_KDM1A_GRHL3_RPS6KA1_SLC9A1_GMEB1_HDAC1_THRAP3_POU3F1_HEYL_CITED4_YBX1_TAL1_SSBP3_JUN_NFIA_FOXD3_FUBP1_CYR61_LMO4_BARHL2_MTF2_S1PR1_RBM15_NHLH2_BCL9_GABPB2_HAX1_MEF2D_IFI16_NHLH1_NR1I3_ATF6_RXRG_TBX19_PRRX1_RNASEL_CDC73_NR5A2_ELF3_MYOG_NUCKS1_IL10_ATF3_PROX1_ESRRG_PARP1_WNT3A_ARID4B_SMYD3_NLRP3_SOX11_ID2_ITGB1BP1_GRHL1_LPIN1_MYCN_MSGN1_OSR1_ATAD2B_POMC_ASXL2_FOS…
518999_GO:2000353_positive_regulation_of_endothelial_cell_apoptotic_process	13	13	0.000285527	0.0118988	FASLG_PRKCI_ECSCR_AGER_GPER1_AKR1C3_CD248_ANO6_RGCC_BMP4_THBS1_CD40_XBP1
1084768_hsa_M00692_Cell_cycle_-_G1/S_transition	13	13	0.000215807	0.011988	E2F2_E2F3_CCND3_CDK6_CCNE2_CCND1_CCND2_CDK2_CDK4_RB1_CCNE1_E2F1_RBL1
1269636_R-HSA-5610787_Hedgehog_'off'_state	95	89	1.12702e-06	0.011988	PSMB2_PRKACB_PSMA5_PSMB4_GPR161_WDR35_ADCY3_IFT172_PSME4_RPS27A_GLI2_PSMD14_TTC21B_PSMD1_PRKAR2A_PSMD6_IFT57_GSK3B_ADCY5_IFT122_PSMD2_WDR19_INTU_ADCY2_KIF3A_SKP1_CSNK1A1_PSMB9_PSMB1_PRKAR1B_GLI3_PSMA2_ADCY1_PSMC2_PRKAR2B_SMO_CUL1_ADCY8_PRKACG_PTCH1_PSMD5_PSMB7_BTRC_SUFU_PSMD13_PSMA1_PSMC3_DYNC2H1_TULP3_ADCY6_GLI1_PSMD9_UBC_IFT88_PSMB11_ADCY4_PSMA6_PSMC6_PSMA3_NUMB_PSMC1_PSMA4_KIF7_IFT140_ADCY9_AD…
1269751_R-HSA-69610_p53-Independent_DNA_Damage_Response	50	46	5.82947e-05	0.011988	PSMB2_PSMA5_PSMB4_PSME4_RPS27A_PSMD14_PSMD1_CDC25A_PSMD6_PSMD2_PSMB9_PSMB1_PSMA2_PSMC2_PSMD5_PSMB7_PSMD13_PSMA1_PSMC3_ATM_CHEK1_PSMD9_UBC_PSMB11_PSME2_PSMA6_PSMC6_PSMA3_PSMC1_PSMA4_PSMB10_PSMD7_PSMB6_UBB_PSMD11_PSMB3_PSMD3_PSME3_PSMC5_PSMD12_PSMA8_PSMD8_PSMC4_PSMF1_PSMA7_CHEK2
1269855_R-HSA-606279_Deposition_of_new_CENPA-containing_nucleosomes_at_the_centromere	54	33	4.43827e-05	0.011988	APITD1_RBBP4_ITGB3BP_HIST2H2BE_CENPL_HIST3H2BB_CENPO_CENPA_HJURP_RUVBL1_CENPC_H2AFZ_SMARCA5_CENPU_CENPK_CENPH_NPM1_HIST1H4H_HIST1H2BK_HIST1H4L_CENPQ_CENPW_CENPP_RSF1_H2AFX_HIST4H4_MIS18BP1_CASC5_OIP5_CENPT_CENPN_MIS18A_CENPM
1270439_R-HSA-3214858_RMTs_methylate_histone_arginines	55	32	3.93169e-05	0.011988	ARID1A_PRMT6_WDR77_HIST3H2A_DNMT3A_SMARCC1_PBRM1_ACTL6A_H2AFZ_HIST1H4H_HIST1H2AH_HIST1H3J_ARID1B_ACTL6B_SMARCD3_SMARCA2_JAK2_CCND1_H2AFX_HIST4H4_ARID2_SMARCD1_SMARCC2_CDK4_PRMT5_PRMT7_COPRS_SMARCE1_SMARCD2_SMARCA4_PRMT1_SMARCB1
1272283_GO:1904357_negative_regulation_of_telomere_maintenance_via_telomere_lengthening	15	15	0.000544716	0.011988	PARP1_HNRNPU_TNKS_PINX1_TERF1_TNKS2_NAT10_MCRS1_HNRNPA1_HNRNPC_PIF1_PML_ACD_TERF2_SRC
138067_p53regulationpathway_p53_pathway	54	54	1.06217e-05	0.011988	RPL11_RPL5_RFWD2_MDM4_SMYD2_FBXO11_KAT2B_RASSF1_PRKCD_GSK3B_ATR_RCHY1_CCNA2_SETD7_SKP2_CSNK1G3_PPP2CA_CSNK1A1_CCNG1_MAPK9_DAXX_MAPK14_HIPK2_PPP2R4_ABL1_MAPK8_UBE2D1_KAT5_ATM_CHEK1_TP53AIP1_CDK2_DYRK2_MDM2_TTC5_PRMT5_NEDD8_YY1_AKT1_CSNK1G1_CREBBP_USP7_KAT8_TP53_RPL23_PPM1D_CSNK1G2_PIN1_PPP1R13L_TRIM28_CSE1L_CHEK2_CSNK1E_EP300
486622_GO:0000082_G1/S_transition_of_mitotic_cell_cycle	151	142	7.53694e-07	0.011988	RPA2_RCC1_PSMB2_PLK3_CDKN2C_ORC1_CDC7_GFI1_PSMA5_PSMB4_CKS1B_IQGAP3_RHOU_ID2_RRM2_E2F6_SPDYA_RPS27A_MCM6_ORC4_ACVR1_PSMD14_ORC2_USP37_CUL3_PSMD1_TRIM71_CDC25A_PSMD6_MCM2_PSMD2_PPAT_EIF4E_PPP3CA_CAMK2D_SKP2_PLK2_CDK7_DHFR_CCNH_SKP1_CAMK2A_ID4_PSMB9_CDKN1A_MCM3_PRIM2_ORC3_MYB_LATS1_FBXO5_PSMB1_RPA3_INHBA_PSMA2_CAMK2B_DBF4_CDK6_MCM7_PSMC2_ORC5_CUL1_EIF4EBP1_MCM4_CCNE2_RPS6_CDKN2A_PSMD5_PSMB7_PPP6C_M…
486624_GO:0000084_mitotic_S_phase	110	103	3.88686e-07	0.011988	RPA2_PSMB2_ORC1_PSMA5_PSMB4_CKS1B_PSME4_RPS27A_MCM6_ORC4_PSMD14_ORC2_PSMD1_CDC25A_PSMD6_MCM2_STAG1_PSMD2_RFC4_PDS5A_SKP2_CDK7_CCNH_SKP1_PSMB9_CDKN1A_MCM3_PRIM2_ORC3_PSMB1_RPA3_PSMA2_POLD2_RFC2_MCM7_PSMC2_ORC5_CUL1_ESCO2_GINS4_MCM4_RAD21_PSMD5_PSMB7_DNA2_SMC3_PSMD13_WEE1_PSMA1_PSMC3_FEN1_POLA2_POLD4_CCND1_POLD3_CDKN1B_CDK2_PRIM1_CDK4_RFC5_PSMD9_UBC_POLE_PDS5B_RFC3_RB1_APEX1_PSMB11_PSME2_PSMA6_POLE…
487828_GO:0001937_negative_regulation_of_endothelial_cell_proliferation	31	30	0.000120379	0.011988	ATPIF1_XDH_ATOH8_STAT1_SCG2_GHRL_PDCD10_AIMP1_SPARC_AGER_GJA1_KRIT1_CAV1_SULF1_TGFBR1_ENG_GDF2_ACVRL1_RGCC_LECT1_SYNJ2BP_VASH1_THBS1_DLL4_NR2F2_NF1_APOH_PTPRM_ATP5A1_APOE
489665_GO:0004298_threonine-type_endopeptidase_activity	21	19	0.000336346	0.011988	PSMB2_PSMA5_PSMB4_PRSS50_PSMB9_PSMB1_PSMA2_PSMB7_PSMA1_PSMB11_PSMA6_PSMA3_PSMA4_PSMB10_PSMB6_PSMB3_PSMA8_TASP1_PSMA7
490606_GO:0005496_steroid_binding	83	77	1.00578e-05	0.011988	PAQR7_SCP2_ATP1A1_RORC_PAQR6_ATP1A2_APOA2_SOAT1_ESRRG_FABP1_PROM2_UGT1A1_OSBPL10_SCAP_PAQR9_APOD_SULT1E1_GC_PGRMC2_NR3C2_NR3C1_ANXA6_FABP6_TSPO2_PAQR8_ESR1_SLC22A2_GPER1_OSBPL3_CYP3A4_CAV1_AKR1D1_STAR_PMP2_CALB1_ALDH1A1_PTCH1_ABCA1_AKR1C2_ERLIN1_NR1H3_OSBP_ESRRA_PGR_APOA1_VDR_SOAT2_APOF_OSBPL8_NR1H4_IGF1_PLA2G1B_KL_GPR183_PYGL_ESR2_NPC2_ESRRB_SERPINA6_RORA_PAQR5_STARD5_PDIA2_IRX5_CETP_HSD11B2_SHB…
490716_GO:0005657_replication_fork	60	59	8.13626e-06	0.011988	RPA2_DMAP1_BCAS2_POLE4_SMARCAL1_RAD18_RFC4_BCL6_RFC1_SMARCAD1_SMARCA5_PLRG1_UBE2B_PURA_CDC5L_MCM3_PRIM2_MMS22L_RPA3_POLD2_PURB_BAZ1B_RFC2_XRCC2_GINS4_NBN_CHRAC1_TOP1MT_XPA_POLE3_MCM10_PRPF19_POLA2_POLD4_POLD3_H2AFX_CHEK1_PRIM1_HELB_RFC5_POLE_RFC3_ERCC5_POLE2_RAD51B_XRCC3_TP53BP1_PIF1_GINS2_RPA1_TP53_RAD51D_RAD51C_UHRF1_DNMT1_POLD1_PCNA_TOP1_CDC45
491525_GO:0006635_fatty_acid_beta-oxidation	51	49	1.90447e-05	0.011988	SESN2_CPT2_ACADM_ABCD3_HADHB_MCEE_ACOXL_ACADL_ACAA1_ACOX2_ACAD9_ACAD11_PCCB_EHHADH_ADIPOQ_ACOX3_BDH2_HADH_MMAA_ETFDH_AMACR_HSD17B4_ECI2_PPARD_MUT_PEX7_CROT_LEP_PEX2_DECR1_CRAT_ACADSB_CPT1A_ACAD8_ABCD2_ACAD10_ACADS_PCCA_IVD_SLC27A2_ETFA_ACADVL_ACOX1_GCDH_ECH1_CPT1C_ETFB_ACOT8_SLC25A17
491890_GO:0007067_mitotic_nuclear_division	325	275	5.68184e-09	0.011988	PHF13_APITD1-CORT_RCC2_NUDC_RCC1_CDCA8_CDC20_KIF2C_ITGB3BP_CDC14A_PSRC1_ENSA_POGZ_JTB_PMF1-BGLAP_NUF2_TPR_ASPM_KIF14_ARL8A_NEK2_NSL1_CENPF_CCSAP_MAP10_MAPRE3_BRE_BIRC6_EML4_DCTN1_TCF7L1_RNF103-CHMP3_NCAPH_BUB1_ANAPC1_CLASP1_FIGN_SPC25_TTN_USP37_CUL3_DIS3L2_TADA3_SGOL1_DYNC1LI1_PDCD6IP_KIF15_CDC25A_RHOA_NEK4_ACTR8_CHMP2B_RPL24_NAA50_RUVBL1_CEP63_STAG1_SMC4_LMLN_HAUS3_NCAPG_ANAPC4_PDS5A_CENPC_CCNG2…
492054_GO:0007276_gamete_generation	529	420	2.48181e-11	0.011988	CHD5_MTOR_WNT4_LIN28A_PUM1_TSSK3_PHC2_INPP5B_MYCBP_SCMH1_KLF17_MAST2_SPATA6_NDC1_HOOK1_MSH4_BRDT_CELSR2_DDX20_SYCP1_HORMAD1_TDRKH_NUP210L_PYGO2_LMNA_ATP1A4_DEDD_MAEL_ADCY10_TDRD5_SHCBP1L_RNF2_PLA2G4A_RGS2_ASPM_ATP2B4_CD55_AGT_TSNAX_ARID4B_FMN2_APOB_DNMT3A_SOS1_MSH2_FSHR_PSME4_FANCL_GMCL1_FIGLA_CYP26B1_M1AP_KDM3A_TSGA10_IL1R1_NPHP1_BCL2L11_MERTK_IL1B_INHBB_WDR33_ACVR2A_ACVR1_BOLL_SPAG16_TNP1_IHH_A…
494971_GO:0010907_positive_regulation_of_glucose_metabolic_process	34	33	0.000115702	0.011988	SLC45A3_GCG_IRS1_KAT2B_EPM2AIP1_PPARGC1A_C1QTNF2_PPP1R3G_GPLD1_GCK_SORBS1_TCF7L2_INS_PTH_ACTN3_DGAT2_DYRK2_IGF1_HMGB1_SUPT20H_FOXO1_IRS2_AKT1_ARPP19_PHKG2_KAT2A_PTPN2_PMAIP1_INSR_AKT2_SRC_HNF4A_PPARA
495280_GO:0014887_cardiac_muscle_adaptation	13	13	0.000471688	0.011988	NPPA_KDM4A_BMP10_HDAC4_KLF15_PPP3CA_MEF2C_HEY2_GATA4_NFATC3_CAMTA2_TCAP_GATA6
499682_GO:0030278_regulation_of_ossification	165	156	4.68372e-07	0.011988	SKI_CTNNBIP1_DHRS3_WNT4_ID3_MATN1_CYR61_S1PR1_CSF1_ECM1_IL6R_LMNA_DDR2_PBX1_SUCO_PLA2G4A_TGFB2_MIA3_SOX11_ID2_OSR1_ASXL2_ATRAID_SLC8A1_PKDCC_SIX2_TACR1_ACVR2A_ACVR1_BMPR2_IGFBP5_NPPC_HDAC4_ACVR2B_CTNNB1_LIMD1_LTF_WNT5A_SOX2_CHRD_AHSG_TP63_OSTN_RBPJ_STATH_BMP2K_MEPE_BMPR1B_NPNT_INTU_SMAD1_SFRP2_HAND2_ANKH_NIPBL_PTGER4_IL6ST_MEF2C_APC_FBN2_SMAD5_ADRB2_MSX2_BMP6_TFAP2A_ID4_CLIC1_GJA1_ENPP1_TWIST1_IL…
499703_GO:0030301_cholesterol_transport	47	41	0.000114068	0.011988	LDLRAP1_STX12_SCP2_APOA2_SOAT1_ARV1_APOB_ABCG8_ABCA12_APOM_NPC1L1_ABCA13_CD36_CAV1_CFTR_MSR1_CLU_STAR_ABCA1_CEL_AKR1C1_PNLIP_SYT7_APOA1_ABCG4_LRP6_SOAT2_SCARB1_NPC2_LIPC_CETP_LCAT_VPS4A_ABCA5_NPC1_LIPG_VPS4B_LDLR_APOC2_SCP2D1_ABCG1
500476_GO:0031214_biomineral_tissue_development	66	56	4.74053e-06	0.011988	ALPL_ZBTB40_ECM1_TUFT1_DDR2_PTGS2_ITGB1BP1_PKDCC_EIF2AK3_CNNM4_ATP2B2_CLEC3B_PTH1R_OTOP1_ENAM_SPP1_MSX2_ENPP1_GPNMB_SBDS_LEP_PTN_KLF10_RSPO2_MTSS1_FAM83H_CER1_ASPN_SRGN_MINPP1_FBXL15_TCF7L2_FGFR2_STIM1_LGR4_WNT11_MMP13_PVRL1_ANO6_CYP27B1_IGF1_TMEM119_FOXO1_DUOX2_WDR72_ALOX15_ASGR2_PHOSPHO1_COL1A1_AXIN2_FAM20A_ERCC2_BMP2_TBX1_TFIP11_PPARA
508073_GO:0045730_respiratory_burst	10	10	0.000569702	0.011988	PIK3CD_CD52_NCF2_CD55_SLC11A1_PIK3CG_PRKCQ_PGAM1_MPO_HCK
510912_GO:0048863_stem_cell_differentiation	184	173	2.74245e-08	0.011988	WNT4_LIN28A_PHACTR4_PUM1_HEYL_TAL1_TGFBR3_MTF2_SEMA6C_S100A4_EFNA1_SEMA4A_PTPRC_ZNF281_TGFB2_SOX11_OSR1_SIX2_EPCAM_RTN4_SEMA4F_TCF7L1_SEMA4C_LIMS1_EPB41L5_ZEB2_ACVR1_HOXD4_FRZB_STAT1_NRP2_ERBB4_XRCC5_WNT10A_PAX3_HTR2B_GBX2_WNT7A_EOMES_CTNNB1_SETD2_SEMA3B_SEMA3G_WNT5A_GSK3B_SEMA5B_WWTR1_BCHE_SOX2_ECE2_TP63_HES1_MSX1_RBPJ_PHOX2B_KIT_REST_LEF1_PITX2_EDNRA_HAND2_GPM6A_SEMA5A_GDNF_FGF10_ISL1_MEF2C_SEM…
511738_GO:0050767_regulation_of_neurogenesis	624	518	3.00554e-13	0.011988	SKI_DRAXIN_SPEN_NBL1_MUL1_RAP1GAP_EPHB2_LIN28A_MYCL_FOXO6_PTPRF_DMRTA2_LRP8_DAB1_DOCK7_LRRC7_NEGR1_LPAR3_BARHL2_GFI1_CSF1_RAP1A_NGF_SEMA6C_SNAPIN_CHRNB2_EFNA1_SEMA4A_NTRK1_LMX1A_PRRX1_DNM3_TNR_BRINP2_ABL2_BRINP3_ASPM_SYT2_FMOD_CNTN2_RAB29_SRGAP2C_PLXNA2_PROX1_DUSP10_TRIM11_DISC1_SOX11_KIDINS220_MYCN_GDF7_NCOA1_SIX3_EFEMP1_BCL11A_MEIS1_EMX1_DGUOK_SEMA4F_ADRA2B_SEMA4C_IL1B_GLI2_BIN1_CXCR4_ZEB2_TBR1…
512213_GO:0051329_mitotic_interphase	124	116	6.36037e-07	0.011988	E2F2_RPA2_PSMB2_CDKN2C_ORC1_PSMA5_PSMB4_CKS1B_PSME4_RPS27A_MCM6_ORC4_PSMD14_ORC2_PSMD1_CDC25A_PSMD6_MCM2_STAG1_TFDP2_PSMD2_RFC4_PDS5A_SKP2_CDK7_CCNH_SKP1_E2F3_PSMB9_CDKN1A_MCM3_PRIM2_ORC3_PSMB1_RPA3_PSMA2_POLD2_RFC2_CDK6_MCM7_PSMC2_ORC5_CUL1_ESCO2_GINS4_MCM4_E2F5_RAD21_CDKN2B_PSMD5_PSMB7_DNA2_SMC3_PSMD13_WEE1_PSMA1_PSMC3_FEN1_POLA2_POLD4_CCND1_POLD3_CDKN1B_CDK2_PRIM1_CDK4_RFC5_PSMD9_UBC_POLE_PDS5…
513552_GO:0055123_digestive_system_development	144	137	4.06729e-07	0.011988	DAB1_WLS_HMGCS2_VANGL2_TGFB2_HLX_MIXL1_SOX11_ID2_IFT172_PKDCC_SIX2_WDPCP_EPB41L5_GLI2_ITGA6_HOXD13_NCKAP1_COL3A1_CPS1_IHH_OXTR_RARB_TGFBR2_ACVR2B_CTNNB1_WNT5A_GATA2_NPHP3_CLDN18_SHOX2_CCDC39_EPHB3_TP63_NKX3-2_WDR19_KIT_CXCL8_PITX2_BBS7_FAT4_SFRP2_PDGFC_NIPBL_FGF10_CCNB1_TCF7_HRH2_FOXF2_TNF_VPS52_SPDEF_CDKN1A_FOXP4_PRDM1_TCF21_AHI1_C1GALT1_AGR2_HOXA13_GLI3_COBL_EGFR_SMO_RARRES2_SLC4A2_GATA4_NKX2-6…
513748_GO:0060192_negative_regulation_of_lipase_activity	14	13	0.000484113	0.011988	ANGPTL3_SORT1_APOA2_RGS2_PLA2R1_POR_ANXA1_ABL1_APOA1_BICD1_PLIN5_ANGPTL4_APOC1
513878_GO:0060322_head_development	710	557	7.54274e-13	0.011988	SKI_CHD5_RERE_DRAXIN_PADI2_HTR6_WNT4_KDM1A_STMN1_TRNP1_AK2_POU3F1_PPT1_SZT2_DMBX1_STIL_DMRTA2_LRP8_SSBP3_DAB1_DOCK7_AK4_WLS_LHX8_PTBP2_S1PR1_SYPL2_SLC6A17_ATP5F1_WNT2B_TSPAN2_HMGCS2_S100A1_PYGO2_NES_LMX1A_TBX19_NME7_TNR_ABL2_UCHL5_ASPM_KIF14_ATP2B4_CNTN2_SRGAP2C_PLXNA2_FLVCR1_PROX1_CENPF_TGFB2_H3F3A_PSEN2_WNT3A_DISC1_ZBTB18_ID2_YWHAQ_GDF7_NCOA1_KCNK3_IFT172_SRD5A2_SOS1_SLC8A1_SIX3_CALM2_NRXN1_RTN…
514295_GO:0060740_prostate_gland_epithelium_morphogenesis	23	23	0.000140502	0.011988	GLI2_HOXD13_TP63_FGF10_ID4_ESR1_HOXA13_NKX3-1_SFRP1_CYP7B1_TNC_FGFR2_CD44_RARG_FRS2_IGF1_FOXA1_BMP4_FEM1B_IGF1R_STAT5A_HOXB13_SOX9
514469_GO:0060914_heart_formation	12	12	0.000448767	0.011988	RBPJ_ISL1_MEF2C_LEMD2_SMARCD3_SOX17_BMPR1A_FOLR1_IFT88_BMP4_MESP1_AXIN2
516997_GO:0072080_nephron_tubule_development	69	68	9.85403e-06	0.011988	CTNNBIP1_WNT4_HEYL_TACSTD2_HS2ST1_PBX1_AGT_KIF26B_OSR1_PAX8_HOXD11_WNT6_CTNNB1_HES1_DLG1_PKD2_NPNT_FGF2_FAT4_IRX2_IRX1_ADAMTS16_GDNF_FOXD1_MEF2C_KLHL3_FGF1_TFAP2B_TCF21_AHI1_DLL1_HOXA11_AQP1_GLI3_EYA1_CALB1_MTSS1_MYC_PTCH1_GATA3_PAX2_FGF8_DCHS1_LGR4_WT1_CD44_WNT11_AQP11_ACAT1_BMP4_SIX1_PGF_GREM1_UMOD_SALL1_IRX3_LHX1_HNF1B_WNK4_WNT9B_SOX9_SMAD4_BCL2_PSPN_BMP2_JAG1_GZF1_LAMA5
751602_GO:0044389_ubiquitin-like_protein_ligase_binding	238	206	2.04274e-08	0.0119988	UBE2J2_TNFRSF14_PER3_TNFRSF1B_PINK1_RPA2_KDM4A_FAF1_UBE2U_JAK1_PRKACB_BCL10_GLMN_DBT_PTPN22_TXNIP_SCAMP3_SMG5_NDUFS2_ATF6_BLZF1_PRDX6_UBE2T_IKBKE_YOD1_TRAF5_MAP1LC3C_TRIB2_SMC6_LRPPRC_FANCL_RALB_CXCR4_TANK_HSPD1_CASP8_SUMO1_ABI2_FZD5_XRCC5_DNAJB2_CUL3_EIF4E2_UBE2F_RAD18_SCN5A_USP19_FHIT_GSK3B_USP13_CCDC50_UBXN7_WFS1_PPARGC1A_UBE2K_UCHL1_NKD2_PDE4D_SNCAIP_UBE2B_SMAD5_HSPA9_TMEM173_FAF2_SQSTM1_RIPK…
492606_GO:0008283_cell_proliferation	647	495	4.60075e-12	0.0122988	SKI_RERE_PDPN_EPHA2_WNT4_KDM1A_TRNP1_PPP1R8_TXLNA_COL8A2_CTPS1_MPL_ARTN_KIF2C_NASP_TSPAN1_STIL_EPS15_TACSTD2_DOCK7_CYR61_TGFBR3_EVI5_CDC14A_CSF1_WNT2B_NOTCH2_PDZK1_SETDB1_RPS27_CKS1B_SH2D2A_IFI16_SLAMF1_DDR2_CREG1_BLZF1_TNFSF4_RC3H1_GLUL_PRG4_ASPM_LHX9_PTPRC_KIF14_MDM4_IL10_CD34_IRF6_PROX1_CENPF_TGFB2_ITPKB_WNT3A_AGT_DISC1_CHRM3_SOX11_ID2_ITGB1BP1_OSR1_FKBP1B_RAB10_ALK_ZFP36L2_SIX2_FSHR_BMP10_MXD…
494991_GO:0048646_anatomical_structure_formation_involved_in_morphogenesis	953	697	1.19621e-14	0.0122988	SKI_MFN2_PDPN_CASP9_RSG1_MFAP2_WNT4_LUZP1_CLIC4_ARID1A_WASF2_PHACTR4_HDAC1_CSF3R_ZC3H12A_HEYL_MPL_STIL_SPATA6_LRP8_SSBP3_JUN_FOXD3_LEPR_WLS_SSX2IP_CYR61_LMO4_GLMN_FNBP1L_CDC14A_S1PR1_COL11A1_VAV3_CELSR2_PROK1_HIPK1_CASQ2_SPAG17_GJA5_ECM1_TMOD4_S100A7_THBS3_VHLL_SH2D2A_VANGL2_POU2F1_PTGS2_CDC73_TNNT2_LMOD1_NFASC_PLXNA2_LAMB3_KCNH1_PTPN14_TGFB2_CAPN2_ENAH_MIXL1_PSEN2_OBSCN_ACTA1_DISC1_ACTN2_SDCCAG8…
753006_GO:1900006_positive_regulation_of_dendrite_development	54	54	1.66618e-05	0.0122988	MTOR_FOXO6_LRP8_ARF1_OBSL1_EPHA4_CAMK1_NLGN1_OPA1_IL2_PACSIN1_CUL7_BMP5_MARCKS_SGK1_CAMK2B_COBL_PPP1R9A_CUX1_RELN_PTPRZ1_EZH2_NRG1_VLDLR_PTPRD_HNRNPK_LPAR1_DAB2IP_CPEB3_NEURL1_ILK_CAPRIN1_CAPRIN2_RAB21_CUX2_FBXW8_AKAP5_PSEN1_ITPKA_EEF2K_FBXO31_PAFAH1B1_SEZ6_GRN_CRTC1_ANKRD27_NUMBL_APOE_SHANK1_ZMYND8_BMP7_SS18L1_TIAM1_SHANK3
496517_GO:0016569_covalent_chromatin_modification	307	253	6.52294e-09	0.0123988	CHD5_PRDM2_PADI4_KDM1A_EYA3_TAF12_HDAC1_SFPQ_MEAF6_KDM4A_DMAP1_PRKAA2_MYSM1_UBE2U_DR1_PRMT6_SETDB1_CRTC2_ASH1L_USP21_TADA1_RNF2_CDC73_KDM5B_ELK4_SMYD2_TAF5L_ARID4B_SMYD3_DNMT3A_SUPT7L_DPY30_USP34_WDR92_POLE4_KDM3A_SMYD1_KANSL3_SAP130_HAT1_ATF2_WDR75_MSL3P1_PER2_HDAC4_ING5_SETMAR_TADA3_HDAC11_SATB1_KAT2B_UBE2E1_SETD2_VPRBP_BAP1_PRKCD_ATXN7_RYBP_NAA50_DTX3L_RUVBL1_NEK11_MSL2_TBL1XR1_ACTL6A_YEATS2_R…
516929_GO:0072010_glomerular_epithelium_development	17	17	0.000202133	0.0123988	NPHS2_CD34_LAMB2_KLF15_PROM1_BASP1_MAGI2_PODXL_WT1_PTPRO_BMP4_MYO1E_IQGAP1_PECAM1_FOXJ1_NPHS1_JAG1
491839_GO:0007004_telomere_maintenance_via_telomerase	15	15	0.00025486	0.0125987	RFC1_GAR1_RAD50_NHP2_POT1_PINX1_TERF1_TNKS1BP1_MRE11A_ATM_NOP10_ACD_TERF2_TERF2IP_WRAP53
752377_GO:0086005_ventricular_cardiac_muscle_cell_action_potential	14	13	0.000253048	0.0125987	GJA5_RYR2_CAV3_GPD1L_SCN5A_ANK2_KCNH2_KCNQ1_SCN3B_PKP2_NEDD4L_SNTA1_KCNE1
507512_GO:0045121_membrane_raft	273	245	1.17361e-08	0.0126987	PRKCZ_PARK7_TNFRSF1B_EFHD2_USP48_SLC9A1_STX12_OPRD1_LCK_PPT1_SLC2A1_LRP8_BCL10_S1PR1_GNAI3_LAMTOR5_ATP1A1_PDZK1_S100A10_LAMTOR2_CD1A_ATP1A2_ITLN1_NOS1AP_ATP1B1_SELE_FASLG_TNR_NPHS2_RGS16_PTGS2_PTPRC_LAX1_CD55_CAPN2_ADAM17_ADCY3_RHOQ_PROM2_ZAP70_SLC5A7_MALL_DPP4_SDPR_RFTN2_CASP8_BMPR2_PIKFYVE_IRS1_INPP5D_TRPM8_GPC1_CAV3_RFTN1_RAB5A_TGFBR2_SCN5A_CTNNB1_TDGF1_PRKAR2A_DAG1_HYAL2_CBLB_GSK3B_EPHB1_ATP1…
494906_GO:0010842_retina_layer_formation	21	21	0.000156188	0.0127987	HIPK1_ARL6_PROM1_TFAP2A_TFAP2B_AHI1_SDK1_TSPAN12_HIPK2_CALB1_TOPORS_PTF1A_FJX1_FOXN4_ATP8A2_MEGF11_LHX1_SDK2_PTPRM_RDH13_DSCAM
506617_GO:0043586_tongue_development	22	21	0.000165236	0.0128987	PRDM16_HDAC1_CYP26B1_WNT10A_CTNNB1_SOX2_LEF1_HAND2_HDAC2_GLI3_NKX2-6_BNC2_BDNF_WNT10B_HOXC13_BMP4_SIX4_KRT13_NTF4_KCNE2_TBX1
1272014_GO:0061695_transferase_complex,_transferring_phosphorus-containing_groups	219	196	4.61227e-08	0.012987	PIK3CD_MTOR_TAF12_MED8_PIK3R3_PRKAA2_PRKACB_RPAP2_TAF13_POLR3C_PRKAB2_RPRD2_INTS3_CDC73_PIK3C2B_NUAK2_INTS7_TAF5L_GTF2A1L_POLE4_POLR1A_POLR1B_ERCC3_POLR2D_CCNT2_ACVR1_RAPGEF4_HSPD1_PRKAG3_IRS1_CAB39_TADA3_TBC1D5_NEK10_TGFBR2_PRKAR2A_GTF2E1_PIK3R4_PIK3CB_CCNL1_PIK3CA_POLR2H_MAP3K13_PPARGC1A_POLR2B_INTS12_MED10_DAB2_PRKAA1_PIK3R1_TAF9_PAPD4_CCNH_POLR3G_TAF7_TRIM40_GTF2H4_TAF11_CDKN1A_TAF8_POLR1C_SU…
1348614_GO:1904951_positive_regulation_of_establishment_of_protein_localization	466	386	5.13089e-11	0.012987	UBE2J2_TNFRSF14_VAMP3_TARDBP_EPHA2_PINK1_NBPF3_CDC42_FGR_HPCA_OSCP1_SNIP1_DMAP1_PLK3_LEPROT_WLS_SH3GLB1_GLMN_UBL4B_CHIA_PTPN22_VTCN1_PDZK1_CTSK_KCNN3_AIM2_CD244_MPC2_TNFSF4_SEC16B_ABL2_GLUL_PTGS2_CYB5R1_RAB29_PFKFB2_CD34_HHAT_TGFB2_PARP1_RHOU_CNST_NLRP3_YWHAQ_VSNL1_EPT1_PRKCE_NRXN1_SPTBN1_CCT4_PPP3R1_CCT7_HTRA2_STARD7_IL18R1_EDAR_BCL2L11_IL1B_DPP10_GPR39_HNMT_GCG_WDR75_CASP8_FZD5_ERBB4_VIL1_ACSL3…
198774_WP366_TGF-beta_Receptor_Signaling_Pathway	140	133	4.34308e-07	0.012987	SKI_HDAC1_SNIP1_NFYC_ZFYVE9_JUN_TGFBR3_ATF3_TGFB2_NCOA1_XPO1_ANAPC1_ZEB2_ATF2_SUMO1_STK11IP_KAT2B_TGFBR2_CTNNB1_CDC25A_PRKAR2A_DCP1A_SNX4_TFDP2_SKIL_ANAPC4_UBE2D3_LEF1_CAMK2D_ANAPC10_DAB2_ERBB2IP_PIK3R1_MEF2C_SNX2_SKP1_CDC23_UBE2D2_CAMK2A_SPARC_NUP153_DAXX_MAPK14_CDKN1A_NFYA_MAP3K7_FOXO3_ESR1_PRKAR1B_HOXA9_CAMK2B_CDK6_SMURF1_CAV1_CUL1_PPP2R2A_FNTA_COPS5_E2F5_SDC2_MYC_TGFBR1_ENG_NUP214_ZEB1_PARD3_…
198788_WP707_DNA_damage_response	64	62	1.13005e-05	0.012987	CASP9_SFN_RPA2_GADD45A_TLK1_CASP8_CREB1_FANCD2_ATRIP_ATR_RFC1_CASP3_RAD1_RAD17_RAD50_CDC25C_HUS1B_CDKN1A_CCND3_SESN1_CYCS_CDK6_CDK5_TNFRSF10B_NBN_CCNE2_RRM2B_MYC_GADD45G_ABL1_CDK1_FAS_DDB2_RAD9A_CCND1_MRE11A_ATM_H2AFX_CHEK1_TP53AIP1_RAD52_CCND2_CDKN1B_CDK2_CDK4_MDM2_APAF1_RB1_RAD51_CCNB2_PML_TP53_BRCA1_TLK2_PMAIP1_GADD45B_CCNE1_BBC3_BAX_E2F1_BID_CHEK2
465_ko04115_p53_signaling_pathway	65	64	1.70741e-05	0.012987	CASP9_SFN_SESN2_GADD45A_GORAB_RFWD2_MDM4_RRM2_TP53I3_STEAP3_RPRM_CASP8_SHISA5_ATR_ZMAT3_RCHY1_CCNG2_CASP3_CCNB1_CCNG1_CDKN1A_CCND3_SESN1_PERP_CYCS_IGFBP3_CDK6_SERPINE1_TNFRSF10B_CCNE2_RRM2B_CDKN2A_GADD45G_CDK1_PTEN_FAS_CD82_DDB2_CCND1_SESN3_ATM_CHEK1_TP53AIP1_CCND2_CDK2_CDK4_MDM2_APAF1_IGF1_THBS1_CCNB2_TSC2_SIAH1_TP53_PPM1D_PMAIP1_SERPINB5_GADD45B_CCNE1_BBC3_BAX_BID_CHEK2_GTSE1
487068_GO:0000775_chromosome,_centromeric_region	162	147	2.24056e-07	0.012987	APITD1-CORT_RCC2_CDCA8_KDM4A_KIF2C_ITGB3BP_PMF1-BGLAP_NUF2_CENPL_TPR_NEK2_NSL1_CENPF_PSEN2_NUP133_AHCTF1_DNMT3A_CENPA_WDR43_XPO1_DCTN1_BUB1_CLASP1_SPC25_ORC2_HJURP_SEC13_SGOL1_DYNC1LI1_CLASP2_PBRM1_STAG1_PDS5A_CENPC_CENPE_MAD2L1_ZNF330_CENPU_CENPK_CENPH_APC_PPP2CA_H2AFY_CSNK1A1_NUDCD2_SPDL1_BOD1_DAXX_CENPQ_PKHD1_CENPW_NUP43_MAD1L1_CBX3_IKZF1_BAZ1B_DYNC1I1_STAG3_LRWD1_TNKS_PINX1_ESCO2_DCTN6_PPP2CB…
487085_GO:0000792_heterochromatin	61	58	2.43176e-05	0.012987	CHD5_PHC2_KDM4A_UBE2U_RNF2_DNMT3A_ORC2_SUMO1_SATB1_TOP2B_CENPC_SMARCAD1_H2AFZ_UBE2B_H2AFY_FOXC1_HIST1H1B_ZFP57_DAXX_HMGA1_BEND3_TCP1_CBX3_IKZF1_BAZ1B_LRWD1_ESCO2_UHRF2_PSIP1_CDKN2A_RNF20_SIRT1_HELLS_RRP8_TNKS1BP1_INCENP_EED_KDM4E_NCAPD3_CBX5_BAZ2A_HMGA2_MPHOSPH8_RNF40_SALL1_SUZ12_PCGF2_CBX1_EME1_MBD2_KDM4B_DNMT1_SIRT2_TRIM28_DNMT3B_SALL4_RRP1B_CBX7
487199_GO:0000975_regulatory_region_DNA_binding	732	513	7.78019e-12	0.012987	PARK7_MTOR_E2F2_RUNX3_GMEB1_RBBP4_ZSCAN20_THRAP3_MTF1_HEYL_NFYC_HIVEP3_ZNF691_MED8_KLF17_DMBX1_TAL1_DMRTA2_CC2D1B_GLIS1_JUN_NFIA_FOXD3_GADD45A_LMO4_GTF2B_BARHL2_GFI1_NHLH2_TBX15_CIART_RFX5_CREB3L4_MUC1_MEF2D_ETV3_IFI16_NHLH1_NR1I3_ATF6_RXRG_POU2F1_TBX19_ZNF281_ELF3_MYOG_SOX13_ELK4_IRF6_BATF3_PROX1_ESRRG_MIXL1_ARID4B_HNRNPU_ZNF695_SOX11_KLF11_NCOA1_ZNF513_FOSL2_CEBPZ_SIX2_REL_OTX1_MEIS1_MXD1_VAX2_…
487659_GO:0001763_morphogenesis_of_a_branching_structure	182	167	5.78152e-08	0.012987	RERE_CTNNBIP1_EPHA2_WNT4_CLIC4_FOXD2_RBM15_VANGL2_PBX1_KDM5B_IL10_PROX1_AGT_MYCN_GDF7_FOXD4L1_GLI2_ACVR1_DLX2_HOXD11_FZD5_IHH_GBX2_TGFBR2_CTNNB1_SETD2_DAG1_WNT5A_PLXNA1_PLXND1_SOX2_TP63_DLG1_SLIT2_KDR_PKD2_NPNT_LEF1_EGF_PITX2_SPRY1_FAT4_HHIP_EDNRA_SFRP2_ADAMTS16_SEMA5A_CTNND2_GDNF_FGF10_FOXD1_SLC12A2_FGF1_MSX2_EDN1_DDR1_NOTCH4_BAK1_SRF_VEGFA_GCM1_EPHA7_PRDM1_RSPO3_TCF21_ESR1_IL6_HOXA13_TBX20_GLI3…
487958_GO:0002068_glandular_epithelial_cell_development	15	15	0.00032185	0.012987	RARB_WNT5A_NKX6-1_BMP6_BMP5_DLL1_CDK6_SMO_RFX3_PAX6_SIDT2_RARG_BMP4_RARA_NKX2-2
489199_GO:0003407_neural_retina_development	55	55	3.83687e-05	0.012987	CASZ1_RPE65_GNAT2_HIPK1_ATP2B4_CNGA3_NEUROD1_IHH_SLC4A7_ARL6_ACTL6A_PROM1_GPM6A_HCN1_TFAP2A_TFAP2B_AHI1_SDK1_IKZF1_TSPAN12_PTN_HIPK2_CASP2_SMARCD3_RP1_CALB1_TOPORS_RORB_PTF1A_ATOH7_PDE6C_FJX1_ROM1_CABP4_THY1_NEUROD4_ATP2B1_SLC17A8_FOXN4_ATP8A2_PSEN1_VSX2_TTC8_MEGF11_IRX5_RAB11FIP4_LHX1_SOX9_SDK2_PTPRM_SMARCA4_SLC17A7_RDH13_VSX1_DSCAM
496325_GO:0016265_death	1041	669	2.17185e-14	0.012987	GNB1_TNFRSF14_DFFB_PLEKHG5_PARK7_DFFA_TARDBP_TNFRSF1B_CASP9_EPHA2_MUL1_ECE1_E2F2_CLIC4_SLC9A1_XKR8_YARS_CLSPN_ZC3H12A_UTP11L_RRAGC_PLK3_MKNK1_FAF1_PCSK9_JUN_TM2D1_ITGB3BP_GADD45A_PTGER3_DNASE2B_CYR61_SH3GLB1_PKN2_GCLM_F3_VAV3_PSMA5_LAMTOR5_CHIA_HIPK1_NGF_CD2_NOTCH2_THEM4_IL6R_ADAM15_ARHGEF11_CD5L_AIM2_NCSTN_HSPA6_MAEL_FASLG_GLRX2_PHLDA3_CHI3L1_NUAK2_IL24_G0S2_TRAF5_TGFB2_TP53BP2_PSEN2_OBSCN_RYR2_…
497328_GO:0018393_internal_peptidyl-lysine_acetylation	95	88	8.01022e-06	0.012987	CHD5_TAF12_MEAF6_DMAP1_DR1_CRTC2_TADA1_TAF5L_NCOA1_SUPT7L_NAT8B_POLE4_KANSL3_SAP130_HAT1_ATF2_WDR75_MSL3P1_ING5_TADA3_KAT2B_NAA50_RUVBL1_MSL2_ACTL6A_YEATS2_TADA2B_CLOCK_LEF1_JADE1_TAF9_JADE2_BRD8_IRF4_CDYL_ATAT1_BAG6_BRPF3_SUPT3H_MAP3K7_BEND3_POR_TRRAP_ING3_CPA4_ELP3_KAT6A_NCOA2_TAF1L_POLE3_GTF3C4_EPC1_KAT6B_LDB1_TAF5_TAF10_MYOD1_ELP4_SPI1_TAF6L_KAT5_KMT2A_ING4_KANSL2_MCRS1_YEATS4_EP400_BRCA2_MBI…
503317_GO:0034111_negative_regulation_of_homotypic_cell-cell_adhesion	97	89	6.55253e-06	0.012987	TNFRSF14_PLA2G2F_PTGER3_GLMN_PTPN22_VTCN1_TNFAIP8L2_XCL1_TNFSF4_RC3H1_LAX1_IL10_HLX_SOCS5_PELI1_ZC3H8_CTLA4_IHH_SERPINE2_PRKCD_CBLB_BTLA_TIGIT_IL20RB_BCL6_DLG1_PDE5A_KIAA0922_CASP3_IL4_NDFIP1_ADRB2_CD74_HAVCR2_DUSP22_BTN2A2_HLA-G_HLA-DRB1_TNFRSF21_ZC3H12D_MAD1L1_GLI3_GNRH1_ZNF703_IDO1_PAG1_PDCD1LG2_IFNA2_CDKN2A_ANXA1_IL2RA_PRKG1_C10orf54_SFTPD_SCGB1A1_RDX_UBASH3B_LAG3_PAWR_DTX1_HMGB1_BMP4_LGALS3_…
504358_GO:0035173_histone_kinase_activity	19	19	0.000450359	0.012987	PRKAA2_VPRBP_PRKAA1_CCNB1_BAZ1B_JAK2_CDK1_RPS6KA4_CHEK1_CDK2_RPS6KA5_VRK1_PRKCB_GSG2_AURKB_PRKCA_PKN1_AURKC_AURKA
507968_GO:0045620_negative_regulation_of_lymphocyte_differentiation	39	34	0.000104215	0.012987	PGLYRP4_TNFSF4_RC3H1_HLX_ID2_SOCS5_ZC3H8_CTLA4_IHH_INHA_BCL6_KIAA0922_IL4_CD74_GLI3_SFRP1_IFNA2_CDKN2A_ANXA1_DTX1_FLT3_HMGB1_BMP4_IL4R_CYLD_ERBB2_FOXJ1_PTPN2_PGLYRP2_JAK3_NFKBID_IFNL1_PGLYRP1_FBXO7
510607_GO:0048538_thymus_development	52	49	3.66911e-05	0.012987	LMO4_PBX1_PSEN2_BCL2L11_CACNB4_RAF1_CTNNB1_EPHB3_HES1_HAND2_FGF10_APC_JARID2_PSMB9_SRF_MYB_CITED2_MAD1L1_HOXA3_IKZF1_BRAF_PRKDC_HNRNPK_FOXE1_TGFBR1_SLC46A2_ABL1_GATA3_RAG1_FADD_TYR_RIPK3_SIX4_ZBTB1_PSEN1_BCL11B_CCNB2_MAP2K1_MAPK3_NFATC3_CTC1_FOXN1_BCL2_PAX1_MAFB_SOD1_TBX1_CRKL_MAPK1
510652_GO:0048589_developmental_growth	350	302	2.49774e-09	0.012987	PRKCZ_ICMT_MTOR_NPPA_PAX7_CDC42_CLIC4_SEPN1_WDTC1_MATN1_STK40_DMBX1_FOXD2_FOXD3_LEPR_TGFBR3_S1PR1_CSF1_NOTCH2_BCL9_SETDB1_THBS3_VANGL2_DDR2_ASPM_FMOD_ETNK2_FLVCR1_TGFB2_WNT3A_AGT_TBCE_KIF26B_SOS1_PKDCC_BMP10_EMX1_FOXD4L1_EN1_EPB41L5_GLI2_ZEB2_GPD2_SLC4A10_CHRNA1_HOXD11_TTN_MSTN_CFLAR_FZD7_RAPH1_NRP2_ERBB4_IGFBP5_IHH_NPPC_GIGYF2_WNT7A_RARB_TGFBR2_ACVR2B_WDR48_SEMA3F_TMEM110-MUSTN1_WNT5A_ROBO1_ALCA…
510784_GO:0048729_tissue_morphogenesis	579	481	2.40481e-12	0.012987	SKI_CASZ1_EPHA2_PAX7_WNT4_LUZP1_RUNX3_KDF1_PHACTR4_MATN1_HEYL_ARTN_FOXD2_TACSTD2_RPE65_PRKACB_CYR61_LMO4_GLMN_S1PR1_COL11A1_RBM15_RHOC_HIPK1_NOTCH2_TMEM79_VANGL2_PBX1_POU2F1_TNNI1_KDM5B_MDM4_IL10_PROX1_TGFB2_ENAH_WNT3A_ACTA1_AGT_EGLN1_RYR2_KIF26B_RPS7_SOX11_ADAM17_ROCK2_MYCN_OSR1_GDF7_RAB10_IFT172_SOS1_SIX2_BMP10_NOTO_ACTG2_TCF7L1_SEMA4C_CNGA3_FOXD4L1_EPB41L5_GLI2_ZEB2_ACVR1_XIRP2_BBS5_HOXD11_TTN…
510787_GO:0048732_gland_development	422	364	6.99873e-11	0.012987	ICMT_EPHA2_WNT4_KDM1A_HMGCL_RPS6KA1_AK2_UROD_PCSK9_JUN_AK4_WLS_ACADM_LMO4_TGFBR3_CSF1_RAP1A_IGSF3_NOTCH2_PYGO2_PBX1_ALDH9A1_POU2F1_TBX19_ELF3_KDM5B_IRF6_PROX1_TGFB2_HLX_PSEN2_WNT3A_EDARADD_ID2_GDF7_NCOA1_CAD_XDH_SIX3_TGFA_HK2_EIF2AK3_EDAR_BCL2L11_PAX8_TFCP2L1_CACNB4_SP3_HOXD3_CREB1_CPS1_ERBB4_IGFBP5_WNT10A_PAX3_CUL3_IRS1_NCL_UGT1A1_OXTR_ATP2B2_ATG7_RAF1_TGFBR2_CTNNB1_TDGF1_SMARCC1_MST1_WNT5A_ROBO…
513879_GO:0060323_head_morphogenesis	37	36	0.000148957	0.012987	SKI_SSBP3_FLVCR1_TGFB2_RAB3GAP1_IHH_TWIST2_CSRNP1_TIPARP_MSX1_LEF1_NIPBL_DLX5_BRAF_KAT6A_ASPH_CRISPLD1_DKK1_ARID5B_SGPL1_TCF7L2_PLEKHA1_LRP6_PTPN11_PAX9_TGFB3_STRA6_MMP2_CRISPLD2_ANKRD11_MYH3_WNT3_COL1A1_TGFB1_RRAS_TBX1
513881_GO:0060325_face_morphogenesis	32	31	0.000112178	0.012987	SKI_TGFB2_RAB3GAP1_TWIST2_CSRNP1_TIPARP_MSX1_LEF1_NIPBL_DLX5_KAT6A_ASPH_CRISPLD1_DKK1_ARID5B_SGPL1_TCF7L2_PLEKHA1_LRP6_PTPN11_PAX9_TGFB3_STRA6_MMP2_CRISPLD2_ANKRD11_MYH3_COL1A1_TGFB1_RRAS_TBX1
514262_GO:0060707_trophoblast_giant_cell_differentiation	13	13	0.00106465	0.012987	GJB5_SENP2_PLK4_HAND1_MDFI_PRDM1_E2F8_E2F7_HECTD1_NR2F2_SOCS3_SNAI1_LIF
514556_GO:0061001_regulation_of_dendritic_spine_morphogenesis	26	26	6.87125e-05	0.012987	LRP8_EFNA1_DNM3_EPHA4_NGEF_NLGN1_PDLIM5_MARCKS_CAMK2B_PPP1R9A_RELN_CDK5_PTEN_CAPRIN1_CFL1_CAPRIN2_LRRK2_CUX2_SIPA1L1_ITPKA_EEF2K_PAFAH1B1_CDK5R1_SRCIN1_TIAM1_SHANK3
514944_GO:0070003_threonine-type_peptidase_activity	21	19	0.000336346	0.012987	PSMB2_PSMA5_PSMB4_PRSS50_PSMB9_PSMB1_PSMA2_PSMB7_PSMA1_PSMB11_PSMA6_PSMA3_PSMA4_PSMB10_PSMB6_PSMB3_PSMA8_TASP1_PSMA7
516321_GO:0071397_cellular_response_to_cholesterol	12	12	0.000366064	0.012987	LRP8_HMGCS1_GPLD1_INHBA_SMO_CYP7A1_PTCH1_ABCA1_LRP6_AACS_OSBPL7_MLC1
516480_GO:0071556_integral_component_of_lumenal_side_of_endoplasmic_reticulum_membrane	24	12	0.000327968	0.012987	PKD2_CD74_CANX_HLA-A_HLA-E_HLA-B_TAPBP_SPPL3_SPPL2A_SPPL2C_CALR_HM13
517411_GO:0072498_embryonic_skeletal_joint_development	15	15	0.000233286	0.012987	WNT9A_OSR1_HOXD11_IHH_CTNNB1_HYAL1_SHOX2_HOXA11_OSR2_EXT1_COL2A1_HOXC11_BMP4_AXIN1_BMP7
712093_WP2380_BDNF_signaling_pathway	129	121	1.42915e-06	0.012987	MTOR_CDC42_RPS6KA1_YBX1_PTPRF_PRKAA2_JUN_VAV3_SORT1_RAP1A_NGF_SHC1_NTRK1_NCF2_KIDINS220_ADAM17_NCK2_BCL2L11_MAP3K2_STAT1_CREB1_IRS1_CAMK1_RAF1_CTNNB1_DOCK3_PRKCD_GSK3B_NCK1_DLG1_MAPK10_SPP1_EIF4E_NFKB1_GRIA2_CASP3_PRKAA1_MAP3K1_PIK3R1_MEF2C_CAMK4_APC_KCNN2_PPP2CA_EGR1_CAMK2A_GRIA1_MAPK9_GNB2L1_RANBP9_MAPK14_FRS3_CNR1_FOXO3_FYN_MARCKS_RAC1_SH2B2_CDK5_DPYSL2_PTK2B_EIF4EBP1_JAK2_RPS6_NTRK2_SHC3_VAV2…
752180_GO:0061437_renal_system_vasculature_development	19	19	0.000232056	0.012987	CD34_OSR1_HES1_PDGFRA_PKD2_EGR1_PDGFRB_TCF21_AQP1_ANGPT2_ANGPT1_TEK_NRP1_ACTA2_BMP4_PECAM1_NOTCH3_GPR4_PDGFB
83055_hsa04115_p53_signaling_pathway	65	64	1.70741e-05	0.012987	CASP9_SFN_SESN2_GADD45A_GORAB_RFWD2_MDM4_RRM2_TP53I3_STEAP3_RPRM_CASP8_SHISA5_ATR_ZMAT3_RCHY1_CCNG2_CASP3_CCNB1_CCNG1_CDKN1A_CCND3_SESN1_PERP_CYCS_IGFBP3_CDK6_SERPINE1_TNFRSF10B_CCNE2_RRM2B_CDKN2A_GADD45G_CDK1_PTEN_FAS_CD82_DDB2_CCND1_SESN3_ATM_CHEK1_TP53AIP1_CCND2_CDK2_CDK4_MDM2_APAF1_IGF1_THBS1_CCNB2_TSC2_SIAH1_TP53_PPM1D_PMAIP1_SERPINB5_GADD45B_CCNE1_BBC3_BAX_BID_CHEK2_GTSE1
83070_hsa04520_Adherens_junction	70	70	1.64524e-05	0.012987	CDC42_WASF2_PTPRF_SSX2IP_PVRL4_ACTN2_ACP1_CTNNA2_TCF7L1_FARP2_TGFBR2_CTNNB1_RHOA_PVRL3_LEF1_FER_TCF7_CTNNA1_CSNK2B_MAP3K7_WASF1_FYN_MLLT4_ACTB_RAC1_EGFR_MET_WASL_FGFR1_SNAI2_TGFBR1_PARD3_CTNNA3_VCL_SORBS1_TCF7L2_CSNK2A3_PTPRJ_CTNND1_ACTN3_PVRL1_PTPRB_WASF3_LMO7_ACTN1_TJP1_SMAD3_IQGAP1_IGF1R_CREBBP_MAPK3_CSNK2A2_CDH1_NLK_ERBB2_ACTG1_YES1_PTPRM_SMAD2_SMAD4_INSR_ACTN4_PVRL2_CSNK2A1_SRC_SNAI1_PTPN1_M…
513457_GO:0055024_regulation_of_cardiac_muscle_tissue_development	53	53	1.81576e-05	0.0130987	MTOR_KCNK2_WNT3A_BMP10_ERBB4_CAV3_TGFBR2_FOXP1_RBPJ_FGF2_CCNB1_MEF2C_HDAC3_NKX2-5_DDX39B_MAPK14_PI16_HDAC2_GJA1_HEY2_TBX20_WNT2_GATA4_FGF20_NRG1_FGFR1_COL14A1_DKK1_CDK1_RBP4_FGF8_ADRB1_FGFR2_FGF3_LRP6_PRICKLE1_TBX5_FGF9_EFNB2_AKAP6_SAV1_BMP4_GREM1_MYOCD_TBX2_GATA6_CTDP1_PIN1_TGFB1_GSK3A_BMP2_JPH2_CXADR
1026092_GO:1903320_regulation_of_protein_modification_by_small_protein_conjugation_or_removal	270	241	1.36022e-08	0.0132987	PARK7_APITD1-CORT_FBXO2_PINK1_KDM1A_PSMB2_CDC20_ZYG11A_BCL10_GLMN_RWDD3_PSMA5_PTPN22_NGF_PIAS3_PSMB4_TPR_RASSF5_CENPF_DISC1_GEN1_UBXN2A_PRKCE_PSME4_RPS27A_COMMD1_PELI1_PDCL3_BUB1_ANAPC1_SPOPL_NMI_PSMD14_DNAJB2_TRIP12_PSMD1_PER2_HDAC4_CAV3_ATG7_UBE2E1_DYNC1LI1_WDR48_CTNNB1_KLHL40_USP4_RASSF1_GNL3_PSMD6_SIAH2_DCUN1D1_PSMD2_SENP2_RNF4_WFS1_ANAPC4_DCUN1D4_RCHY1_EGF_MAD2L1_ANAPC10_AHRR_SKP2_FBXO4_CDC2…
1269741_R-HSA-1640170_Cell_Cycle	512	381	1.40107e-10	0.0133987	APITD1_RCC2_E2F2_NUDC_RPA2_RBBP4_CLSPN_CDCA8_CDC20_KIF2C_CDKN2C_ORC1_NDC1_ITGB3BP_MSH4_CDC7_CDC14A_PSMA5_SYCP1_HIST2H2BE_ENSA_PSMB4_RPS27_CKS1B_PMF1_NUF2_BLZF1_CENPL_RFWD2_TPR_NEK7_NEK2_NSL1_CENPF_LIN9_HIST3H2BB_NUP133_SDCCAG8_AHCTF1_RRM2_LPIN1_CENPO_CENPA_PPP1CB_PSME4_RPS27A_VRK2_XPO1_RAB1A_ALMS1_DCTN1_NCAPH_RANBP2_BUB1_ANAPC1_CLASP1_MCM6_ORC4_PSMD14_SPC25_GORASP2_DYNC1I2_NUP35_ORC2_SUMO1_BARD1_…
487834_GO:0001944_vasculature_development	471	402	5.72499e-11	0.0134987	ERRFI1_PDPN_EPHA2_CDC42_LUZP1_CLIC4_ARID1A_WASF2_ATPIF1_GJA4_COL8A2_ZC3H12A_TIE1_TAL1_JUN_ANGPTL3_LEPR_CYR61_GLMN_S1PR1_VAV3_PROK1_WARS2_NOTCH2_GJA5_ECM1_S100A7_EFNA1_VHLL_SH2D2A_PRRX1_PTGS2_CD34_FLVCR1_PTPN14_TGFB2_AGT_ITGB1BP1_OSR1_RHOB_APOB_SNX17_LTBP1_CYP1B1_SOS1_EPAS1_NRXN1_MEIS1_EIF2AK3_ADRA2B_PDCL3_HS6ST1_ACVR1_FAP_LRP2_ITGAV_CALCRL_COL3A1_CASP8_BMPR2_NRP2_FZD5_FN1_AAMP_IHH_SCG2_NCL_ACKR3_…
518707_GO:2000058_regulation_of_protein_ubiquitination_involved_in_ubiquitin-dependent_protein_catabolic_process	90	84	5.33796e-06	0.0138986	PSMB2_CDC20_PSMA5_PSMB4_DISC1_PSME4_RPS27A_PDCL3_ANAPC1_PSMD14_PSMD1_CAV3_UBE2E1_PSMD6_PSMD2_ANAPC4_EGF_ANAPC10_CCNB1_SKP1_CDC23_HFE_TRIM39_PSMB9_FBXO5_PSMB1_PSMA2_SMURF1_PSMC2_CUL1_CLU_RNF139_PTK2_CDKN2A_CDC26_PSMD5_PSMB7_UBE2D1_CDK1_ANAPC16_PTEN_BTRC_SUFU_PSMD13_PSMA1_PSMC3_ANAPC15_ANAPC7_ANAPC5_PSMD9_UBC_CDC16_PSMB11_PSME2_PSMA6_PSMC6_PSMA3_PSEN1_PSMC1_UBE3A_PML_FBXO22_PSMA4_AXIN1_PLK1_PSMB10_…
1269769_R-HSA-69202_Cyclin_E_associated_events_during_G1/S_transition	62	59	4.7708e-05	0.013986	PSMB2_PSMA5_PSMB4_CKS1B_RPS27A_PSMD14_PSMD1_CDC25A_PSMD6_PSMD2_CCNA2_SKP2_CDK7_CCNH_SKP1_PSMB9_CDKN1A_PSMB1_PSMA2_PSMC2_CUL1_CCNE2_MYC_PSMD5_PSMB7_PSMD13_WEE1_PSMA1_PSMC3_CDKN1B_CDK2_PSMD9_UBC_CCNA1_RB1_PSMB5_PSME2_PSMA6_PSMC6_PSMA3_MNAT1_MAX_PSMC1_PSMA4_PSMB10_PSMD7_PSMB6_UBB_PSMD11_PSMB3_PSMD3_PSME3_PSMC5_PSMD12_CCNE1_PSMD8_PSMC4_PSMF1_PSMA7
1269778_R-HSA-69656_Cyclin_A:Cdk2-associated_events_at_S_phase_entry	63	60	1.71479e-05	0.013986	PSMB2_PSMA5_PSMB4_CKS1B_RPS27A_PSMD14_PSMD1_CDC25A_PSMD6_PSMD2_CCNA2_SKP2_CDK7_CCNH_SKP1_PSMB9_CDKN1A_PSMB1_PSMA2_PSMC2_CUL1_CCNE2_MYC_PSMD5_PSMB7_PSMD13_WEE1_PSMA1_PSMC3_CDKN1B_CDK2_PSMD9_UBC_CCNA1_RB1_PSMB5_PSME2_PSMA6_PSMC6_PSMA3_MNAT1_MAX_PSMC1_PSMA4_PSMB10_PSMD7_PSMB6_UBB_PSMD11_PSMB3_PSMD3_PSME3_PSMC5_PSMD12_CCNE1_PSMD8_PSMC4_PSMF1_CDC25B_PSMA7
1269854_R-HSA-774815_Nucleosome_assembly	54	33	4.43827e-05	0.013986	APITD1_RBBP4_ITGB3BP_HIST2H2BE_CENPL_HIST3H2BB_CENPO_CENPA_HJURP_RUVBL1_CENPC_H2AFZ_SMARCA5_CENPU_CENPK_CENPH_NPM1_HIST1H4H_HIST1H2BK_HIST1H4L_CENPQ_CENPW_CENPP_RSF1_H2AFX_HIST4H4_MIS18BP1_CASC5_OIP5_CENPT_CENPN_MIS18A_CENPM
1270426_R-HSA-2559583_Cellular_Senescence	158	119	1.89958e-07	0.013986	E2F2_RPS6KA1_RBBP4_PHC2_AGO3_SCMH1_CDKN2C_JUN_MOV10_HIST2H2BE_RNF2_MAPKAPK2_H3F3A_HIST3H2BB_RPS27A_MAP4K4_ANAPC1_IL1A_UBE2E1_MAPKAPK3_PHC3_TNIK_ANAPC4_IGFBP7_CXCL8_MAPK10_H2AFZ_NFKB1_CCNA2_ANAPC10_LMNB1_RAD50_CDC23_MAPK9_E2F3_HIST1H4H_HIST1H2BK_HIST1H3J_EHMT2_RING1_HMGA1_MAPK14_CDKN1A_ASF1A_MAP3K5_RPS6KA2_IL6_CDK6_POT1_EZH2_TERF1_NBN_CCNE2_IFNB1_CDKN2B_TXN_CDC26_EHMT1_BMI1_MAPK8_UBE2D1_ANAPC16_KA…
137935_foxm1pathway_FOXM1_transcription_factor_network	36	36	3.20756e-05	0.013986	CKS1B_NEK2_CENPF_CENPA_TGFA_ETV5_SKP2_CCNB1_HIST1H2BA_LAMA4_ESR1_MYC_GAS1_CDK1_CCND1_FOXM1_SP1_CDK2_CDK4_BRCA2_RB1_FOS_ONECUT1_CCNB2_MAP2K1_CREBBP_PLK1_MMP2_NFATC3_AURKB_BIRC5_GSK3A_XRCC1_CDC25B_CHEK2_EP300
198890_WP186_Homologous_recombination	14	13	0.000186344	0.013986	RAD50_POLD2_NBN_FSBP_POLD4_POLD3_MRE11A_ATM_RAD52_BRCA2_RAD51_RPA1_POLD1
487562_GO:0001649_osteoblast_differentiation	118	114	1.0231e-06	0.013986	EPHA2_ALPL_CYR61_ADAR_MEF2D_NR1I3_MYOC_DHX9_WNT3A_HNRNPU_RDH14_SNRNP200_FHL2_GLI2_HSPE1_SATB2_IGFBP5_IHH_HDAC4_LIMD1_PTH1R_DNAJC13_WWTR1_SHOX2_IFT80_SOX2_CHRD_BMP3_SPP1_LEF1_SMAD1_VCAN_MEF2C_HSD17B4_SMAD5_MSX2_GNB2L1_BMP6_GABBR1_SYNCRIP_UFL1_ASF1A_GJA1_ESR1_TWIST1_GPNMB_HOXA2_IGFBP3_FIGNL1_FZD1_DLX5_ACHE_PSMC2_BCAP29_SND1_SMO_CLEC5A_SFRP1_SNAI2_PENK_HEY1_TMEM64_RSPO2_IARS_TNC_GTPBP4_GDF10_DDX21_R…
489285_GO:0006334_nucleosome_assembly	106	69	1.01906e-05	0.013986	APITD1-CORT_PADI4_HP1BP3_RBBP4_NASP_ITGB3BP_HIST2H2BE_CENPL_H3F3A_HIST3H2BB_SMYD3_CENPO_CENPA_TSPYL6_HAT1_HJURP_RUVBL1_H1FOO_CENPC_NAP1L5_SMARCA5_HMGB2_CENPU_CENPK_CENPH_H2AFY_NPM1_HIST1H4H_HIST1H2BK_HIST1H3J_DAXX_CENPQ_TSPYL1_ASF1A_CENPW_SHPRH_KAT6A_TSPYL5_CENPP_ANP32B_SET_H2AFY2_KAT6B_NAP1L4_SPTY2D1_RSF1_H2AFX_HIST4H4_NAP1L1_SART3_IPO4_MIS18BP1_CASC5_OIP5_NAA60_UBN1_CENPT_CENPN_SOX9_H3F3B_CHAF1…
489650_GO:0006915_apoptotic_process	980	639	3.01605e-13	0.013986	GNB1_TNFRSF14_DFFB_PLEKHG5_PARK7_DFFA_TARDBP_TNFRSF1B_CASP9_EPHA2_MUL1_ECE1_E2F2_CLIC4_SFN_XKR8_YARS_CLSPN_ZC3H12A_UTP11L_RRAGC_PLK3_MKNK1_FAF1_PCSK9_JUN_TM2D1_ITGB3BP_GADD45A_DNASE2B_CYR61_SH3GLB1_PKN2_GCLM_F3_VAV3_PSMA5_LAMTOR5_CHIA_HIPK1_NGF_CD2_NOTCH2_THEM4_IL6R_ADAM15_ARHGEF11_CD5L_AIM2_NCSTN_DEDD_MAEL_FASLG_GLRX2_PHLDA3_CHI3L1_NUAK2_IL24_G0S2_TRAF5_TGFB2_TP53BP2_PSEN2_OBSCN_RYR2_NLRP3_KLF11…
492357_GO:0007616_long-term_memory	28	27	9.20433e-05	0.013986	PRKCZ_MTOR_TACR1_CHST10_PJA2_CAMK4_GRIA1_RGS14_EHMT2_BTBD9_SRF_SGK1_ADCY1_TAC1_RELN_CALB1_ADCY8_NTRK2_CPEB3_DRD2_EIF2AK4_RASGRF1_CTNS_RPS6KB1_SLC17A7_SHANK1_LRRN4
494930_GO:0010866_regulation_of_triglyceride_biosynthetic_process	17	17	0.000190828	0.013986	GPLD1_GPAM_TCF7L2_NR1H3_DGAT2_THRSP_APOC3_SCARB1_CNEP1R1_CTDNEP1_SREBF1_PLIN5_C3_LDLR_NR1H2_FITM2_SIK1
497329_GO:0018394_peptidyl-lysine_acetylation	97	90	9.43052e-06	0.013986	CHD5_TAF12_MEAF6_DMAP1_DR1_CRTC2_TADA1_TAF5L_NCOA1_SUPT7L_NAT8B_POLE4_KANSL3_SAP130_HAT1_ATF2_WDR75_MSL3P1_ING5_TADA3_KAT2B_NAA50_RUVBL1_MSL2_ACTL6A_YEATS2_TADA2B_CLOCK_LEF1_JADE1_TAF9_JADE2_BRD8_IRF4_CDYL_ATAT1_BAG6_BRPF3_SUPT3H_MAP3K7_BEND3_POR_TRRAP_ING3_CPA4_ELP3_KAT6A_NCOA2_TAF1L_POLE3_GTF3C4_EPC1_SIRT1_KAT6B_LDB1_TAF5_TAF10_MYOD1_ELP4_SPI1_TAF6L_KAT5_KMT2A_ING4_KANSL2_MCRS1_BLOC1S1_YEATS4_E…
502583_GO:0033365_protein_localization_to_organelle	524	417	4.30019e-11	0.013986	KLHL21_RERE_PEX14_VPS13D_RCC2_DDOST_RPL11_OPRD1_KPNA6_MACF1_YBX1_IPO13_RPS8_STIL_ZFYVE9_JUN_ANKRD13C_SH3GLB1_RPL5_LAMTOR5_NRAS_TXNIP_RPS27_ADAR_MTX1_VHLL_PEX19_TOMM40L_SEC16B_TOR1AIP1_DHX9_TPR_TIMM17A_TGFB2_RAB3GAP2_SRP9_OBSCN_NUP133_AGT_DISC1_TOMM20_RYR2_RPS7_DDX1_WDR35_RAB10_CENPA_SUPT7L_SIX2_CRIPT_SPTBN1_RPS27A_XPO1_CEP68_PPP3R1_TIA1_HK2_RPL31_RGPD3_RGPD4_RANBP2_RGPD8_RAB3GAP1_TTC21B_SSB_MTX2_…
503908_GO:0034708_methyltransferase_complex	81	77	9.59696e-06	0.013986	RBBP4_MTF2_WDR77_RNF2_SNRPE_RBBP5_E2F6_TRMT61B_DPY30_SNRPG_WDR82_RUVBL1_METTL14_TAF9_H2AFY_TAF7_JARID2_PHF1_STK38_HDAC2_WTAP_ACTB_HDAC9_TAF6_KMT2E_EZH2_KMT2C_PAXIP1_ASH2L_KIAA1429_TEX10_PHF19_SIRT1_H2AFY2_DYDC2_MEN1_PPP1CA_CLNS1A_EED_KMT2A_AEBP2_KMT2D_MCRS1_CBX5_METTL1_SNRPF_PRDM4_PPP1CC_SETD1B_METTL3_PRMT5_MAX_ERH_TRMT61A_MGA_KAT8_PELP1_C17orf49_SENP3_SUZ12_EZH1_KANSL1_TRIM37_SNRPD1_INO80C_CXXC1…
504990_GO:0035821_modification_of_morphology_or_physiology_of_other_organism	414	319	6.4805e-10	0.013986	TNFRSF14_TARDBP_EPHA2_UBR4_EIF4G3_HDAC1_PSMB2_ZC3H12A_KDM4A_NDC1_JUN_GTF2B_VCAM1_PRMT6_RBM15_MAGI3_PSMB4_CRTC2_FDPS_CD1D_APCS_FCGR2B_CD247_IVNS1ABP_TPR_CD46_NUP133_RSAD2_CENPA_EIF2AK2_VRK2_XPO1_GNLY_PDCL3_RANBP2_BCL2L11_ERCC3_CCNT2_CXCR4_ITGB6_IFIH1_DYNC1I2_NUP35_ITGAV_STAT1_HSPD1_CASP8_CREB1_SP100_ACKR3_ATG7_NUP210_SATB1_KAT2B_DYNC1LI1_PDCD6IP_CX3CR1_ZNF502_LTF_CAMP_DAG1_TUSC2_VPRBP_CD200R1_CD80…
508628_GO:0046364_monosaccharide_biosynthetic_process	50	47	4.51081e-05	0.013986	ENO1_PGD_AKR1A1_PGM1_PRKACB_CRTC2_ATF3_MDH1_GPD2_G6PC2_SLC25A12_PER2_TKT_PPARGC1A_GMDS_PGAM2_MDH2_SLC25A13_BPGM_PRKACG_FBP1_ALDOB_RBP4_PGAM1_GOT1_GSTO1_CHST15_TALDO1_PC_GAPDH_GPD1_CRY1_SDS_PCK2_PYGL_SORD_ALDOA_GOT2_ENO3_ALDOC_G6PC_G6PC3_GPI_GAPDHS_PCK1_SLC25A1_ATF4
509098_GO:0046890_regulation_of_lipid_biosynthetic_process	124	114	3.81193e-07	0.013986	MTOR_WNT4_WDTC1_FABP3_PRKAA2_CYR61_GFI1_DDX20_ATP1A1_PRKAB2_PLA2G4A_SLC45A3_PROX1_AGT_APOB_IL1B_INSIG2_ORMDL1_CREB1_IDH1_ACADL_ACSL3_HTR2B_SCAP_PRKCD_ABHD6_PPARGC1A_REST_HSD17B13_NFKB1_LPCAT1_PRKAA1_PDE8B_FGF1_NR3C1_FGFR4_MAPK9_GNB2L1_BMP6_GPLD1_TNF_BMP5_NT5E_SMPD2_GPER1_MLXIPL_POR_PDK4_LEP_PRKAG2_INSIG1_STAR_SNAI2_NSMAF_PEX2_ANXA1_NR5A1_AKR1C3_MALRD1_SIRT1_SAMD8_SORBS1_ERLIN1_CYP17A1_GPAM_TCF7L2…
513983_GO:0060428_lung_epithelium_development	34	33	0.000173791	0.013986	ERRFI1_GPSM2_CREB1_THRB_RBPJ_FGF10_SPDEF_AIMP2_AGR2_HOXA5_EYA1_GRHL2_NFIB_ADAMTSL2_INSC_NUMA1_YAP1_LTA4H_ASCL1_NCOR2_NKX2-1_FOXA1_SAV1_BMP4_NUMB_MAP2K1_STRA6_THRA_SOX9_FOXJ1_GATA6_KLF2_FOXA2
513993_GO:0060438_trachea_development	17	17	0.000343604	0.013986	EDARADD_TGFBR2_CTNNB1_LEF1_SRF_HOXA5_RSPO2_LRP6_RARG_BMP4_MAP2K1_MAPK3_HYDIN_FOXF1_RARA_SOX9_MAPK1
517560_GO:0072657_protein_localization_to_membrane	344	287	7.64505e-09	0.013986	AGRN_PRKCZ_ICMT_VAMP3_DDOST_WNT4_RPL11_MACF1_RPS8_SCP2_ATG4C_SH3GLB1_RPL5_PIP5K1A_S100A10_RPS27_SSR2_PEX19_FCER1G_BLZF1_VAMP4_ADORA1_NFASC_RAB29_PIGR_RAB3GAP2_SRP9_ACTN2_RPS7_ITGB1BP1_ROCK2_EFR3B_RAB10_EHD3_TTC7A_NRXN1_SPTBN1_RPS27A_TMEM150A_REEP1_KCNIP3_RPL31_GCC2_DPP10_RAB3GAP1_ITGA4_RFTN2_SUMO1_ABCA12_RPL37A_ZFAND2B_RAMP1_RTP5_CAV3_RPL32_COLQ_RFTN1_RPL15_CLASP2_GOLGA4_RPSA_RPL14_RTP3_RPL29_SPC…
518293_GO:0090153_regulation_of_sphingolipid_biosynthetic_process	13	13	0.000873824	0.013986	CYR61_ORMDL1_PRKCD_PRKAA1_GNB2L1_TNF_SMPD2_NSMAF_SAMD8_TNFRSF1A_ORMDL2_SMPD3_PLA2G6
518709_GO:2000060_positive_regulation_of_protein_ubiquitination_involved_in_ubiquitin-dependent_protein_catabolic_process	82	76	9.13615e-06	0.013986	PSMB2_CDC20_PSMA5_PSMB4_DISC1_PSME4_RPS27A_ANAPC1_PSMD14_PSMD1_CAV3_UBE2E1_PSMD6_PSMD2_ANAPC4_EGF_ANAPC10_CCNB1_SKP1_CDC23_PSMB9_FBXO5_PSMB1_PSMA2_SMURF1_PSMC2_CUL1_CLU_RNF139_PTK2_CDC26_PSMD5_PSMB7_UBE2D1_CDK1_ANAPC16_PTEN_BTRC_PSMD13_PSMA1_PSMC3_ANAPC15_ANAPC7_ANAPC5_PSMD9_UBC_CDC16_PSMB11_PSME2_PSMA6_PSMC6_PSMA3_PSMC1_FBXO22_PSMA4_AXIN1_PLK1_PSMB10_PSMD7_PSMB6_UBB_PSMD11_PSMB3_PSMD3_PSME3_CDC2…
753175_GO:1900182_positive_regulation_of_protein_localization_to_nucleus	120	117	2.06217e-06	0.013986	PARK7_SLC9A1_ZC3H12A_DMAP1_CCT3_PTGS2_TGFB2_PARP1_WNT3A_CCT4_PPP3R1_CCT7_EIF2AK3_IL18R1_EDAR_IL1B_ERBB4_RHOA_HYAL2_TLR9_PRKCD_HCLS1_KPNA1_ZIC1_ECT2_PPP3CA_EGF_SFRP2_TLR3_SEMA5A_CCT5_DAB2_PIK3R1_TMEM173_HDAC3_IL12B_BMP6_TNF_MAPK14_HSP90AB1_CD2AP_FYN_TCP1_IL6_GLI3_EGFR_CCT6A_TRIP6_LEP_SMO_PINX1_RBPMS_C8orf4_UBR5_KANK1_JAK2_CDKN2A_TEK_DDX58_CCL19_TGFBR1_TLR4_PRKCQ_BAMBI_CDK1_NODAL_PPP3CB_BMPR1A_TRIM…
777516_GO:0044772_mitotic_cell_cycle_phase_transition	275	245	1.81246e-08	0.013986	RPA2_RCC1_KHDRBS1_RBBP4_PSMB2_PLK3_CDKN2C_ORC1_GADD45A_CDC7_GFI1_PSMA5_ENSA_PSMB4_CKS1B_NES_NEK2_CENPF_LIN9_RHOU_SDCCAG8_ID2_RRM2_E2F6_SPDYA_CALM2_RPS27A_ALMS1_DCTN1_CLASP1_MCM6_ORC4_ACVR1_PSMD14_DYNC1I2_ORC2_USP37_TUBA4A_CUL3_PSMD1_TRIM71_CLASP2_CDC25A_PSMD6_RPL24_MCM2_NEK11_CEP63_CEP70_PSMD2_PPAT_LIN54_EIF4E_PPP3CA_CAMK2D_CCNA2_PLK4_CEP72_FBXL7_SKP2_PLK2_CDK7_DHFR_CCNH_APC_SKP1_CDC25C_CAMK2A_FB…
499641_GO:0030234_enzyme_regulator_activity	1050	637	1.64917e-13	0.0139986	ACAP3_SKI_PLEKHG5_ERRFI1_CASP9_ARHGEF19_ARHGEF10L_PINK1_RAP1GAP_ASAP3_RCAN3_RCC1_INPP5B_SMAP2_GUCA2A_CDC20_EIF2B3_PIK3R3_CDKN2C_PODN_JUN_ANGPTL3_DEPDC1_BCL10_EVI5_ARHGAP29_VAV3_GPSM2_LAMTOR5_RAP1A_DENND2C_NGF_TXNIP_CDC42SE1_OAZ3_DENND4B_CKS1B_ARHGEF11_APOA2_RGS5_ATP1B1_SERPINC1_RALGPS2_TOR1AIP1_RGS8_RGL1_PDC_UCHL5_DENND1B_RABIF_ATP2B4_SRGAP2C_CD46_PPP2R5A_RAB3GAP2_CDC42BPA_OBSCN_RAB4A_AGT_SIPA1L2…
500605_GO:0031346_positive_regulation_of_cell_projection_organization	271	243	1.38045e-08	0.0144986	AGRN_ESPN_MTOR_MUL1_CDC42_WASF2_MACF1_FOXO6_LRP8_LRRC7_NEGR1_LPAR3_FNBP1L_AMIGO1_RAP1A_NGF_NTRK1_DNM3_ABL2_SYT2_ARF1_DISC1_KIDINS220_ITSN2_CDC42EP3_RHOQ_EFEMP1_BCL11A_PROM2_ZEB2_MYO3B_NCKAP1_BMPR2_FN1_VIL1_OBSL1_EPHA4_SERPINE2_HDAC4_STK25_BRK1_KAT2B_GOLGA4_NCKIPSD_RHOA_TWF2_WNT5A_ROBO2_ROBO1_EPHA3_GSK3B_CLRN1_SHOX2_SKIL_NLGN1_OPA1_HTT_SLIT2_KIT_RUFY3_NDNF_IL2_RAPGEF2_GPM6A_TENM3_SEMA5A_ITGA2_MAP1…
496367_GO:0016328_lateral_plasma_membrane	48	46	4.75568e-05	0.0145985	TACSTD2_VANGL1_RAB13_IQGAP3_VANGL2_EPCAM_ATP6V1B1_SCN5A_CTNNB1_PRICKLE2_CLDN1_DLG1_NSG1_NKD2_APC_BVES_GJA1_AKAP7_CLDN4_CLDN12_CLDN15_SLC26A5_FZD3_ANXA1_SPTAN1_ANK3_MARK2_ARL2_DRD2_PTPRO_ERBB3_MYO1A_CORO1C_GJB2_IQGAP1_AXIN1_ABCC6_CDH1_MYO1C_CLDN7_JUP_TBCD_MTCL1_DSG2_SNTA1_KCNB1
1269856_R-HSA-157579_Telomere_Maintenance	60	38	7.13676e-05	0.014985	RPA2_HIST2H2BE_HIST3H2BB_RUVBL1_RFC4_RFC1_H2AFZ_NHP2_HIST1H4H_HIST1H2BK_HIST1H4L_PRIM2_RPA3_POLD2_RFC2_POT1_TERF1_DNA2_FEN1_POLA2_POLD4_POLD3_H2AFX_HIST4H4_PRIM1_RFC5_POLE_RFC3_APEX1_POLE2_ACD_TERF2_TERF2IP_RPA1_WRAP53_LIG1_POLD1_PCNA
198810_WP560_TGF_Beta_Signaling_Pathway	48	46	4.10315e-05	0.014985	SKI_RUNX3_ZFYVE9_JUN_JAK1_TGFBR3_LEFTY2_LTBP1_ZEB2_ITGB6_STAT1_TGFBR2_CTNNB1_SKIL_SPP1_NFKB1_LEF1_EGF_SMAD1_FST_SMAD5_MAPK9_TNF_INHBA_SERPINE1_TGFBR1_ENG_BAMBI_IFNG_SMAD9_BMP4_FOS_THBS1_SMAD3_CREBBP_MAPK3_ZNF423_STAT3_TGIF1_SMAD2_SMAD7_SMAD4_TGFB1_FKBP1A_LIF_EP300
198891_WP268_Notch_Signaling_Pathway	42	41	7.93947e-05	0.014985	HDAC1_NOTCH2_APH1A_NCSTN_PSEN2_ADAM17_KAT2B_DTX3L_DVL3_HES1_CTBP1_RBPJ_MAML3_MAML1_TNF_NOTCH4_PTCRA_HDAC2_DLL1_LFNG_DTX2_CTBP2_DTX4_KCNJ5_DTX3_DTX1_NCOR2_NUMB_JAG2_DLL4_APH1B_CREBBP_INPP5K_DVL2_KAT2A_NOTCH3_DLL3_NUMBL_JAG1_RBPJL_MFNG
473_ko04330_Notch_signaling_pathway	44	43	5.37641e-05	0.014985	HDAC1_NOTCH2_APH1A_NCSTN_PSEN2_ADAM17_CIR1_KAT2B_DTX3L_DVL3_HES1_CTBP1_RBPJ_MAML3_MAML1_NOTCH4_PTCRA_HDAC2_DLL1_LFNG_DTX2_CTBP2_DTX4_MAML2_DTX3_DTX1_NCOR2_NUMB_SNW1_JAG2_DLL4_APH1B_CREBBP_DVL2_KAT2A_NOTCH3_PSENEN_DLL3_NUMBL_JAG1_RBPJL_MFNG_EP300
486798_GO:0000280_nuclear_division	432	347	1.69662e-09	0.014985	PHF13_APITD1-CORT_RCC2_NUDC_RCC1_CDCA8_CDC20_KIF2C_RAD54L_NDC1_ITGB3BP_MSH4_HFM1_BRDT_CDC14A_PSRC1_SYCP1_HORMAD1_TDRKH_JTB_PMF1-BGLAP_NUF2_MAEL_TPR_ASPM_KIF14_ARL8A_NEK2_NSL1_CENPF_CCSAP_MAP10_FMN2_ADCY3_MAPRE3_SPDYA_BIRC6_EML4_MSH6_ACTR2_CYP26B1_M1AP_TCF7L1_RNF103-CHMP3_NCAPH_BCL2L11_ANAPC1_ACTR3_CLASP1_FIGN_SPC25_TTN_BOLL_SGOL2_USP37_CUL3_DIS3L2_FANCD2_DAZL_SGOL1_TOP2B_DYNC1LI1_PDCD6IP_MLH1_KIF…
489579_GO:0004114_3',5'-cyclic-nucleotide_phosphodiesterase_activity	24	24	0.000198662	0.014985	PDE4B_PDE11A_PDE1A_PDE6D_PDE6B_PDE5A_PDE4D_PDE8B_PDE6A_PDE7B_PDE10A_PDE1C_PDE7A_PDE6C_PDE3B_PDE2A_PDE6H_PDE3A_PDE1B_PDE8A_PDE6G_PDE4A_PDE4C_PDE9A
489643_GO:0004177_aminopeptidase_activity	38	33	7.81117e-05	0.014985	RNPEP_DPP10_FAP_METAP1D_DNPEP_RNPEPL1_LAP3_METAP1_ENPEP_F11_LNPEP_PRSS16_DPP6_C9orf3_CTSV_XPNPEP1_DPP3_PRCP_NAALAD2_TRHDE_LTA4H_TPP2_DPP8_CTSH_ANPEP_DPEP2_DPEP1_BLMH_LOC440434_NPEPPS_PEPD_NPEPL1_XPNPEP3
490288_GO:0005001_transmembrane_receptor_protein_tyrosine_phosphatase_activity	16	15	0.00100365	0.014985	PTPRU_PTPRF_PTPRC_PTPRG_PTPRK_PTPRZ1_PTPRN2_PTPRD_PTPRE_PTPRO_PTPRR_PTPRM_PTPRS_PTPRH_PTPRA
492560_GO:0008219_cell_death	1036	668	1.68153e-14	0.014985	GNB1_TNFRSF14_DFFB_PLEKHG5_PARK7_DFFA_TARDBP_TNFRSF1B_CASP9_EPHA2_MUL1_ECE1_E2F2_CLIC4_SLC9A1_XKR8_YARS_CLSPN_ZC3H12A_UTP11L_RRAGC_PLK3_MKNK1_FAF1_PCSK9_JUN_TM2D1_ITGB3BP_GADD45A_PTGER3_DNASE2B_CYR61_SH3GLB1_PKN2_GCLM_F3_VAV3_PSMA5_LAMTOR5_CHIA_HIPK1_NGF_CD2_NOTCH2_THEM4_IL6R_ADAM15_ARHGEF11_CD5L_AIM2_NCSTN_DEDD_MAEL_FASLG_GLRX2_PHLDA3_CHI3L1_NUAK2_IL24_G0S2_TRAF5_TGFB2_TP53BP2_PSEN2_OBSCN_RYR2_N…
492888_GO:0008645_hexose_transport	78	77	7.6803e-06	0.014985	SLC45A1_SLC2A5_SESN2_SLC2A1_NDC1_STXBP3_SORT1_TPR_NUP133_GCKR_HK2_RANBP2_G6PC2_NUP35_PRKAG3_NUP210_KLF15_PLS1_SLC2A2_SLC2A9_PPBP_NUP54_EDNRA_NUP155_DRD1_HK3_EDN1_NUP153_PPARD_SLC2A12_NUP43_EZR_NUPL2_GCK_POM121_POM121C_SLC26A5_NUP205_BRAF_NRG1_FABP5_SLC2A8_NUP188_NUP214_TSC1_SLC2A6_HK1_SORBS1_INS_NUP98_NUP160_SLC37A4_SLC2A13_AAAS_NUP107_NUP37_PLA2G1B_HNF1A_AKT1_TSC2_SLC5A2_NUP93_NUP88_SLC2A4_G6PC_…
494782_GO:0010717_regulation_of_epithelial_to_mesenchymal_transition	63	62	1.0435e-05	0.014985	TRIM62_EFNA1_TGFB2_EPB41L5_CLASP1_TGFBR2_CLASP2_CTNNB1_DAG1_EPHA3_PHLDB2_WWTR1_LEF1_SFRP2_DAB2_PPP2CA_GCNT2_AGER_BMP5_HDAC2_TWIST1_EZH2_ZNF703_SFRP1_SDCBP_GLIPR2_TGFBR1_DAB2IP_CRB2_OLFM1_BAMBI_PBLD_TCF7L2_SDHAF2_BCL9L_STRAP_ALX1_TBX5_RGCC_NKX2-1_FOXA1_TGFB3_GREM1_ELL3_SMAD3_TGFB1I1_COL1A1_AXIN2_LDLRAD4_SMAD2_SMAD7_SMAD4_SERPINB3_HPN_TGFB1_DACT3_FUZ_BMP2_OVOL2_FOXA2_SNAI1_POFUT2
494907_GO:0044212_transcription_regulatory_region_DNA_binding	726	507	6.09634e-12	0.014985	PARK7_MTOR_E2F2_RUNX3_GMEB1_RBBP4_ZSCAN20_THRAP3_MTF1_HEYL_NFYC_HIVEP3_ZNF691_KLF17_DMBX1_TAL1_DMRTA2_CC2D1B_GLIS1_JUN_NFIA_FOXD3_GADD45A_LMO4_GTF2B_BARHL2_GFI1_NHLH2_TBX15_CIART_RFX5_CREB3L4_MUC1_MEF2D_ETV3_IFI16_NHLH1_NR1I3_ATF6_RXRG_POU2F1_TBX19_ZNF281_ELF3_MYOG_SOX13_ELK4_BATF3_PROX1_ESRRG_MIXL1_ARID4B_HNRNPU_ZNF695_SOX11_KLF11_NCOA1_ZNF513_FOSL2_CEBPZ_SIX2_REL_OTX1_MEIS1_MXD1_VAX2_GCFC2_ATOH…
495889_GO:0015758_glucose_transport	77	76	5.58659e-06	0.014985	SLC45A1_SLC2A5_SESN2_SLC2A1_NDC1_STXBP3_SORT1_TPR_NUP133_GCKR_HK2_RANBP2_G6PC2_NUP35_PRKAG3_NUP210_KLF15_PLS1_SLC2A2_SLC2A9_PPBP_NUP54_EDNRA_NUP155_DRD1_HK3_EDN1_NUP153_PPARD_SLC2A12_NUP43_EZR_NUPL2_GCK_POM121_POM121C_NUP205_BRAF_NRG1_FABP5_SLC2A8_NUP188_NUP214_TSC1_SLC2A6_HK1_SORBS1_INS_NUP98_NUP160_SLC37A4_SLC2A13_AAAS_NUP107_NUP37_PLA2G1B_HNF1A_AKT1_TSC2_SLC5A2_NUP93_NUP88_SLC2A4_G6PC_G6PC3_ST…
496040_GO:0015918_sterol_transport	48	42	6.79315e-05	0.014985	LDLRAP1_STX12_SCP2_APOA2_SOAT1_ARV1_APOB_ABCG8_ABCA12_APOM_NPC1L1_ABCA13_CD36_CAV1_CFTR_MSR1_CLU_STAR_ABCA1_CEL_AKR1C1_PNLIP_OSBP_SYT7_APOA1_ABCG4_LRP6_SOAT2_SCARB1_NPC2_LIPC_CETP_LCAT_VPS4A_ABCA5_NPC1_LIPG_VPS4B_LDLR_APOC2_SCP2D1_ABCG1
496300_GO:0016233_telomere_capping	12	12	0.000798643	0.014985	DCLRE1B_RAD50_POT1_PRKDC_NBN_DCLRE1C_DCLRE1A_MRE11A_ACD_TERF2_TERF2IP_TFIP11
498666_GO:0019883_antigen_processing_and_presentation_of_endogenous_antigen	18	13	0.000307747	0.014985	CD1D_ERAP2_CD74_HLA-A_HLA-E_HLA-B_TAPBP_ATG5_ABCB5_ABCB1_TAPBPL_ABCB9_B2M
499594_GO:0030176_integral_component_of_endoplasmic_reticulum_membrane	114	92	3.65676e-06	0.014985	EMC1_ELOVL1_PIGK_ATF6_LBR_RTN4_TEX261_AUP1_EIF2AK3_INSIG2_DHRS9_RHBDD1_EDEM1_EMC3_SACM1L_SPCS1_SEC61A1_PIGG_WFS1_TMEM33_PKD2_ELOVL6_FAM134B_CD74_BNIP1_CANX_HLA-A_HLA-E_HLA-B_TAPBP_ELOVL4_TBL2_SLC37A3_INSIG1_MBOAT4_UBXN8_ASPH_DCSTAMP_EMC2_EXT1_DERL1_GPAA1_CREB3_HSPA5_DPM2_DOLPP1_SGPL1_SAMD8_LRIT1_STIM1_BSCL2_SYVN1_RCE1_DHCR7_DGAT2_ACER3_DPAGT1_SLC37A2_LRMP_ESYT1_SPPL3_ABCB9_ANKLE2_EMC9_RTN1_EMC4_S…
503706_GO:0034504_protein_localization_to_nucleus	160	144	2.72684e-07	0.014985	RERE_RPL11_OPRD1_KPNA6_IPO13_ZFYVE9_JUN_TXNIP_ADAR_VHLL_TOR1AIP1_TPR_IPO9_TGFB2_NUP133_AGT_SUPT7L_SIX2_SPTBN1_XPO1_PPP3R1_RANBP2_NUP35_NOP58_PIKFYVE_SLC11A1_IRS1_NCKIPSD_DAG1_CBLB_KPNA1_KPNA4_BCL6_HES1_HTT_MSX1_NUP54_PPP3CA_EGF_PLRG1_NUP155_FYB_IPO11_PIK3R1_TNPO1_F2R_TMCO6_RBM22_RANBP17_DRD1_PRL_PPP1R10_TNF_TAF8_PHIP_KPNA5_SYNE1_SUN1_KPNA7_SMO_NUP205_AGAP3_DNAJB6_PINX1_ABRA_TRPS1_JAK2_RANBP6_TOPO…
505194_GO:0040036_regulation_of_fibroblast_growth_factor_receptor_signaling_pathway	24	23	0.000122497	0.014985	WNT4_DSTYK_GPC1_CTNNB1_WNT5A_FGFBP1_LRIT3_SPRY1_HHIP_PRDM14_GATA3_FGFBP3_TCF7L2_FGFR2_DUSP6_SPRY2_OTX2_THBS1_NPTN_NGFR_PRKD2_FUZ_SULF2
508720_GO:0046459_short-chain_fatty_acid_metabolic_process	17	17	0.000493706	0.014985	HMGCL_HMGCS2_MCEE_THNSL2_OXSM_PCCB_MMAA_ALDH5A1_MUT_TYRP1_ACAT1_ACADS_PCCA_ACOT4_ACSM1_ACSS1_ACSS2
508888_GO:0046640_regulation_of_alpha-beta_T_cell_proliferation	27	27	0.000166039	0.014985	TNFRSF14_CD244_XCL1_TNFSF4_PTPRC_CD55_ZAP70_CD28_CCR2_CBLB_BTLA_CD80_IRF1_IL12B_HLA-A_HLA-E_RIPK2_SYK_C10orf54_IL18_CD3E_IL23A_BLM_LGALS9_EBI3_RASAL3_ITCH
510701_GO:0048645_organ_formation	33	32	0.000180009	0.014985	PAX8_GLI2_TBR1_PAX3_TGFBR2_CTNNB1_TP63_NKX3-2_RBPJ_FGF10_ISL1_MEF2C_LEMD2_HOXA3_GLI3_SMARCD3_SOX17_RDH10_BMPR1A_HHEX_TLX1_FGFR2_FOLR1_IFT88_BMP4_MAP2K1_MESP1_MAPK3_AXIN2_GATA6_NTF4_MAPK1
510715_GO:0048660_regulation_of_smooth_muscle_cell_proliferation	92	87	6.79849e-06	0.014985	CTNNBIP1_MTOR_MFN2_PTAFR_ORC1_JUN_S1PR1_NPR1_SHC1_PTGS2_ID2_TACR1_CALCRL_STAT1_IGFBP5_NPPC_HDAC4_PPARG_TGFBR2_MYD88_CTNNB1_FOXP1_GSK3B_IL12A_ADIPOQ_APOD_PPARGC1A_EREG_CAMK2D_IL15_NPY5R_NPR3_SKP2_ITGA2_HMGCR_IL13_HBEGF_PDGFRB_IL12B_EDN1_AIF1_AGER_PPARD_TNFAIP3_ESR1_VIP_GPER1_IL6_IGFBP3_NAMPT_CAV1_AKR1B1_VIPR2_PRKDC_TRIB1_OGN_NR4A3_KLF4_TCF7L2_FGFR2_ILK_TRAF6_SF1_PDGFD_IRAK4_IFNG_IGF1_FLT1_NDRG2_BM…
513862_GO:0060306_regulation_of_membrane_repolarization	27	26	0.000122681	0.014985	RNF207_NPPA_CASQ2_GJA5_NOS1AP_CAV3_SCN5A_CACNA1D_WDR1_ANK2_GJA1_AKAP7_AKAP9_CAV1_KCNH2_KCNQ1_KCNE3_SCN4B_KCNA5_AKAP6_YWHAE_KCNJ2_NEDD4L_SCN1B_SNTA1_KCNE1
515138_GO:0070201_regulation_of_establishment_of_protein_localization	767	575	1.21153e-12	0.014985	UBE2J2_TNFRSF14_PARK7_MTOR_EPHA2_PINK1_NBPF3_CDC42_LDLRAP1_FGR_ATPIF1_HPCA_OSCP1_SNIP1_BMP8A_SLC2A1_DMAP1_PLK3_PRDX1_FAF1_TMEM59_LEPROT_WLS_PTGER3_PRKACB_SH3GLB1_GBP1_GLMN_UBL4B_RAP1A_SLC16A1_PTPN22_VTCN1_PDZK1_GJA5_CTSK_KCNN3_AIM2_CRP_APOA2_UHMK1_MPC2_VAMP4_TNFSF4_SEC16B_ABL2_CACNA1E_GLUL_PTGS2_CYB5R1_RAB29_PFKFB2_CD34_HHAT_PPP2R5A_PTPN14_TGFB2_LYPLAL1_TLR5_PARP1_RHOU_CHRM3_CNST_NLRP3_RSAD2_YWHA…
515815_GO:0070888_E-box_binding	33	32	0.000118671	0.014985	TAL1_CIART_MYOG_ATOH8_NEUROD1_BHLHE40_CLOCK_NEUROG2_HAND2_NEUROG1_TCF21_AHR_TWIST1_MYC_GATA3_PTF1A_ZEB1_ASCL2_ARNTL_MYOD1_LMO2_BHLHE41_ARNTL2_MYF5_ASCL1_TCF12_TFAP4_PER1_NEUROD2_TCF4_TCF3_SREBF2
754673_GO:1901722_regulation_of_cell_proliferation_involved_in_kidney_development	11	11	0.000525898	0.014985	LIN28A_EGR1_MYC_GATA3_WT1_PDGFD_BMP4_FLCN_SERPINB7_BMP7_PDGFB
921101_GO:0098553_lumenal_side_of_endoplasmic_reticulum_membrane	24	12	0.000327968	0.014985	PKD2_CD74_CANX_HLA-A_HLA-E_HLA-B_TAPBP_SPPL3_SPPL2A_SPPL2C_CALR_HM13
987848_GO:1903047_mitotic_cell_cycle_process	687	497	7.2545e-12	0.014985	PHF13_APITD1-CORT_RCC2_SYF2_STMN1_NUDC_RPA2_RCC1_KHDRBS1_RBBP4_CLSPN_CDCA8_CDC20_PLK3_STIL_CDKN2C_ORC1_NDC1_ITGB3BP_GADD45A_CDC7_GFI1_CDC14A_PSMA5_ENSA_POGZ_JTB_MUC1_PRCC_NUF2_RFWD2_TPR_ASPM_KIF14_ARL8A_NEK2_NSL1_CENPF_LIN9_WNT9A_RHOU_NUP133_MAP10_SDCCAG8_ID2_RRM2_LPIN1_MAPRE3_WDR43_BIRC6_EML4_MSH2_SPTBN1_RPS27A_DCTN1_TCF7L1_RNF103-CHMP3_NCAPH_MITD1_RANBP2_BUB1_ANAPC1_CLASP1_MCM6_ORC4_ACVR1_PSMD1…
496555_GO:0016614_oxidoreductase_activity,_acting_on_CH-OH_group_of_donors	120	92	5.05511e-06	0.0149985	FAM213B_KCNAB2_H6PD_PGD_DHRS3_AKR7A2_AKR1A1_DHCR24_PHGDH_HSD17B7_HSD11B1_HHIPL2_RDH14_HADHB_XDH_MDH1_SPR_GPD2_DHRS9_AGPS_AOX1_MDH1B_IDH1_GPD1L_IMPDH2_CHDH_KCNAB1_EHHADH_BDH1_CTBP1_UGDH_HSD17B11_ADH7_BDH2_HADH_HHIP_HPGD_HMGCR_HSD17B4_HSD17B8_ME1_HIBADH_VKORC1L1_MDH2_IMPDH1_AKR1B15_SDR16C5_ADHFE1_RDH10_GRHPR_HSD17B3_PTGR1_AKR1C4_LIPF_CTBP2_UEVLD_HSD17B12_ME3_LDHB_GPD1_RDH5_RDH16_CRYL1_ABCC4_DHRS4_L…
503288_GO:0034080_CENP-A_containing_nucleosome_assembly	37	28	0.000137974	0.0149985	APITD1-CORT_RBBP4_ITGB3BP_CENPL_CENPO_CENPA_HJURP_RUVBL1_CENPC_SMARCA5_CENPU_CENPK_CENPH_NPM1_HIST1H4H_HIST1H4L_CENPQ_CENPW_CENPP_RSF1_HIST4H4_MIS18BP1_CASC5_OIP5_CENPT_CENPN_MIS18A_CENPM
1270153_R-HSA-196780_Biotin_transport_and_metabolism	10	10	0.000526107	0.0154985	SLC5A6_BTD_PCCB_MCCC1_MCCC2_PC_ACACB_PCCA_ACACA_HLCS
514067_GO:0060512_prostate_gland_morphogenesis	24	24	0.00022681	0.0157984	GLI2_HOXD13_TP63_FGF10_ID4_ESR1_HOXA13_NKX3-1_SFRP1_CYP7B1_TNC_FGFR2_CD44_RARG_FRS2_IGF1_FOXA1_BMP4_FEM1B_IGF1R_STAT5A_HOXB13_SOX9_SERPINB5
1269599_R-HSA-201681_TCF_dependent_signaling_in_response_to_WNT	199	149	3.43721e-07	0.015984	CTNNBIP1_WNT4_HDAC1_PSMB2_RSPO1_PSMA5_BCL9_HIST2H2BE_PSMB4_PYGO2_CDC73_LGR6_KLHL12_SOX13_RBBP5_PPP2R5A_H3F3A_HIST3H2BB_PSME4_RPS27A_XPO1_TCF7L1_PSMD14_FZD5_CUL3_PSMD1_CTNNB1_WNT5A_PSMD6_GSK3B_RUVBL1_RYK_SOX2_PSMD2_CTBP1_H2AFZ_CXXC4_DKK2_LEF1_SFRP2_APC_PPP2CA_WNT8A_CSNK1A1_SOX4_HIST1H4H_HIST1H2BK_HIST1H3J_CSNK2B_PSMB9_PPP2R5D_RNF146_PSMB1_HECW1_FZD1_TRRAP_PSMC2_CAV1_TNKS_SOX7_PPP2CB_ASH2L_SFRP1_DK…
1269752_R-HSA-69601_Ubiquitin_Mediated_Degradation_of_Phosphorylated_Cdc25A	50	46	5.82947e-05	0.015984	PSMB2_PSMA5_PSMB4_PSME4_RPS27A_PSMD14_PSMD1_CDC25A_PSMD6_PSMD2_PSMB9_PSMB1_PSMA2_PSMC2_PSMD5_PSMB7_PSMD13_PSMA1_PSMC3_ATM_CHEK1_PSMD9_UBC_PSMB11_PSME2_PSMA6_PSMC6_PSMA3_PSMC1_PSMA4_PSMB10_PSMD7_PSMB6_UBB_PSMD11_PSMB3_PSMD3_PSME3_PSMC5_PSMD12_PSMA8_PSMD8_PSMC4_PSMF1_PSMA7_CHEK2
138053_tnfpathway_TNF_receptor_signaling_pathway	42	41	6.20263e-05	0.015984	PRKCZ_TNFRSF1B_ADAM17_MAP4K3_MAP4K4_STAT1_CASP8_PRKCI_TNIK_NFKB1_MAP3K1_SQSTM1_GNB2L1_RIPK1_TNF_MAP3K7_SMPD2_MAP3K5_TNFAIP3_CAV1_BAG4_IKBKB_NSMAF_TXN_TRAF1_TRAF2_CHUK_SMPD1_MADD_MAP4K2_RELA_FADD_BIRC2_TNFRSF1A_MAP4K5_CYLD_TRADD_MAP2K3_RFFL_MAP3K3_MAP2K7
481_ko04520_Adherens_junction	70	70	1.64524e-05	0.015984	CDC42_WASF2_PTPRF_SSX2IP_PVRL4_ACTN2_ACP1_CTNNA2_TCF7L1_FARP2_TGFBR2_CTNNB1_RHOA_PVRL3_LEF1_FER_TCF7_CTNNA1_CSNK2B_MAP3K7_WASF1_FYN_MLLT4_ACTB_RAC1_EGFR_MET_WASL_FGFR1_SNAI2_TGFBR1_PARD3_CTNNA3_VCL_SORBS1_TCF7L2_CSNK2A3_PTPRJ_CTNND1_ACTN3_PVRL1_PTPRB_WASF3_LMO7_ACTN1_TJP1_SMAD3_IQGAP1_IGF1R_CREBBP_MAPK3_CSNK2A2_CDH1_NLK_ERBB2_ACTG1_YES1_PTPRM_SMAD2_SMAD4_INSR_ACTN4_PVRL2_CSNK2A1_SRC_SNAI1_PTPN1_M…
487957_GO:0002067_glandular_epithelial_cell_differentiation	36	36	8.24202e-05	0.015984	WNT4_WDR77_VHLL_PROX1_NEUROD1_RARB_WNT5A_TP63_NKX6-1_IL31RA_BMP6_SPDEF_BMP5_RFX6_DLL1_AGR2_HOXA5_CDK6_SMO_NKX6-3_RFX3_RXRA_FGF8_FGFR2_PAX6_MEN1_SIDT2_RARG_ASCL1_PDX1_FOXA1_BMP4_RARA_GATA6_BMP2_NKX2-2
489323_GO:0042613_MHC_class_II_protein_complex	14	2	0.005772	0.015984	CD74_HLA-DPB1
489577_GO:0004112_cyclic-nucleotide_phosphodiesterase_activity	25	25	0.000279108	0.015984	PDE4B_PDE11A_PDE1A_PDE6D_PDE6B_PDE5A_PDE4D_PDE8B_PDE6A_PDE7B_PDE10A_PDE1C_PDE7A_PDE6C_PDE3B_PDE2A_PDE6H_PDE3A_PDE1B_PDE8A_CNP_PDE6G_PDE4A_PDE4C_PDE9A
490861_GO:0005845_mRNA_cap_binding_complex	10	10	0.000213864	0.015984	EIF4E2_EIF4E3_NCBP2_EIF4E_AGO2_NCBP1_PIWIL1_CYFIP1_FAM103A1_RNMT
492342_GO:0007601_visual_perception	191	175	6.54323e-07	0.015984	DHRS3_EYA3_PPT1_CLDN19_TACSTD2_RPE65_CRYZ_RABGGTB_ABCA4_COL11A1_GNAT2_DRAM2_GJA8_CHRNB2_KCNJ10_ATF6_RGS16_PDC_RD3_USH2A_ZNF513_C2orf71_CYP1B1_SIX3_EPAS1_EFEMP1_FAM161A_VAX2_CNNM4_CNGA3_CACNB4_BBS5_MYO3B_CRYGA_PDE6D_SAG_SLC4A7_LAMB2_GNAT1_CCDC66_ATXN7_ARL6_IMPG2_GUCA1C_SEMA5B_RHO_BFSP2_SOX14_GRK7_CLRN1_DNAJC19_OPA1_PDE6B_WFS1_CNGA1_PPEF2_LRIT3_BBS7_LRAT_GLRB_CYP4V2_SEMA5A_SLC45A2_WDR36_TGFBI_POU4F…
495086_GO:0014013_regulation_of_gliogenesis	90	87	2.22736e-05	0.015984	SKI_MTOR_LIN28A_DAB1_CSF1_CERS2_GPR37L1_CNTN2_SLC45A3_DUSP10_SOX11_ID2_MYCN_EFEMP1_EMX1_IL1B_BIN1_CXCR4_DLX2_CREB1_EPHA4_SERPINE2_PPARG_CTNNB1_CCR2_DRD3_P2RY12_PRKCI_ETV5_HES1_WDR1_GSX2_STAP1_NKX6-1_TLR2_IL6ST_ATXN1_ID4_LTA_TNFRSF21_UFL1_NR2E1_HDAC2_MLLT4_PTPRZ1_PTN_EZH2_RHEB_PLAG1_ZNF488_CDK1_TCF7L2_ASCL2_F2_PRPF19_RELA_CLCF1_TENM4_NTF3_HMGA2_RNF10_PRMT5_BMP4_PRKCH_DICER1_SPINT1_LINGO1_NTRK3_C16…
496767_GO:0016878_acid-thiol_ligase_activity	16	12	0.000387426	0.015984	SUCLG1_SUCLG2_AASDH_ACSS3_AACS_SUCLA2_SLC27A2_ACSM3_ACSF3_SLC27A5_ACSS1_ACSS2
499462_GO:0071260_cellular_response_to_mechanical_stimulus	73	67	3.2939e-05	0.015984	TNFRSF8_SLC9A1_GADD45A_BCL10_ATP1A1_ATP1A2_PTGS2_TLR5_AGT_IL1B_MAP3K2_CASP8_HDAC4_MYD88_CTNNB1_GSK3B_NFKB1_EDNRA_TLR3_PTGER4_ITGA2_MAP3K1_IL13_BMP6_BAK1_CASP8AP2_GJA1_RAC1_AQP1_CAV1_MTPN_CASP2_CTSB_TNFRSF10A_HABP4_TLR4_ITGB1_MAPK8_FAS_ANKRD1_BAG3_BNIP3_F2_KCNK4_FADD_PDE2A_MMP7_CASP1_CHEK1_LTBR_SLC38A2_HDAC7_CRADD_NOS1_BMP4_HIF1A_AKT1_MAPK3_MAP2K4_MAP3K14_COL1A1_KCNJ2_SOX9_TNFSF14_MAG_CD40_KCNJ4
504213_GO:0035023_regulation_of_Rho_protein_signal_transduction	100	97	3.06201e-06	0.015984	PLEKHG5_ARHGEF19_ARHGEF10L_VAV3_ARHGEF2_ARHGEF11_MYOC_ABL2_OBSCN_ITSN2_SOS1_ARHGEF4_COL3A1_ALS2_CUL3_GPR55_NGEF_FARP2_RAF1_FGD5_ALS2CL_ARHGEF3_ROBO1_KALRN_ARHGEF26_PDCD10_ECT2_MCF2L2_BCL6_ARHGEF38_PLEKHG4B_TRIO_ARHGEF28_F2RL1_RASGRF2_ARAP3_ARHGEF37_FLOT1_FGD2_ECT2L_PLEKHG1_TIAM2_RAC1_ARHGEF5_ARHGEF10_ADRA1A_PREX2_ABRA_KANK1_ARHGEF39_FGD3_ABCA1_LPAR1_SCAI_VAV2_NET1_ITGB1_DNMBP_ARHGEF17_ARRB1_APOA1…
505195_GO:0040037_negative_regulation_of_fibroblast_growth_factor_receptor_signaling_pathway	13	12	0.000651228	0.015984	WNT4_GPC1_WNT5A_SPRY1_PRDM14_GATA3_TCF7L2_SPRY2_THBS1_NGFR_FUZ_SULF2
505438_GO:0042287_MHC_protein_binding	24	14	0.000578551	0.015984	CD244_CD8B_CD74_TUBB_TAPBP_PILRA_DERL1_VCP_CD4_KLRK1_ATP5B_KRT17_ATP5A1_LILRB1
510623_GO:0048557_embryonic_digestive_tract_morphogenesis	19	19	0.000166022	0.015984	HLX_SOX11_ID2_SIX2_IHH_SHOX2_PDGFRA_PITX2_NIPBL_FGF10_TCF7_TCF21_GLI3_GATA4_TCF7L2_FGFR2_FOXF1_HNF1B_OVOL2
510693_GO:0048636_positive_regulation_of_muscle_organ_development	55	54	4.43358e-05	0.015984	MTOR_MYOG_WNT3A_BMP10_CYP26B1_ERBB4_GPC1_CTNNB1_FOXP1_SHOX2_RBPJ_FGF2_PRKAA1_CCNB1_HMGCR_MEF2C_ADRB2_FLOT1_DDX39B_MAPK14_GJA1_HEY2_DLL1_TBX20_WNT2_GATA4_NRG1_FGFR1_SOX17_CDK1_ADRB1_FGFR2_ARNTL_MYOD1_ACTN3_USP2_CDON_NACA_MYF5_TBX5_FGF9_EFNB2_AKAP6_BMP4_GREM1_MKL2_MYOCD_RPS6KB1_TBX2_GATA6_BCL2_PIN1_TGFB1_TBX1
514572_GO:0061024_membrane_organization	981	645	1.92757e-13	0.015984	AGRN_PRKCZ_ICMT_VAMP3_TARDBP_MFN2_DDOST_WNT4_RPL11_ATPIF1_PUM1_TRAPPC3_MACF1_ZMPSTE24_TIE1_RPS8_RAB3B_SCP2_NDC1_DHCR24_PRKAA2_OMA1_ATG4C_DNAJC6_SGIP1_FAM73A_SH3GLB1_RPL5_ABCA4_VAV3_STXBP3_GNAI3_SYT6_CD2_LIX1L_PRKAB2_PIP5K1A_S100A10_ATP8B2_LMNA_SPTA1_COPA_FCER1G_KIFAP3_VAMP4_SEC16B_TOR1AIP1_STX6_TPR_CRB1_ADORA1_CNTN2_RAB29_CD55_SYT14_RAB3GAP2_MIA3_CNIH3_SRP9_ARF1_NUP133_EXOC8_TOMM20_ACTN2_MAP1LC3C…
514863_GO:0061318_renal_filtration_cell_differentiation	14	14	0.000777257	0.015984	NPHS2_LAMB2_KLF15_PROM1_BASP1_MAGI2_PODXL_WT1_PTPRO_BMP4_MYO1E_IQGAP1_NPHS1_JAG1
515239_GO:0070306_lens_fiber_cell_differentiation	24	22	0.000308897	0.015984	EPHA2_KDM5B_PROX1_SIX3_CRYGB_WNT7A_BFSP2_SKIL_SLC7A11_TMOD1_VIM_PITX3_FGFR2_WNT5B_FRS2_SMAD3_NTRK3_MAF_TGFB1_TBC1D20_BFSP1_NF2
516307_GO:0071383_cellular_response_to_steroid_hormone_stimulus	206	188	2.42377e-07	0.015984	ERRFI1_CASP9_PADI2_TRIM63_NR0B2_THRAP3_ATP1A1_HMGCS2_RORC_PAQR6_ATP1A2_NR1I3_RXRG_NR5A2_MYOG_IL10_ESRRG_HNRNPU_SMYD3_ROCK2_NCOA1_KDM3A_FHL2_NR4A2_ACVR1_MSTN_UGT1A1_TADA3_PPARG_NR2C2_THRB_RARB_CTNNB1_UCN2_NR1I2_PAQR9_RNF4_PPARGC1A_REST_HNRNPD_ABCG2_H2AFZ_LEF1_CCNA2_PGRMC2_MGARP_POU4F2_NR3C2_SRD5A1_UGT3A2_ISL1_ITGA2_CDK7_CRHBP_NR2F1_TAF7_RNF14_NR3C1_PPARGC1B_MSX2_SERPINB9_EDN1_DAXX_PPARD_PAQR8_NR2E…
516727_GO:0071804_cellular_potassium_ion_transport	132	109	6.44793e-06	0.015984	KCNAB2_KCNQ4_KCNA2_KCND3_ATP1A1_HCN3_ATP1A4_ATP1B1_KCNT2_KCNH1_KCNK2_KCNK1_KCNF1_KCNS3_KCNK3_KCNG3_KCNK12_KCNIP3_CNGA3_KCNJ3_KCNH7_KCNE4_KCNJ13_KCNH8_SLC12A8_ATP1B3_P2RY12_KCNAB1_KCNMB3_TMEM175_KCNIP4_CNGA1_REST_PKD2_HCN1_KCNN2_SLC12A2_KCNMB1_KCNK16_KCNQ5_AQP1_SLC12A9_KCND2_KCNH2_KCNU1_KCNB2_CNGB3_KCNS2_KCNV1_KCNQ3_KCNK9_KCNV2_TMEM38B_KCNT1_FXYD4_KCNMA1_PKD2L1_KCNIP2_KCNK18_KCNQ1_CNGA4_KCNC1_KCNA…
516996_GO:0072079_nephron_tubule_formation	15	15	0.000528282	0.015984	OSR1_PAX8_WNT6_CTNNB1_IRX2_IRX1_GDNF_GATA3_PAX2_SIX1_GREM1_IRX3_HNF1B_WNT9B_SOX9
518348_GO:0090208_positive_regulation_of_triglyceride_metabolic_process	21	18	0.000417804	0.015984	ABHD5_AADAC_ACSL6_GPLD1_GPAM_TCF7L2_NR1H3_DGAT2_APOA1_SCARB1_CNEP1R1_CTDNEP1_SREBF1_APOH_PLIN5_LDLR_APOC2_NR1H2
777514_GO:0044770_cell_cycle_phase_transition	292	254	3.36733e-08	0.015984	RPA2_RCC1_KHDRBS1_RBBP4_PSMB2_PLK3_CDKN2C_ORC1_GADD45A_CDC7_GFI1_PSMA5_ENSA_PSMB4_CKS1B_NES_PTPRC_NEK2_CENPF_LIN9_RHOU_SDCCAG8_ID2_RRM2_E2F6_SPDYA_CALM2_RPS27A_ALMS1_DCTN1_CLASP1_MCM6_ORC4_ACVR1_PSMD14_DYNC1I2_ORC2_USP37_TUBA4A_CUL3_PSMD1_TRIM71_CLASP2_CDC25A_PSMD6_RPL24_MCM2_NEK11_CEP63_CEP70_PSMD2_PPAT_LIN54_PKD2_EIF4E_PPP3CA_CAMK2D_CCNA2_PLK4_CEP72_FBXL7_SKP2_FGF10_PLK2_CDK7_DHFR_CCNH_APC_SKP1…
911269_GO:0036442_hydrogen-exporting_ATPase_activity	25	25	0.000255161	0.015984	ATP6V0B_ATP6V1G3_ATP6V1C2_ATP6V1E2_ATP6V1A_ATP6AP1L_ATP6V0E1_ATP6V1G2_ATP6V1F_ATP6V0A4_ATP6V0E2_ATP6V1B2_ATP6V1H_ATP6V1C1_ATP6V1G1_ATP5C1_TCIRG1_ATP5B_ATP6V0A2_ATP5EP2_ATP6V0D1_ATP6V0A1_ATP5A1_ATP5E_ATP6V1E1
925942_GO:1902593_single-organism_nuclear_import	116	112	8.886e-06	0.015984	RERE_OPRD1_KPNA6_IPO13_ZFYVE9_JUN_TXNIP_ADAR_VHLL_TPR_IPO9_TGFB2_NUP133_AGT_GCKR_SIX2_SPTBN1_PPP3R1_RANBP2_NUP35_NOP58_SLC11A1_NCKIPSD_DAG1_CBLB_KPNA1_KPNA4_BCL6_HES1_HTT_NUP54_PPP3CA_EGF_FGF2_NUP155_FYB_IPO11_PIK3R1_TNPO1_F2R_TMCO6_RBM22_RANBP17_DRD1_PRL_PPP1R10_TNF_PHIP_KPNA5_KPNA7_TNPO3_NUP205_AGAP3_ABRA_TRPS1_JAK2_RANBP6_SYK_SEC61B_NUP188_NUP214_AKR1C3_TCF7L2_SPRN_NUP98_IPO7_ARNTL_CRY2_POLA2_…
519313_GO:2000674_regulation_of_type_B_pancreatic_cell_apoptotic_process	11	11	0.000592928	0.0161984	NGF_NEUROD1_CAPN10_WFS1_CAST_AGER_IL6_TCF7L2_PDX1_EIF2S1_SPOP
1269747_R-HSA-349425_Autodegradation_of_the_E3_ubiquitin_ligase_COP1	49	45	5.76994e-05	0.0163984	PSMB2_PSMA5_PSMB4_RFWD2_PSME4_RPS27A_PSMD14_PSMD1_PSMD6_PSMD2_PSMB9_PSMB1_PSMA2_PSMC2_PSMD5_PSMB7_PSMD13_PSMA1_PSMC3_ATM_PSMD9_UBC_PSMB11_PSME2_PSMA6_PSMC6_PSMA3_PSMC1_PSMA4_PSMB10_PSMD7_PSMB6_TP53_UBB_PSMD11_PSMB3_PSMD3_PSME3_PSMC5_PSMD12_PSMA8_PSMD8_PSMC4_PSMF1_PSMA7
502166_GO:0032944_regulation_of_mononuclear_cell_proliferation	195	164	2.79146e-07	0.0164984	TNFRSF14_PLA2G2F_IL23R_GLMN_VCAM1_VAV3_CSF1_PTPN22_VTCN1_CHRNB2_MNDA_CD244_XCL1_TNFSF4_RC3H1_PTPRC_IL10_CD46_WNT3A_ZP4_SOX11_SOS1_PELI1_TACR1_ZAP70_NCK2_IL1B_SLC39A10_CTLA4_IGFBP2_IHH_INPP5D_MYD88_CTNNB1_CCR2_SELK_CBLB_HHLA2_BTLA_CD80_CD86_IL20RB_IL12A_ST6GAL1_BCL6_HES1_DLG1_CD38_PDE5A_IL21_IL15_KIAA0922_CASP3_FGF10_IL6ST_MEF2C_IL4_MZB1_NDFIP1_CD74_HAVCR2_IL12B_BTN2A2_HLA-A_HLA-E_AIF1_HLA-DPB1_CD…
1129254_GO:0089711_L-glutamate_transmembrane_transport	12	12	0.000697635	0.016983	SLC1A7_SLC25A12_SLC7A11_SLC1A3_SLC25A13_SLC1A1_SLC17A6_SLC1A2_SLC17A8_SLC38A7_SLC1A6_SLC17A7
1129477_GO:1903651_positive_regulation_of_cytoplasmic_transport	261	229	1.88746e-08	0.016983	UBE2J2_ZBTB17_PINK1_NBPF3_SLC9A1_KHDRBS1_OSCP1_SNIP1_DMAP1_LEPROT_SH3GLB1_UBL4B_CTSK_SNAPIN_KCNN3_XCL1_SEC16B_FAM20B_PTGS2_CYB5R1_HHAT_PARP1_RHOU_CNST_EPT1_CALM2_PPP3R1_HTRA2_STARD7_IL18R1_EDAR_IL1B_GPR39_HNMT_WDR75_FZD5_ERBB4_ACSL3_NMUR1_EDEM1_CAMK1_PTPN23_RHOA_HYAL2_BAP1_PRKCD_GSK3B_HCLS1_KPNA1_RUVBL1_TRPC1_ZIC1_ECT2_ACTL6A_HES1_NCBP2_HTT_STX18_CXCL11_PKD2_SNCA_PPP3CA_UBE2D3_EGF_TRPC3_EDNRA_SFR…
1184361_GO:0090630_activation_of_GTPase_activity	35	35	0.000219985	0.016983	EPHA2_RCC2_DOCK7_SYDE2_PIP5K1A_WNT5A_ECT2_CXCL13_ARHGAP24_TBC1D7_EPHA1_ARHGEF10_PTK2B_CCL21_TSC1_RHOG_NTF3_CORO1C_RALGAPA1_SIPA1L1_GPR65_RASGRP1_RASGRF1_NTRK3_PLEKHG4_TAX1BP3_NDEL1_CCR7_BCAS3_FOXJ1_SYDE1_AKT2_RALGAPA2_RALGAPB_TIAM1
1269605_R-HSA-4641258_Degradation_of_DVL	53	46	0.000113124	0.016983	PSMB2_PSMA5_PSMB4_KLHL12_PSME4_RPS27A_PSMD14_CUL3_PSMD1_PSMD6_PSMD2_PSMB9_PSMB1_HECW1_PSMC2_PSMD5_PSMB7_PSMD13_PSMA1_PSMC3_PSMD9_UBC_PSMB11_PSME2_PSMA6_PSMC6_DACT1_PSMC1_PSMA4_PSMB10_PSMD7_PSMB6_DVL2_UBB_PSMD11_PSMB3_PSMD3_PSME3_PSMC5_PSMD12_PSMA8_PSMD8_PSMC4_PSMF1_PSMA7_RBX1
1270433_R-HSA-4839726_Chromatin_organization	215	157	1.23658e-07	0.016983	PRDM16_PADI6_KDM1A_ARID1A_TAF12_RBBP4_MEAF6_KDM4A_DMAP1_ZZZ3_DR1_PRMT6_WDR77_HIST2H2BE_VPS72_GATAD2B_TADA1_KDM5B_RBBP5_SMYD2_HIST3H2BB_TAF5L_ARID4B_SMYD3_DNMT3A_SUPT7L_DPY30_MTA3_KDM3A_KANSL3_SAP130_HAT1_ATF2_PAX3_ING5_TADA3_KAT2B_SMARCC1_PBRM1_ATXN7_RUVBL1_MSL2_MECOM_TBL1XR1_ACTL6A_YEATS2_WHSC1_TADA2B_CLOCK_REST_H2AFZ_JADE1_SETD7_SAP30_PRDM9_TAF9_JADE2_KDM3B_HDAC3_SAP30L_NSD1_KDM1B_HIST1H4H_HIST…
147560_ko04966_Collecting_duct_acid_secretion	25	25	0.000514499	0.016983	CLCNKB_ATP6V1G3_ATP6V1C2_ATP6V1E2_ATP6V1B1_ATP6V1A_ATP6V0E1_ATP6V1G2_ATP6V1F_ATP6V0A4_ATP6V0E2_ATP6V1B2_CA2_ATP6V0D2_ATP6V1C1_ATP6V1G1_TCIRG1_ATP6V0A2_ATP4B_ATP6V1D_ATP6V0D1_ATP6V0A1_SLC4A1_ATP4A_ATP6V1E1
487077_GO:0000784_nuclear_chromosome,_telomeric_region	118	95	7.4088e-06	0.016983	KDM1A_RPA2_ORC1_LRIF1_DCLRE1B_CDC73_PARP1_PPP1CB_MSH2_MCM6_ORC4_SSB_HAT1_NABP1_ORC2_XRCC5_SP100_WDR82_THOC7_MCM2_ATR_POLR2B_GAR1_RAD50_H2AFY_PURA_NHP2_WRNIP1_HIST1H4H_HIST1H3J_PPP1R10_MCM3_ORC3_CBX3_MCM7_ORC5_POT1_TNKS_PINX1_HMBOX1_MCM4_TERF1_NBN_DCLRE1C_CDK1_DNA2_H2AFY2_TNKS2_OBFC1_DCLRE1A_NAT10_TNKS1BP1_FEN1_C11orf85_PPP1CA_MRE11A_ATM_HIST4H4_CBX5_NABP2_PPP1CC_BRCA2_LIG4_APEX1_TOX4_XRCC3_RAD51_…
490241_GO:0004950_chemokine_receptor_activity	24	15	0.000849462	0.016983	GPR75_GPR17_CXCR4_CXCR1_ACKR3_CCR4_CCR8_ACKR2_CCRL2_ACKR4_CCR6_CXCR5_CMKLR1_CCR7_CCR10
499848_GO:0030509_BMP_signaling_pathway	73	71	9.62538e-06	0.016983	SKI_BMP8B_TGFBR3_RYR2_GREM2_GDF7_BMP10_ACVR2A_ACVR1_BMPR2_ACVR2B_TDGF1_FSTL1_SLC33A1_CHRD_MSX1_BMP3_BMPR1B_UBE2D3_LEF1_SMAD1_ZFYVE16_RGMB_GDF9_SMAD5_EGR1_NKX2-5_MSX2_BMP6_HFE_POU5F1_BMP5_T_DLX5_SMURF1_GATA4_BMP1_GDF6_CER1_ROR2_ENG_GDF10_UBE2D1_NODAL_C10orf54_BMPR1A_FGF8_LRP4_ACVRL1_SLC39A5_USP15_SMAD9_MYH6_BMP4_SMAD6_RGMA_MAPK3_TMEM100_SMURF2_TWSG1_DSG4_SMAD7_SMAD4_GDF1_ETV2_MEGF8_ZNF8_BMP2_ID1_G…
500875_GO:0031625_ubiquitin_protein_ligase_binding	234	204	2.86842e-08	0.016983	UBE2J2_TNFRSF14_PER3_TNFRSF1B_PINK1_RPA2_KDM4A_FAF1_UBE2U_JAK1_PRKACB_BCL10_GLMN_DBT_PTPN22_TXNIP_SCAMP3_SMG5_NDUFS2_ATF6_BLZF1_PRDX6_UBE2T_IKBKE_YOD1_TRAF5_MAP1LC3C_TRIB2_SMC6_LRPPRC_FANCL_RALB_CXCR4_TANK_HSPD1_CASP8_SUMO1_ABI2_FZD5_XRCC5_DNAJB2_CUL3_EIF4E2_UBE2F_RAD18_SCN5A_USP19_FHIT_GSK3B_USP13_CCDC50_UBXN7_WFS1_PPARGC1A_UBE2K_UCHL1_NKD2_PDE4D_SNCAIP_UBE2B_SMAD5_HSPA9_TMEM173_FAF2_SQSTM1_RIPK…
508165_GO:0045844_positive_regulation_of_striated_muscle_tissue_development	55	54	4.43358e-05	0.016983	MTOR_MYOG_WNT3A_BMP10_CYP26B1_ERBB4_GPC1_CTNNB1_FOXP1_SHOX2_RBPJ_FGF2_PRKAA1_CCNB1_HMGCR_MEF2C_ADRB2_FLOT1_DDX39B_MAPK14_GJA1_HEY2_DLL1_TBX20_WNT2_GATA4_NRG1_FGFR1_SOX17_CDK1_ADRB1_FGFR2_ARNTL_MYOD1_ACTN3_USP2_CDON_NACA_MYF5_TBX5_FGF9_EFNB2_AKAP6_BMP4_GREM1_MKL2_MYOCD_RPS6KB1_TBX2_GATA6_BCL2_PIN1_TGFB1_TBX1
508245_GO:0045939_negative_regulation_of_steroid_metabolic_process	25	24	0.000241676	0.016983	WNT4_GFI1_ATP1A1_PROX1_INSIG2_UGT1A1_SCAP_REST_NFKB1_PDE8B_BMP5_INSIG1_ERLIN2_SNAI2_MALRD1_ERLIN1_DKK3_FGF19_CYP27B1_NR1H4_APOE_BMP2_SNAI1_SOD1
508762_GO:0046503_glycerolipid_catabolic_process	40	33	0.000193021	0.016983	FABP3_PRKACB_APOA2_APOB_PPP1CB_FABP1_SMPD4_CPS1_ABHD5_ABHD6_MGLL_FABP2_FABP6_FABP7_PNPLA8_LPL_FABP12_ENPP2_PRKACG_DAGLA_PPP1CA_APOA1_PPP1CC_PLA2G4B_LIPC_PLIN1_PLA2G15_LIPE_APOE_PLA2G4C_GPCPD1_ABHD12_PNPLA3
512315_GO:0051437_positive_regulation_of_ubiquitin-protein_ligase_activity_involved_in_regulation_of_mitotic_cell_cycle_transition	69	65	3.72994e-05	0.016983	PSMB2_CDC20_PSMA5_PSMB4_PSME4_RPS27A_ANAPC1_PSMD14_PSMD1_UBE2E1_PSMD6_PSMD2_ANAPC4_ANAPC10_CCNB1_SKP1_CDC23_PSMB9_FBXO5_PSMB1_PSMA2_PSMC2_CUL1_CDC26_PSMD5_PSMB7_UBE2D1_CDK1_ANAPC16_PTEN_BTRC_PSMD13_PSMA1_PSMC3_ANAPC15_ANAPC7_ANAPC5_PSMD9_UBC_CDC16_PSMB11_PSME2_PSMA6_PSMC6_PSMA3_PSMC1_PSMA4_PLK1_PSMB10_PSMD7_PSMB6_UBB_PSMD11_PSMB3_PSMD3_PSME3_CDC27_PSMC5_PSMD12_PSMA8_PSMD8_PSMC4_PSMF1_UBE2C_PSMA7
513515_GO:0055082_cellular_chemical_homeostasis	562	429	2.11395e-11	0.016983	GNB1_UTS2_ATP13A2_CLIC4_CD52_GPR3_SESN2_LCK_PPT1_EDN2_ATP6V0B_PGM1_PTGER3_LPAR3_S1PR1_GNAT2_RAP1A_CASQ2_ATP1A1_GPR89B_SV2A_S100A8_AQP10_ATP1A4_XCL1_ATP1B1_FASLG_ABL2_XPR1_PTPRC_KISS1_AVPR1B_CD55_SLC30A1_FLVCR1_PSEN2_ARF1_AGT_DISC1_RYR2_ATP6V1C2_FKBP1B_KCNK3_GCKR_SLC8A1_TTC7A_FSHR_ATP6V1B1_RAB11FIP5_TACR1_IMMT_IL1R1_RANBP2_IL1B_STEAP3_CXCR4_CACNB4_SLC4A10_CYBRD1_NEUROD1_SLC40A1_SLC39A10_FN1_SLC11A…
514553_GO:0060998_regulation_of_dendritic_spine_development	50	49	5.74593e-05	0.016983	MTOR_FOXO6_LRP8_EFNA1_DNM3_SRGAP2C_ARF1_DISC1_EPHA4_NGEF_CAMK1_NLGN1_PDLIM5_IL2_PLK2_MEF2C_FSTL4_HDAC2_SDK1_CAMK2B_PPP1R9A_RELN_CDK5_NRG1_ASAP1_HNRNPK_LPAR1_PTEN_CPEB3_NEURL1_CAPRIN1_CFL1_CAPRIN2_LRRK2_CUX2_ARF6_SIPA1L1_PSEN1_ITPKA_EEF2K_PAFAH1B1_CDK5R1_SRCIN1_GRN_APOE_SHANK1_ZMYND8_TIAM1_SHANK3
518232_GO:0090092_regulation_of_transmembrane_receptor_protein_serine/threonine_kinase_signaling_pathway	208	196	5.8403e-08	0.016983	SKI_PRDM16_NBL1_BMP8B_FOXD2_ZFYVE9_CYR61_TGFBR3_TRIM33_NOTCH2_BCL9_UCHL5_TGFB2_PARP1_GREM2_SOX11_ADAM17_GDF7_PPP1CB_LTBP1_RPS27A_XPO1_BMP10_FOXD4L1_INHBB_ACVR2A_ACVR1_MSTN_BMPR2_VWC2L_INHA_CAV3_TGFBR2_ACVR2B_TDGF1_WNT5A_WWTR1_MECOM_SKIL_CHRD_HES1_MSX1_RBPJ_RASL11B_BMP3_NPNT_SFRP2_ING2_SNX25_DAB2_FGF10_FST_FOXD1_NREP_FBN2_GDF9_MSX2_BMP6_HFE_CSNK2B_TFAP2B_IL17F_BMP5_ZNF451_CD109_TTK_CITED2_DACT2_SO…
518329_GO:0090189_regulation_of_branching_involved_in_ureteric_bud_morphogenesis	20	19	0.000259048	0.016983	TACSTD2_WNT2B_AGT_SIX2_PAX8_GDNF_VEGFA_SMO_PAX2_LGR4_BMP4_SIX4_GREM1_SALL1_LHX1_HNF1B_HOXB7_SOX9_TGFB1
518616_GO:0097066_response_to_thyroid_hormone	20	20	0.000405473	0.016983	AK2_CTSS_GBA_PPARGC1A_KIT_ANXA5_SLC26A5_AKR1B1_CTSB_KLF9_CTSL_LMO2_RDX_BMP4_ANXA2_CTSH_MED1_KEAP1_HPN_GAS2L1
752183_GO:0061440_kidney_vasculature_development	18	18	0.000314214	0.016983	CD34_OSR1_HES1_PDGFRA_PKD2_EGR1_PDGFRB_TCF21_AQP1_ANGPT2_ANGPT1_NRP1_ACTA2_BMP4_PECAM1_NOTCH3_GPR4_PDGFB
982498_GO:1902930_regulation_of_alcohol_biosynthetic_process	46	46	0.000192172	0.016983	WNT4_PTAFR_GFI1_CD244_APOB_LHCGR_PLEK_IL1B_ACSL3_HRH1_PTH1R_SCAP_POU1F1_P2RY1_REST_SNCA_NFKB1_LPCAT1_PRKAA1_FGF1_BMP6_TNF_BMP5_MAS1_GPER1_ADCYAP1R1_POR_PTK2B_ERLIN2_SNAI2_PEX2_AKR1C3_ERLIN1_DKK3_DHCR7_VDR_CYP27B1_IFNG_SREBF1_APOE_BMP2_SNAI1_NTSR1_SOD1_ABCG1_SEC14L2
491875_GO:0007050_cell_cycle_arrest	142	130	1.41225e-06	0.0171983	MTOR_MFN2_KHDRBS1_MACF1_CDKN2C_DHCR24_PRKAA2_GADD45A_CDC14A_LAMTOR5_NOTCH2_PRKAB2_LAMTOR2_UHMK1_BRINP2_BRINP3_IRF6_TGFB2_PPM1G_MSH2_PNPT1_RPRM_FAP_ZAK_STRADB_BARD1_PRKAG3_INHA_CUL3_CAB39_KAT2B_WDR6_RASSF1_MLF1_IL12A_SKIL_SOX2_ZBTB49_APBB2_CXCL8_PKD2_LAMTOR3_PRKAA1_CDK7_JMY_APC_IRF1_IL12B_DUSP1_CDKN1A_DST_RRAGD_SESN1_PLAGL1_INHBA_TBRG4_NUPR1L_MAGI2_CDK6_LAMTOR4_KMT2E_HBP1_CUL1_PRKAG2_MCPH1_NKX3-1_…
1269792_R-HSA-69229_Ubiquitin-dependent_degradation_of_Cyclin_D1	48	44	0.000139103	0.017982	PSMB2_PSMA5_PSMB4_PSME4_RPS27A_PSMD14_PSMD1_PSMD6_PSMD2_PSMB9_PSMB1_PSMA2_PSMC2_PSMD5_PSMB7_PSMD13_PSMA1_PSMC3_CCND1_CDK4_PSMD9_UBC_PSMB11_PSME2_PSMA6_PSMC6_PSMA3_PSMC1_PSMA4_PSMB10_PSMD7_PSMB6_UBB_PSMD11_PSMB3_PSMD3_PSME3_PSMC5_PSMD12_PSMA8_PSMD8_PSMC4_PSMF1_PSMA7
1269881_R-HSA-421837_Clathrin_derived_vesicle_budding	62	60	5.23413e-05	0.017982	PUM1_DNAJC6_SORT1_AP4B1_SNAPIN_ARF1_VAMP8_AP1S3_TFRC_GAK_BLOC1S4_SH3D19_AP3B1_AP3S1_SNX2_CLINT1_CLTB_TXNDC5_DTNBP1_CLVS2_TPD52L1_SNX9_IGF2R_AP4M1_AP1S1_CLVS1_TPD52_SH3GL2_CLTA_GBF1_PIK3C2A_FTH1_ARRB1_PICALM_HSPA8_BLOC1S1_GNS_HIP1R_AP1G2_AP4S1_SNAP23_BLOC1S6_AP4E1_STX4_AP1G1_VAMP2_CPD_RAB5C_CLTC_HGS_DNM2_DNASE2_AP1M1_BLOC1S3_NAPA_CHMP2A_SNX5_CTSZ_APP_AP1B1
1270414_R-HSA-2262752_Cellular_responses_to_stress	338	265	3.3083e-08	0.017982	MTOR_E2F2_RPS6KA1_RPA2_RBBP4_PHC2_AGO3_RRAGC_SCMH1_PRDX1_CDKN2C_GPX7_NDC1_PRKAA2_JUN_ATG4C_LAMTOR5_MOV10_PRKAB2_HIST2H2BE_ARNT_LAMTOR2_HSPA7_PRDX6_RNF2_TPR_MAPKAPK2_H3F3A_HIST3H2BB_NUP133_EGLN1_MAP1LC3C_EPAS1_RPS27A_CHMP3_MAP4K4_RANBP2_ANAPC1_IL1A_NUP35_ATG9A_ATG16L1_ATG4B_VHL_ATG7_NUP210_UBE2E1_GPX1_MAPKAPK3_CHMP2B_ATG3_GSK3B_PIK3R4_ATR_PHC3_TNIK_SOD3_ANAPC4_IGFBP7_CXCL8_NUP54_MAPK10_H2AFZ_UBE2D…
487589_GO:0001678_cellular_glucose_homeostasis	76	74	1.43584e-05	0.017982	SESN2_VCAM1_RAP1A_GCKR_RAB11FIP5_HK2_IL1R1_RANBP2_IL1B_NEUROD1_FN1_PTPRN_RAF1_PIK3CA_PPARGC1A_PPP3CA_PTGER4_PIK3R1_CARTPT_HK3_GNB2L1_SOX4_AGER_SRF_SLC29A1_GPER1_GHRHR_GCK_MLXIPL_PTPRN2_GATA4_STAR_CYP7A1_HNRNPK_ENDOG_SIRT1_HK1_PLAU_FAS_C10orf2_TCF7L2_RAB11FIP2_TH_KCNJ11_MEN1_UCP2_NOX4_APOC3_IGF1_AACS_GJB6_FOXO1_CPB2_IRS2_GAS6_CMA1_HIF1A_SIN3A_POLG_IGF1R_SERPINF1_NME1_ERN1_ZNF236_RAB11B_PIK3R2_GRIK…
491967_GO:0007162_negative_regulation_of_cell_adhesion	211	188	1.18523e-07	0.017982	TNFRSF14_RCC2_PLA2G2F_TACSTD2_PTGER3_GBP1_GLMN_PTPN22_VTCN1_TNFAIP8L2_MUC1_XCL1_MYOC_TNFSF4_RC3H1_TNR_ABL2_PTPRC_LAX1_IL10_HLX_MIA3_ITGB1BP1_CYP1B1_SOCS5_EPCAM_PELI1_ZC3H8_IL1RN_EPB41L5_FZD7_CTLA4_IHH_SERPINE2_CLASP2_PLXNB1_PRKCD_CBLB_BTLA_TIGIT_IL20RB_ADIPOQ_BCL6_APOD_DLG1_LEF1_AP1AR_PDE5A_KIAA0922_CASP3_SEMA5A_CCL28_PIK3R1_RASA1_EFNA5_IL4_TGFBI_SPOCK1_NDFIP1_ADRB2_CD74_HAVCR2_DUSP22_GCNT2_BTN2A…
494783_GO:0010718_positive_regulation_of_epithelial_to_mesenchymal_transition	33	33	7.39986e-05	0.017982	TGFB2_EPB41L5_TGFBR2_CTNNB1_WWTR1_LEF1_DAB2_GCNT2_AGER_HDAC2_TWIST1_EZH2_ZNF703_SDCBP_GLIPR2_CRB2_OLFM1_BAMBI_TCF7L2_BCL9L_ALX1_RGCC_TGFB3_SMAD3_TGFB1I1_COL1A1_AXIN2_SMAD2_SMAD4_SERPINB3_TGFB1_BMP2_SNAI1
494896_GO:0010832_negative_regulation_of_myotube_differentiation	17	17	0.00049936	0.017982	HDAC1_IL36G_CFLAR_HDAC4_CXCL10_HDAC3_NKX2-5_DAXX_BHLHA15_NOV_ANKRD2_BHLHE41_TRIM72_MYOCD_HDAC5_CEACAM5_XBP1
495076_GO:0014003_oligodendrocyte_development	29	29	0.000131662	0.017982	EIF2B3_KCNJ10_CNTN2_SOX11_ID2_EIF2B4_HDAC11_EIF2B5_PRDM8_ID4_CLU_LYN_LPAR1_GSN_ZNF488_PTEN_TCF7L2_MYRF_GSTP1_TENM4_CD9_ASCL1_EIF2B1_WASF3_EIF2B2_FA2H_TGFB1_ERCC2_NKX2-2
496514_GO:0045893_positive_regulation_of_transcription,_DNA-templated	1323	838	5.33707e-16	0.017982	AGRN_SKI_PRDM16_RERE_MTOR_ZBTB17_ARHGEF10L_PAX7_PINK1_WNT4_KDM1A_GRHL3_RUNX3_SLC9A1_OPRD1_HDAC1_TRIM62_THRAP3_POU3F1_HEYL_CITED4_HIVEP3_YBX1_GPBP1L1_TAL1_SSBP3_JUN_NFIA_FOXD3_CTH_FUBP1_CYR61_LMO4_RBMXL1_BARHL2_BTBD8_MTF2_S1PR1_PSRC1_RBM15_NHLH2_BCL9_GABPB2_RORC_IL6R_ARHGEF11_AIM2_NHLH1_NR1I3_ATF6_DDR2_RXRG_TBX19_PRRX1_TNFSF18_RNASEL_CDC73_ZNF281_ELF3_MYOG_NUCKS1_IL10_IRF6_TRAF5_ATF3_PROX1_ESRRG_P…
496521_GO:0016573_histone_acetylation	90	84	1.63244e-05	0.017982	CHD5_TAF12_MEAF6_DMAP1_DR1_CRTC2_TADA1_TAF5L_NCOA1_SUPT7L_POLE4_KANSL3_SAP130_HAT1_ATF2_WDR75_MSL3P1_ING5_TADA3_KAT2B_NAA50_RUVBL1_MSL2_ACTL6A_YEATS2_TADA2B_CLOCK_LEF1_JADE1_TAF9_JADE2_BRD8_IRF4_CDYL_BRPF3_SUPT3H_MAP3K7_BEND3_TRRAP_ING3_CPA4_ELP3_KAT6A_NCOA2_TAF1L_POLE3_GTF3C4_EPC1_KAT6B_LDB1_TAF5_TAF10_MYOD1_ELP4_SPI1_TAF6L_KAT5_KMT2A_ING4_KANSL2_MCRS1_YEATS4_EP400_BRCA2_MBIP_MORF4L1_CREBBP_KAT8…
498544_GO:0019725_cellular_homeostasis	677	500	9.70253e-12	0.017982	GNB1_UTS2_CLCN6_DNAJC16_ATP13A2_CLIC4_CD52_SESN2_LCK_PPT1_EDN2_ATP6V0B_TXNDC12_FGGY_PGM1_PTGER3_LPAR3_S1PR1_GNAT2_RAP1A_CASQ2_ATP1A1_GPR89B_SV2A_MCL1_S100A8_AQP10_ATP1A4_XCL1_ATP1B1_FASLG_ABL2_XPR1_NCF2_GLRX2_PTPRC_KISS1_AVPR1B_CD55_SLC30A1_FLVCR1_PSEN2_ARF1_AGT_DISC1_RYR2_PDIA6_FKBP1B_KCNK3_GCKR_SLC8A1_HAAO_TTC7A_FSHR_ATP6V1B1_RAB11FIP5_TACR1_IMMT_TXNDC9_IL1R1_RANBP2_IL1B_STEAP3_CXCR4_CACNB4_SLC…
499330_GO:0022412_cellular_process_involved_in_reproduction_in_multicellular_organism	243	214	2.58075e-07	0.017982	CHD5_MTOR_WNT4_LIN28A_MAST2_HOOK1_DDX20_SYCP1_HORMAD1_NUP210L_PYGO2_TDRD5_RNF2_ASPM_FMN2_SOS1_MSH2_FSHR_PSME4_FIGLA_KDM3A_NPHP1_IL1B_INHBB_ACVR1_SPAG16_TNP1_IHH_AGFG1_DAZL_MLH1_CTNNB1_PRSS42_SLC26A6_IQCF1_TMF1_ROBO2_ROPN1B_FOXL2_GPR149_ETV5_IQCG_SLIT2_KIT_SPINK2_EREG_BMPR1B_LARP7_ADAD1_HMGB2_ING2_ZFP42_TRIP13_NSUN2_CCNB1_HEXB_TSSK1B_AFF4_UBE2B_CATSPER3_SMAD5_NME5_DND1_SLIT3_FOXC1_HIST1H2BA_EHMT2_…
505617_GO:0042481_regulation_of_odontogenesis	24	23	0.000311882	0.017982	CSF1_CD34_WNT10A_MSX1_AMTN_EDNRA_APC_TFAP2A_EDN1_RSPO2_TNFRSF11B_DMRT3_ASPN_FGF8_MMP20_IFT88_PAX9_BMP4_DICER1_SP6_NGFR_TGFB1_BMP2
508010_GO:0045662_negative_regulation_of_myoblast_differentiation	21	21	0.000355706	0.017982	ID3_IL36G_MSTN_CXCL10_CXCL14_TNF_PPARD_DLL1_MKX_ANKRD2_CSRP3_IL18_PRICKLE1_DDIT3_TBX3_CMTM5_BMP4_CCL17_ZFHX3_SOX9_TGFB1
510691_GO:0048634_regulation_of_muscle_organ_development	140	135	1.49569e-06	0.017982	AGRN_MTOR_ID3_HDAC1_NRAS_MYOG_KCNK2_WNT3A_BMP10_CYP26B1_SMYD1_ACVR1_KLHL41_MSTN_CFLAR_ERBB4_NEU2_HDAC4_GPC1_CAV3_NR1D2_TGFBR2_CTNNB1_USP19_SFMBT1_FOXP1_BOC_SHOX2_RBPJ_LEF1_FGF2_PRKAA1_NLN_CCNB1_HMGCR_MEF2C_MEGF10_HDAC3_ADRB2_NKX2-5_MAML1_RBM24_FLOT1_DDX39B_UQCC2_MAPK14_PI16_HDAC2_GJA1_HEY2_DLL1_TWIST1_IL6_TBX20_IGFBP3_WNT2_MTPN_GATA4_FGF20_NRG1_FGFR1_SOX17_COL14A1_MUSK_MKX_DKK1_CDK1_RBP4_TLL2_ANK…
510894_GO:0048844_artery_morphogenesis	52	51	6.69403e-05	0.017982	ANGPTL3_GJA5_PRRX1_PROX1_APOB_COL3A1_MYLK_HES1_RBPJ_PKD2_SEC24B_HAND2_HPGD_PTGER4_PDGFRB_FOXC1_SOX4_SRF_VEGFA_TFAP2B_PRDM1_HEY2_CITED2_HOXA13_KAT6A_CHD7_EYA1_HEY1_TGFBR1_ENG_PRRX2_NRP1_ZMIZ1_FGF8_FOLR1_WNT11_LRP1_BMP4_SIX1_DLL4_STRA6_NPRL3_FOXF1_MYOCD_NF1_TBX2_SMAD7_NOTCH3_APOE_JAG1_TBX1
511814_GO:0050872_white_fat_cell_differentiation	14	13	0.000355466	0.017982	PRDM16_PER2_PPARG_TBL1XR1_CTBP1_FGF10_SNAI2_FABP4_SIRT1_CTBP2_AACS_CEBPA_ADIG
512064_GO:0051154_negative_regulation_of_striated_muscle_cell_differentiation	27	26	0.000237593	0.017982	HDAC1_YBX1_IL36G_CFLAR_HDAC4_CAV3_MSX1_CXCL10_HDAC3_NKX2-5_DAXX_PI16_BHLHA15_EZH2_NOV_DKK1_ANKRD2_BHLHE41_PRICKLE1_TRIM72_MYOCD_HDAC5_CTDP1_GSK3A_BMP2_XBP1
514558_GO:0061003_positive_regulation_of_dendritic_spine_morphogenesis	11	11	0.00105093	0.017982	LRP8_MARCKS_CAMK2B_RELN_CAPRIN1_CAPRIN2_CUX2_ITPKA_EEF2K_PAFAH1B1_TIAM1
515593_GO:0070663_regulation_of_leukocyte_proliferation	204	170	4.58474e-07	0.017982	TNFRSF14_PLA2G2F_IL23R_GLMN_VCAM1_VAV3_CSF1_PTPN22_VTCN1_CHRNB2_MNDA_CD244_XCL1_TNFSF4_RC3H1_PTPRC_IL10_CD46_WNT3A_ZP4_SOX11_SOS1_PELI1_TACR1_ZAP70_NCK2_IL1B_SLC39A10_CTLA4_IGFBP2_IHH_INPP5D_MYD88_CTNNB1_CCR2_SELK_CBLB_HHLA2_BTLA_CD80_CD86_IL20RB_IL12A_ST6GAL1_BCL6_HES1_DLG1_CD38_PDE5A_IL21_IL15_KIAA0922_CASP3_FGF10_IL6ST_MEF2C_IL4_MZB1_NDFIP1_CD74_HAVCR2_IL12B_BTN2A2_HLA-A_HLA-E_AIF1_HLA-DPB1_CD…
516928_GO:0072009_nephron_epithelium_development	86	85	9.50629e-06	0.017982	CTNNBIP1_WNT4_HEYL_TACSTD2_HS2ST1_PBX1_NPHS2_CD34_AGT_KIF26B_OSR1_SIX2_PAX8_HOXD11_WNT6_CTNNB1_LAMB2_KLF15_HES1_DLG1_PROM1_PKD2_NPNT_FGF2_FAT4_IRX2_IRX1_ADAMTS16_BASP1_GDNF_FOXD1_MEF2C_KLHL3_FGF1_TFAP2B_TCF21_AHI1_DLL1_HOXA11_AQP1_GLI3_MAGI2_SMO_PODXL_EYA1_CALB1_MTSS1_MYC_PTCH1_GATA3_PAX2_FGF8_DCHS1_LGR4_WT1_CD44_WNT11_AQP11_ACAT1_PTPRO_BMP4_SIX1_PGF_GREM1_MYO1E_IQGAP1_UMOD_SALL1_IRX3_LHX1_HNF1B_…
808777_GO:1902106_negative_regulation_of_leukocyte_differentiation	85	75	1.19703e-05	0.017982	PRDM16_C1QC_PGLYRP4_APCS_TNFSF4_RC3H1_HLX_ID2_TMEM178A_SOCS5_ZC3H8_CTLA4_IHH_INHA_GPR55_INPP5D_CTNNB1_LTF_GATA2_CLDN18_ADIPOQ_BCL6_INPP4B_KIAA0922_TLR3_PIK3R1_CARTPT_IL4_CD74_HLA-G_HOXA7_GLI3_LRRC17_TMEM176A_SFRP1_LYN_TRIB1_MYC_IFNA2_CDKN2A_TJP2_ANXA1_TLR4_CALCA_UBASH3B_DTX1_FLT3_HMGB1_CUL4A_BMP4_GPR68_IL4R_CYLD_NF1_CCL3_ERBB2_RARA_NME2_FOXJ1_PTPN2_FSTL3_PRDX2_PGLYRP2_JAK3_ZNF675_NFKBID_IFNL1_PGL…
920975_WP2447_Amyotrophic_lateral_sclerosis_(ALS)	33	32	0.000130948	0.017982	CASP9_ALS2_RAB5A_GPX1_PPP3CA_CASP3_GRIA1_TNF_DAXX_MAPK14_MAP3K5_RAC1_PPP3CC_NEFL_DERL1_PPP3CB_CAT_BAD_CCS_CASP1_TNFRSF1A_PRPH_APAF1_NOS1_TP53_MAP2K6_BCL2_BAX_BCL2L1_SOD1_BID_NEFH
948871_GO:0098589_membrane_region	1055	705	2.95686e-14	0.0184982	PRKCZ_AJAP1_PARK7_SLC2A5_CLSTN1_DHRS3_PDPN_EFHD2_NECAP2_SH2D5_USP48_LDLRAP1_STX12_OPRD1_LCK_HPCA_DLGAP3_GRIK3_MACF1_PPT1_KCNQ4_SLC2A1_AKR1A1_CYP4A11_EPS15_LRP8_BSND_TACSTD2_INADL_LEPR_SGIP1_WLS_LRRC7_PTGER3_BCL10_CLCA4_ABCA4_S1PR1_STXBP3_DRAM2_AP4B1_ATP1A1_PDZK1_PLEKHO1_PIP5K1A_S100A10_CHRNB2_RUSC1_RHBG_CD1A_HSPA6_DDR2_GPR161_ATP1B1_KIFAP3_FASLG_TNR_NPHS2_RGS16_PTGS2_CRB1_PTPRC_KISS1_DSTYK_SLC26A…
1039895_GO:0061641_CENP-A_containing_chromatin_organization	37	28	0.000137974	0.018981	APITD1-CORT_RBBP4_ITGB3BP_CENPL_CENPO_CENPA_HJURP_RUVBL1_CENPC_SMARCA5_CENPU_CENPK_CENPH_NPM1_HIST1H4H_HIST1H4L_CENPQ_CENPW_CENPP_RSF1_HIST4H4_MIS18BP1_CASC5_OIP5_CENPT_CENPN_MIS18A_CENPM
1084753_hsa_M00677_Wnt_signaling	35	32	0.000153466	0.018981	WNT4_WNT2B_WNT3A_TCF7L1_FZD7_FZD5_WNT10A_WNT7A_CTNNB1_WNT5A_GSK3B_DVL3_LEF1_TCF7_WNT8A_FZD9_FZD1_WNT2_WNT16_FZD3_FZD6_FZD8_WNT8B_TCF7L2_WNT11_FZD4_WNT5B_WNT10B_FZD10_DVL2_FZD2_WNT9B
1108228_M00689_MAPK_(p38)_signaling	20	19	0.000436444	0.018981	MAP3K6_KIAA1804_MAP3K2_MAP3K1_MAPK13_MAP3K7_MAP3K5_MAP3K4_MAP3K8_MAP3K11_MAP3K12_TAOK3_MAP3K9_TAOK2_MAP2K3_TAOK1_MAP3K3_MAP2K6_MAP3K10
1184348_GO:0036498_IRE1-mediated_unfolded_protein_response	53	50	0.000131174	0.018981	ZBTB17_SHC1_LMNA_HDGF_PDIA6_PREB_GFPT1_DCTN1_EDEM1_TATDN2_PDIA5_SEC61A1_SRPRB_SERP1_SEC62_DNAJB11_ADD1_WFS1_SEC31A_SSR1_CUL7_SEC63_FKBP14_SEC61G_DNAJB9_EXTL3_TLN1_SEC61B_HSPA5_SEC61A2_TPP1_SYVN1_YIF1A_HYOU1_SRPR_DDX11_CTDSP2_DNAJC3_PLA2G4B_ATP6V0D1_ACADVL_GOSR2_ERN1_WIPI1_CXXC1_ASNA1_GSK3A_PTPN1_XBP1_KDELR3
1268726_R-HSA-199977_ER_to_Golgi_Anterograde_Transport	123	113	6.82027e-06	0.018981	TRAPPC3_SPTA1_COPA_F5_SEC16B_CD55_MIA3_CNIH3_ARF1_COG2_PREB_DYNC2LI1_MCFD2_SPTBN1_RAB1A_TGFA_DCTN1_LMAN2L_DYNC1I2_SEC13_ANKRD28_GORASP1_SEC22C_COL7A1_TMEM115_ARF4_TFG_GOLGB1_SEC22A_COPG1_COPB2_USO1_SEC31A_SEC24B_ANK2_SEC24D_TMED7_SEC24A_DCTN4_GRIA1_TMED9_KDELR2_YKT6_BET1_DYNC1I1_COG5_ARF5_COPG2_DCTN6_ANK1_TRAPPC9_DCTN3_STX17_PPP6C_SPTAN1_SEC16A_ANK3_SEC24C_GBF1_SEC23IP_BET1L_INS_COPB1_CD59_ARFGAP…
1268746_R-HSA-2980736_Peptide_hormone_metabolism	76	67	2.67206e-05	0.018981	SLC30A7_TSHB_REN_AGT_EXOC8_POMC_SLC30A6_INHBB_KIF5C_GCG_INHA_GHRL_CTNNB1_SPCS1_CPA3_MME_BCHE_EXOC1_ENPEP_CPE_SPCS3_EXOC3_ISL1_SLC30A5_PCSK1_EXOC2_PLA2G7_CGA_INHBA_STX1A_GNAT3_ACHE_LEP_EXOC4_GATA4_MBOAT4_SLC30A8_KLF4_KIF5B_EXOC6_FFAR4_CPN1_TCF7L2_INS_FSHB_PAX6_SPCS2_GNB3_KIF5A_IGF1_CDX2_CPB2_GZMH_EXOC5_MYO5A_RAB27A_SEC11A_ANPEP_VAMP2_GIP_GH1_EXOC7_GRP_FFAR1_CGB7_PCSK2_CTSZ
1269154_R-HSA-5210891_Uptake_and_function_of_anthrax_toxins	12	12	0.00108745	0.018981	CALM2_ANTXR1_PDCD6IP_ANTXR2_CALM1_MAP2K1_FURIN_MAP2K4_MAP2K3_MAP2K6_MAP2K7_CALM3
1269343_R-HSA-392154_Nitric_oxide_stimulates_guanylate_cyclase	24	22	0.000234258	0.018981	PDE11A_PDE1A_ITPR1_KCNMB3_PRKG2_PDE5A_GUCY1B3_KCNMB1_PDE10A_NOS3_PRKG1_KCNMA1_MRVI1_PDE3B_PDE2A_GUCY1A2_PDE3A_PDE1B_KCNMB4_NOS1_NOS2_PDE9A
1354156_GO:1905038_regulation_of_membrane_lipid_metabolic_process	13	13	0.000873824	0.018981	CYR61_ORMDL1_PRKCD_PRKAA1_GNB2L1_TNF_SMPD2_NSMAF_SAMD8_TNFRSF1A_ORMDL2_SMPD3_PLA2G6
169346_rac1_reg_pathway_Regulation_of_RAC1_activity	35	34	0.000139112	0.018981	VAV3_ARHGEF2_SOS1_CHN1_NGEF_KALRN_RAP1GDS1_TRIO_RASGRF2_DOCK2_DEF6_TIAM2_RAC1_CHN2_ELMO1_PREX2_VAV2_ABI1_DOCK1_ARHGAP1_EPS8_RACGAP1_ARHGEF25_ARHGEF7_RASGRF1_ARHGAP17_ABR_NME1_RALBP1_VAV1_DOCK6_PREX1_TIAM1_BCR
198847_WP399_Wnt_Signaling_Pathway_and_Pluripotency	94	89	1.61971e-05	0.018981	PRKCZ_WNT4_JUN_FOXD3_PPM1J_WNT3A_PRKCE_TCF7L1_FZD7_FZD5_WNT10A_WNT7A_CTNNB1_RHOA_PRKCD_WNT5A_GSK3B_PPP2R3A_PRKCI_SOX2_DVL3_CTBP1_PPP2R2C_MAPK10_LEF1_NKD2_APC_PPP2CA_PPP2R2B_MAPK9_POU5F1_PPARD_NFYA_CCND3_MAP3K7_FZD9_FZD1_WNT2_WNT16_PPP2R2A_FZD3_PPP2CB_FZD6_MYC_FBXW2_PPP2R4_PRKCQ_FZD8_PLAU_FRAT1_TCF7L2_CTBP2_CD44_CTNND1_FOSL1_LRP5_CCND1_WNT11_FZD4_MMP7_PPP2R1B_WNT5B_CCND2_LRP6_LRRK2_WNT10B_RACGAP1_…
[truncated: 648 more rows]

[truncated: 1 more sheets: Supplementary Table S10]
